# Supplementary material for: Disruption of myelin structure and oligodendrocyte maturation in a macaque model of congenital Zika infection
Source: Nat Commun. 2024 Jun 18;15:5173. doi: 10.1038/s41467-024-49524-2 (PMC11189406; doi:10.1038/s41467-024-49524-2)
Supplement: Supplementary file 4 — Supplementary Data 1 [file 41467_2024_49524_MOESM4_ESM.xlsx]

## Sheet: S2A_Heatmap
HGNC.Symbol	cluster	LFC.DGM	LFC.SWM	LFC.DWM	pval.DGM	pval.SWM	pval.DWM	FDR.DGM	FDR.SWM	FDR.DWM
AMPH	red2	-0.196344	-0.491323	0.22853	0.051671	0.000200053	0.120034	0.205207	0.0416919	0.385044
ZNF250	red2	0.0590321	-0.185297	0.449611	0.753798	0.18683	0.00127999	0.881143	0.518642	0.0356362
COPRS	red2	0.162713	-0.0180396	0.442845	0.142125	0.930215	0.000400286	0.369147	0.97788	0.0190756
HINT2	red2	-0.370465	-0.550261	-0.0899306	0.00148834	0.0188854	0.541118	0.0232219	0.221587	0.776333
ACTN1	red2	-0.386872	-0.868795	0.234671	0.00420766	0.00189719	0.362986	0.0444266	0.100038	0.647486
ARHGAP44	red2	-0.334658	-0.597084	-0.00283878	0.0013671	0.012945	0.985428	0.0221596	0.189644	0.99601
FOXL2NB	red2	-0.423696	-0.641399	-0.148001	0.00272774	0.00569406	0.577894	0.0343045	0.142761	0.797305
NRGN	red2	-0.563946	-1.04716	0.0913069	0.00285089	0.00632329	0.811022	0.0350102	0.149185	0.924092
PAGR1	red2	0.144687	-0.11319	0.484324	0.0750076	0.446465	0.00128972	0.252875	0.739277	0.0356362
NR2F6	red2	-0.539225	-1.10835	0.0824445	0.00740947	1.01214e-05	0.666396	0.0630381	0.0167718	0.851962
CA11	red2	-0.383478	-0.702045	-0.00803094	0.00491208	0.100372	0.946696	0.0490815	0.41054	0.982422
HLA-E	red2	-0.398402	-0.50416	-0.274408	0.00371852	0.00843419	0.175795	0.0412525	0.162587	0.463101
FUNDC2	red2	-0.333049	-0.413972	-0.139208	0.00129843	0.0711539	0.187396	0.0214437	0.358278	0.475314
RIMBP2	red2	-0.0477459	-0.372565	0.723016	0.58667	0.0695927	0.000319464	0.783749	0.35498	0.0166445
PURB	red2	-0.413362	-0.567576	-0.00197534	0.000208211	0.00243665	0.991253	0.00648565	0.106692	0.997636
GTF3A	red2	-0.406748	-0.477223	-0.208551	0.000156982	0.0590288	0.190496	0.00535291	0.335506	0.478822
SLC8A2	red2	-0.49416	-0.578816	-0.259325	0.000150943	0.00272093	0.171144	0.00520159	0.110351	0.456992
DNAJC16	red2	-0.157314	-0.421473	0.37916	0.239932	0.140302	0.00203555	0.494315	0.463291	0.0484711
MAGEF1	red2	0.118465	-0.0765181	0.507525	0.242077	0.767138	0.000102239	0.495532	0.907851	0.00844244
PI4KA	red2	-0.378843	-0.612506	0.0847487	0.00151519	0.0578078	0.615741	0.023515	0.333625	0.822837
KLHL26	red2	-0.0785468	-0.344268	0.511191	0.564839	0.22914	0.00200291	0.770939	0.566556	0.0481635
BRPF3	red2	-0.406944	-0.617848	0.0335376	0.00433328	0.0221002	0.871994	0.0452616	0.232882	0.950145
COPZ1	red2	0.187528	0.0687456	0.438861	0.15456	0.727005	0.00194338	0.386312	0.890565	0.0473829
CEP89	red2	0.172305	-0.105542	0.641282	0.115754	0.624115	0.000148467	0.327709	0.838764	0.0108885
CHD2	red2	0.0710995	-0.13687	0.426263	0.522843	0.549298	0.000273057	0.741877	0.795815	0.0149379
CAP2	red2	-0.22757	-0.478876	0.255363	0.00268565	0.0193029	0.12508	0.0340195	0.224095	0.392857
COX5A	red2	-0.604669	-0.666881	-0.488005	9.57737e-05	0.0192791	0.00147906	0.0038991	0.224095	0.039231
ANKRD34A	red2	-0.575537	-1.02006	0.246008	9.14032e-06	0.000355123	0.292008	0.000697352	0.0510845	0.582884
GLRB	red2	-0.441769	-0.697409	0.0252186	0.00294469	0.0175178	0.9149	0.0356007	0.214752	0.968272
THY1	red2	-0.740191	-0.825663	0.0358872	0.000802356	0.000595005	0.903711	0.0154352	0.0624164	0.964304
CERS6	red2	0.103277	0.0443416	0.69131	0.261587	0.898215	0.000220804	0.518538	0.964978	0.0136982
PPP1R7	red2	-0.287514	-0.344901	0.304321	0.000435873	0.103974	0.188929	0.010424	0.41517	0.477533
DOK1	red2	-0.416581	-0.546872	0.571895	0.00486249	0.0164878	0.00382788	0.0489484	0.208552	0.0674148
BSG	red2	-0.273195	-0.320473	0.0590892	0.00260521	0.053084	0.658613	0.0333871	0.325381	0.847272
NCS1	red2	-0.132404	-0.230603	0.538072	0.204944	0.170147	0.000210929	0.450043	0.494255	0.0135124
CCK	red2	-0.496755	-0.638519	0.332083	0.00365072	0.089459	0.012565	0.0408687	0.392121	0.125406
BPIFA2	red2	-0.0140729	-0.0875023	0.449255	0.9528	0.724148	0.00213448	0.977004	0.889774	0.0492958
KSR2	red2	-0.288483	-0.402956	0.469429	0.078779	0.0451266	0.00212895	0.260988	0.306137	0.0492958
OR2G6	red2	0.0617418	-0.046789	0.628615	0.641348	0.8108	0.000101971	0.815947	0.928224	0.00844244
DIRAS2	red2	-0.710339	-0.824176	-0.154351	0.000252198	1.41769e-05	0.359348	0.00743284	0.0167718	0.644148
ADGRB2	red2	-0.397872	-0.467422	-0.0792227	0.00296504	0.0180791	0.530846	0.0357973	0.216378	0.768905
FBXO3	red2	-0.234976	-0.389827	0.482043	0.0109016	0.000153708	0.00976765	0.0808079	0.0346334	0.10947
CREM	red2	-0.689069	-1.03556	0.671051	3.30825e-06	2.02599e-05	0.00099825	0.000376066	0.0167718	0.0310656
ZBTB7A	red2	-0.494831	-0.633385	0.058122	1.19883e-05	0.0405349	0.794247	0.000874444	0.294134	0.915947
ATF6	red2	-0.34174	-0.452154	0.0401645	0.00273535	0.212666	0.876737	0.034347	0.548609	0.952592
VGF	red2	-0.909187	-1.20234	0.0826012	0.000549745	0.00317845	0.648509	0.0120293	0.116824	0.841651
AAK1	red2	-0.339328	-0.301092	0.166994	3.96228e-05	0.168106	0.291489	0.00211475	0.492213	0.582379
CAMK2N1	red2	-0.405091	-0.383936	-0.058449	0.0037137	0.0242552	0.75953	0.0412525	0.241806	0.899336
MLST8	red2	-0.527889	-0.491552	0.0838991	4.60113e-07	0.0212604	0.672121	9.96817e-05	0.22897	0.854907
SLC22A10	red2	-0.00814758	0.0327384	0.679493	0.969664	0.89523	0.000180155	0.984968	0.964305	0.0120572
ICAM1	red2	-0.188154	-0.13883	0.733931	0.346962	0.53616	0.000440199	0.596864	0.789554	0.020068
SMG1	red2	-0.419631	-0.392444	0.0607725	0.000620489	0.0354157	0.806702	0.01287	0.278349	0.921859
ZNF697	red2	-0.543717	-0.528826	-0.0864376	7.31646e-06	0.0097531	0.800603	0.00064041	0.170153	0.919877
CEND1	red2	-0.426248	-0.411482	-0.0237352	0.00240852	0.0803273	0.903327	0.0318428	0.374134	0.964246
OLFM1	red2	-0.751959	-0.727162	-0.0393164	0.000995662	0.0176593	0.830674	0.0181942	0.215972	0.933553
TMLHE	red2	-0.484504	-0.459658	0.128517	0.000518589	0.01315	0.498022	0.011699	0.189673	0.746053
C17orf100	red2	-0.217591	-0.18306	0.568456	0.212475	0.330018	0.000878543	0.460688	0.658157	0.0286936
MDH1	red2	-0.72038	-0.708857	-0.464622	2.91014e-07	0.0100424	0.0491498	7.49191e-05	0.17299	0.245833
BNIP3	red2	-0.399571	-0.393779	0.427541	0.00146094	0.0364886	0.0570927	0.0230408	0.281893	0.263244
STK40	red2	-0.00907824	-0.00499175	0.414778	0.941828	0.98975	0.00127006	0.972702	0.995545	0.035517
MBD3	red2	-0.625429	-0.599901	0.474992	0.00195841	0.0499525	0.00749371	0.0277828	0.319636	0.0953379
CHN1	red2	-1.1003	-1.08325	-0.112779	0.0224938	0.000233907	0.68558	0.126372	0.0454975	0.862235
DUSP3	red2	-0.475955	-0.467713	0.142445	0.00437622	0.0338975	0.379787	0.0456012	0.274528	0.658182
ASAP1	red2	-0.456383	-0.469618	0.287955	0.00302288	0.0540696	0.0132522	0.0360972	0.326949	0.128738
PHYHIP	red2	-0.573663	-0.583721	-0.0240941	0.00012944	0.0083269	0.871756	0.00470118	0.1623	0.95001
CDK14	red2	-0.515492	-0.521359	-0.233955	0.000197492	0.0215817	0.388644	0.00628599	0.230653	0.666497
KCNK12	red2	-0.392263	-0.398064	-0.101327	0.00468164	0.0481079	0.637091	0.0476493	0.315186	0.836176
GATB	red2	-0.419332	-0.427077	0.271548	9.14378e-06	0.00411234	0.117368	0.000697352	0.12995	0.38049
PCNX4	red2	-0.453856	-0.45561	0.110368	5.16104e-07	0.15294	0.439595	0.00010442	0.474037	0.708049
DNM1	red2	-0.448776	-0.494391	0.292345	0.00120429	0.0498255	0.106412	0.020669	0.319627	0.361019
PRKCB	red2	-0.313437	-0.354429	0.239978	0.00379881	0.0503654	0.240489	0.0418778	0.321084	0.534251
WDR41	red2	-0.464265	-0.527239	0.431867	7.93873e-05	0.00150984	0.00121537	0.00349541	0.0959648	0.0345395
RPH3A	red2	-0.952899	-0.989879	-0.0519221	5.23406e-05	0.000462868	0.843192	0.00254521	0.0540626	0.9388
CPLX1	red2	-1.11695	-1.18029	0.0319379	1.73862e-10	8.05517e-05	0.928013	3.46835e-07	0.027118	0.973035
SLC17A7	red2	-0.604992	-0.642589	0.0964035	7.05629e-05	0.00607487	0.657993	0.00322583	0.147536	0.846848
TMEM121B	red2	-0.30306	-0.328033	0.227466	0.00365124	0.048883	0.400538	0.0408687	0.31723	0.677202
ZNF484	red2	-0.450019	-0.476566	0.071258	0.00213179	0.106533	0.795831	0.0293389	0.41823	0.916688
TEX264	red2	-0.404561	-0.262733	-0.240102	0.00488131	0.298741	0.306306	0.0489746	0.631614	0.593696
MRGPRE	red2	-0.545357	-0.0910851	-0.0235931	0.00292919	0.617242	0.913226	0.0355114	0.834912	0.967601
NUAK1	red2	-0.487618	-0.256974	-0.22161	0.0022611	0.330607	0.270121	0.0305423	0.658661	0.562008
VAMP5	red2	-0.573115	0.112757	0.230829	0.00452857	0.656371	0.272437	0.0466886	0.856089	0.56468
SLC25A5	red2	-0.367037	-0.254195	-0.233052	0.000121379	0.153193	0.238893	0.00454031	0.47419	0.532611
FN1	red2	-0.59915	-0.228145	-0.160471	0.00501615	0.473474	0.37634	0.0496959	0.754037	0.657266
GPR26	red2	-0.455183	-0.1386	-0.0816219	0.00308401	0.474227	0.73005	0.0364296	0.754037	0.884018
KCNK1	red2	-0.788578	-0.254807	-0.158375	0.000724863	0.0407766	0.440134	0.0143145	0.294134	0.708049
SPON1	red2	-0.278313	0.216098	0.315232	0.00146719	0.11758	0.0463416	0.0230681	0.43334	0.239309
TLE7	red2	-0.460197	0.0312866	0.129357	0.00107887	0.851025	0.485055	0.0191939	0.946148	0.737645
ADAM22	red2	-0.280145	-0.149087	-0.119778	0.00501899	0.300855	0.540481	0.0496959	0.633351	0.776325
PARM1	red2	-0.436032	-0.0722477	0.00645456	0.00341001	0.684675	0.971074	0.0389658	0.869834	0.992341
ACSM5	red2	-0.558084	-0.0743688	0.0288611	0.00375158	0.602909	0.833431	0.0414093	0.826121	0.935131
MRPL33	red2	-0.348964	-0.198004	-0.165837	0.00136167	0.432237	0.396829	0.0221126	0.731087	0.674222
SLBP	red2	-0.408189	-0.00420332	0.091503	0.00176844	0.977933	0.582617	0.0259	0.991757	0.800393
CLDN10	red2	-0.708096	0.0340211	0.218265	2.02464e-05	0.896477	0.355717	0.00125618	0.964699	0.640064
SLC5A10	red2	-0.462054	-0.0809542	0.011575	0.00349188	0.644153	0.947819	0.0395678	0.849521	0.983348
PAM	red2	-0.420845	-0.224339	-0.169301	0.000697576	0.299599	0.340961	0.0139723	0.63233	0.626611
TOGARAM1	red2	-0.455313	-0.0663603	0.0352267	2.56566e-05	0.748534	0.87443	0.00148574	0.898631	0.951266
NRN1	red2	-0.676794	0.0278828	0.0168188	0.000213995	0.892828	0.946084	0.0066422	0.963288	0.982333
NSMF	red2	-0.420171	-0.180092	-0.181387	0.00235654	0.30076	0.21132	0.0313919	0.633351	0.505207
TBC1D13	red2	-0.331349	-0.249469	-0.249762	0.000663402	0.138686	0.252137	0.0135041	0.461463	0.54614
GEMIN7	red2	-0.485348	0.0940984	0.10152	0.000289637	0.415421	0.456587	0.00802277	0.718897	0.71923
KCNIP3	red2	-0.853539	-0.738332	-0.735173	0.000233277	0.00652715	0.0303562	0.0070653	0.151939	0.19595
NDRG2	red2	-0.425695	0.260301	0.281603	0.00158291	0.234489	0.222151	0.0242053	0.57299	0.518029
SMCO3	red2	-0.765354	-0.0419345	-0.0197125	0.00132154	0.766188	0.911538	0.0217433	0.907257	0.966529
OTUD3	red2	-0.423195	-0.00434062	0.0143801	0.00286349	0.987822	0.928906	0.0350102	0.994983	0.973748
BSCL2	red2	-0.520406	-0.0242085	0.000775411	0.00127659	0.903375	0.99659	0.0211858	0.967879	0.998812
LYPLA1	red2	-0.697739	-0.0873544	-0.054141	7.8902e-06	0.553156	0.704358	0.000664066	0.798956	0.872304
ZDHHC22	red2	-0.63969	0.0838373	0.122415	3.44621e-05	0.600035	0.507451	0.00190916	0.825413	0.752069
MDN1	red2	-0.408374	0.417043	0.482163	0.00086232	0.146678	0.0717131	0.0163729	0.467765	0.294974
MSI2	red2	-0.354599	-0.0561985	-0.033527	0.000191012	0.682833	0.803495	0.00612428	0.869484	0.921218
PIP4K2C	red2	-0.623434	-0.0141089	0.0261464	9.51692e-05	0.95218	0.925136	0.0038926	0.98295	0.972348
SOX3	red2	-0.667159	0.0699358	0.121414	9.80351e-05	0.665556	0.474331	0.00393624	0.861021	0.730026
DGKZ	red2	-0.690702	-0.565197	-0.553956	0.00367485	0.0892187	0.0386825	0.041028	0.391641	0.218861
TUBB4A	red2	-1.25555	-1.07018	-1.0532	9.43507e-05	0.000535024	2.78958e-05	0.0038926	0.0592793	0.00387574
CAMK1	red2	-0.558636	-0.446479	-0.435371	2.19715e-05	0.0110835	0.0274908	0.00133553	0.178766	0.187242
SCN1B	red2	-1.30736	-0.319755	-0.219668	1.74194e-05	0.0920593	0.233178	0.00113861	0.395945	0.528471
SCN2B	red2	-0.504639	-0.208936	-0.178973	2.27545e-05	0.250842	0.417958	0.00136418	0.590315	0.691391
DFFA	red2	-0.366311	0.00225281	0.0440944	0.0010609	0.99188	0.836361	0.0189899	0.996091	0.936147
TPI1	red2	-0.413741	-0.2247	-0.201953	0.00285767	0.295379	0.255079	0.0350102	0.629068	0.548039
DUSP7	red2	-0.678606	-0.253467	-0.198332	8.94998e-08	0.144919	0.185461	3.27246e-05	0.467555	0.47466
LRTM2	red2	-0.529281	-0.0504882	0.017174	0.00338081	0.741455	0.944485	0.0387332	0.896576	0.981838
STAT3	red2	-0.465736	0.0538079	-0.0859249	0.000500165	0.722576	0.604069	0.0115009	0.888926	0.814827
MBNL2	red2	-0.542929	0.0107948	-0.134581	9.14189e-06	0.959061	0.286606	0.000697352	0.985983	0.578184
POU6F2	red2	-0.590007	0.272594	0.0471445	7.78046e-06	0.150024	0.855066	0.000664066	0.47129	0.943999
EIF4EBP2	red2	-0.426804	0.0120652	-0.0947514	0.000254448	0.935438	0.554145	0.00743284	0.979602	0.784458
CDH13	red2	-0.288871	-0.0844236	-0.135665	0.00247572	0.685707	0.473422	0.0323005	0.869907	0.729297
CHRFAM7A	red2	-0.435162	-0.182854	-0.246889	0.000111065	0.427126	0.124601	0.00430155	0.726654	0.392538
ARHGEF9	red2	-0.37108	0.07534	-0.061504	0.000592999	0.707633	0.705808	0.0125073	0.883204	0.87296
E2F3	red2	-0.494573	-0.207502	-0.296995	0.00390515	0.277808	0.111775	0.0423652	0.614032	0.370992
HMGB2	red2	0.0167202	0.465371	0.339642	0.918216	1.22132e-05	0.00392868	0.962474	0.0167718	0.0679599
NPTX2	red2	-0.830884	-0.316589	-0.466989	0.00305583	0.262891	0.0658363	0.0363242	0.602062	0.282345
RHOBTB3	red2	-0.415073	-0.102529	-0.195499	0.00113621	0.591808	0.10111	0.0197327	0.820544	0.352016
ABCD3	red2	-0.407821	0.174395	0.151819	0.00458883	0.469299	0.382986	0.0470328	0.752619	0.661738
CRADD	red2	-0.380177	0.0842704	0.0657583	0.00333446	0.567944	0.684427	0.0383529	0.80938	0.861612
ZMAT4	red2	-0.687855	0.00117151	-0.0387975	0.0024783	0.996246	0.912836	0.0323005	0.998642	0.967601
ETHE1	red2	-0.569256	-0.00689299	-0.0346133	0.0012791	0.948075	0.866766	0.0211858	0.982049	0.947746
APC	red2	0.166175	0.567693	0.547492	0.018925	0.00121422	0.00176856	0.114716	0.0878355	0.0446116
COPS7A	red2	-0.332262	0.0404288	0.0215895	0.00155191	0.782241	0.920072	0.0238732	0.914942	0.970054
B2M	red2	-0.518115	-0.246415	-0.267694	0.0027246	0.432623	0.453626	0.0343045	0.731439	0.716707
FMN2	red2	-0.381993	-0.195025	-0.20884	0.000478339	0.232773	0.234171	0.0111058	0.571037	0.52917
SLC1A3	red2	-0.515389	0.353058	0.290646	0.000218848	0.101336	0.138393	0.00673866	0.41086	0.412477
KIFBP	red2	-0.399302	0.00959879	-0.0290047	0.00219151	0.96265	0.87354	0.02974	0.987039	0.950708
GPCPD1	red2	-0.538506	0.0276714	-0.0334511	0.000544324	0.868841	0.904181	0.0120293	0.954079	0.964489
SDC2	red2	-0.563332	0.28577	0.19636	6.79669e-06	0.0853397	0.0544158	0.000607055	0.384604	0.25649
COMMD7	red2	-0.349404	-0.128236	-0.16928	0.000432494	0.365729	0.336028	0.0103753	0.687549	0.622081
ZNF385A	red2	-0.429023	0.129633	0.0264291	0.00234997	0.465169	0.882461	0.0313919	0.750872	0.955409
NXPH3	red2	-0.731295	0.00508466	-0.133032	4.61174e-06	0.972799	0.487068	0.000474901	0.989812	0.738938
ETV5	red2	-0.606253	-0.462604	-0.489787	0.00262253	0.064068	0.0520742	0.0335109	0.347293	0.25141
ZNF567	red2	-0.463595	-0.321369	-0.348306	0.00139204	0.2183	0.189897	0.0224094	0.554975	0.478597
CCND2	red2	-0.576854	-0.212268	-0.290747	0.00150887	0.301764	0.293155	0.0234586	0.633419	0.584092
NAP1L2	red2	-0.597891	0.00419027	-0.121191	4.00616e-07	0.984494	0.369618	9.66867e-05	0.993437	0.652262
CCDC92	red2	-0.40732	-0.192351	-0.221921	0.00152844	0.324728	0.213811	0.0236369	0.653864	0.508
TPPP2	red2	-0.527148	0.434798	0.314104	0.00328979	0.196607	0.114216	0.0379888	0.529204	0.375417
SIRPA	red2	-0.638982	-0.122554	-0.20253	0.00128039	0.609033	0.462577	0.0211858	0.829742	0.722654
GPR180	red2	-0.306423	-0.0586864	-0.102803	0.00475875	0.665408	0.61566	0.0482658	0.861021	0.822837
SAT2	red2	-0.922582	-0.0518161	-0.198106	9.54824e-06	0.819536	0.232267	0.000720481	0.931974	0.527786
SP2	red2	-0.53207	-0.00887596	-0.0976821	0.00113388	0.950356	0.662823	0.0197313	0.98236	0.849986
SEC11C	red2	-0.42879	-0.0402476	0.170685	0.00297616	0.724892	0.290811	0.0358555	0.889774	0.581698
PSMD5	red2	-0.347086	-0.0720531	0.0761984	0.00133608	0.824987	0.786291	0.0219001	0.934409	0.912471
WNT7A	red2	-0.444277	-0.00593953	0.229897	0.00425428	0.964717	0.0681783	0.044779	0.987045	0.287182
PRKAR1B	red2	-0.450881	-0.227953	-0.112296	0.00184489	0.20651	0.398945	0.026699	0.540059	0.67556
SGIP1	red2	-0.153802	0.218092	0.414093	0.06135	0.071664	0.00123887	0.225778	0.358307	0.0348676
SNPH	red2	-0.40148	-0.0706826	0.103192	0.000579126	0.667937	0.647445	0.0123217	0.861674	0.841651
SERPINF1	red2	-0.41536	0.124311	0.412153	0.00117148	0.377415	0.0091575	0.0201454	0.694368	0.105329
SLC25A3	red2	-0.279447	-0.144579	-0.0728436	0.00250219	0.269846	0.619014	0.0323698	0.607191	0.824535
PWWP2B	red2	-0.544575	-0.195564	-0.0311089	0.00488937	0.305624	0.869742	0.0489746	0.63815	0.94906
CBX6	red2	-0.515994	-0.28639	-0.177638	0.00140436	0.116305	0.305517	0.0225135	0.430269	0.593077
NAA20	red2	-0.370242	-0.103302	0.0230924	0.00217473	0.606842	0.910277	0.0296041	0.829174	0.966529
ETFDH	red2	-0.623329	0.230628	0.654236	2.94673e-06	0.129469	0.0035286	0.00035332	0.449165	0.0645357
MMP21	red2	-0.522267	0.0902353	0.391115	0.0045001	0.654305	0.212203	0.0464497	0.854923	0.506522
YAF2	red2	-0.38319	-0.0176611	0.137571	0.00220067	0.928809	0.325895	0.029772	0.97675	0.61319
HEG1	red2	-0.105504	0.228024	0.357725	0.356701	0.125408	0.000741545	0.60543	0.444073	0.0264955
PTPN6	red2	-0.610432	-0.06704	0.151777	5.59134e-06	0.674363	0.51594	0.000520649	0.86493	0.757722
NSRP1	red2	-0.441022	-0.0990365	0.00616812	0.000376387	0.454581	0.970403	0.00954932	0.746042	0.992341
SEC23A	red2	-0.361782	0.163247	0.325541	0.0039935	0.484015	0.173013	0.0429952	0.760289	0.459244
COA1	red2	-0.370718	-0.291113	-0.262262	0.089166	0.0652379	0.00196794	0.279238	0.349408	0.0478484
FARS2	red2	-0.339768	0.178816	0.358053	0.00307659	0.268569	0.0226826	0.0363911	0.606679	0.16891
ARMC7	red2	-0.498649	-0.0369006	0.115993	0.000988714	0.81996	0.305417	0.0181638	0.932213	0.593077
AUH	red2	-0.282192	0.0147398	0.113565	0.00231138	0.903289	0.438259	0.0310775	0.967879	0.707112
SMNDC1	red2	-0.280282	0.0277246	0.298638	0.000737405	0.806624	0.0954853	0.0144074	0.927289	0.34362
SNCB	red2	-0.591511	-0.21607	0.114332	0.00175397	0.296809	0.512723	0.0258129	0.629747	0.755106
AHNAK	red2	-0.504223	-0.0538295	0.331215	0.000100343	0.829196	0.0639417	0.00397988	0.936612	0.277345
IFI6	red2	-0.947121	-0.559727	-0.227159	0.00389887	0.0106601	0.295352	0.0423652	0.177202	0.584399
IKBKB	red2	-0.405384	-0.19515	-0.00335558	0.00098985	0.309741	0.980445	0.0181638	0.640309	0.994304
CHCHD10	red2	-0.444988	-0.270196	-0.103497	0.0023407	0.0824761	0.45728	0.0313274	0.378605	0.719272
GNL1	red2	-0.145212	0.168444	0.463703	0.229228	0.304171	0.000220103	0.482016	0.636332	0.0136982
TMEM271	red2	-0.30049	-0.021581	0.292518	0.00324345	0.923061	0.309601	0.0378532	0.975011	0.596746
FAM163B	red2	-1.2125	-0.529419	0.204911	7.94865e-11	0.0340647	0.360251	3.05617e-07	0.274528	0.644973
SLC24A2	red2	-0.951177	-0.67293	-0.371368	2.47828e-07	3.32891e-05	0.0608775	6.77888e-05	0.0181924	0.271591
NRXN3	red2	-0.411136	-0.224525	-0.0423566	0.00149655	0.224875	0.844266	0.0233084	0.562025	0.939588
TMEM231	red2	-0.440587	-0.159189	0.117727	2.16016e-06	0.327877	0.270436	0.00029089	0.656511	0.562397
TM6SF1	red2	-0.483257	-0.293166	-0.09809	7.94684e-05	0.0409689	0.351659	0.00349541	0.29466	0.635834
USP17L17	red2	-0.586845	-0.377189	-0.161718	0.000318668	0.0856085	0.436339	0.00853729	0.384864	0.706176
DTNA	red2	-0.433575	-0.284679	-0.134159	0.000504502	0.166089	0.378173	0.0115298	0.489178	0.657266
SEMA3G	red2	-0.275814	0.172211	0.622128	0.0201327	0.308323	0.000290177	0.119069	0.638997	0.0155823
ALMS1	red2	-0.545027	-0.0159448	0.387636	3.99672e-06	0.942198	0.0492121	0.000426625	0.980776	0.245858
ANKRD29	red2	-0.268867	0.229441	0.624265	0.145027	0.245592	0.00214139	0.373579	0.584255	0.0493253
LAMTOR4	red2	-0.458031	-0.174476	0.0468419	7.39744e-05	0.0646423	0.659914	0.0033205	0.348193	0.848322
S100A4	red2	-0.685428	-0.316792	-0.0309838	0.0028003	0.252539	0.91083	0.0346691	0.592325	0.966529
MCOLN1	red2	-0.438368	-0.172376	0.0170716	8.94979e-05	0.169759	0.951439	0.00376623	0.493778	0.984717
CABP1	red2	-0.728007	-0.502125	-0.34198	0.000318109	0.00489567	0.0791847	0.00853729	0.136471	0.312472
PRPF31	red2	-0.305336	-0.144259	-0.0300845	0.00109899	0.692193	0.845844	0.0193163	0.874107	0.940358
ADGRA1	red2	-0.318249	-0.203618	-0.118739	0.00247841	0.110776	0.568354	0.0323005	0.424607	0.792377
NCOA3	red2	0.0776263	0.318358	0.494003	0.392508	0.0949302	0.000507504	0.637395	0.401801	0.0222109
PHF24	red2	-0.475757	-0.147726	0.0721695	0.000200234	0.421305	0.785922	0.00632726	0.722424	0.912425
SLC1A2	red2	-0.904007	-0.562272	-0.328433	0.00014109	0.00203891	0.0589494	0.00497967	0.101581	0.267073
CORT	red2	-0.620139	-0.117862	0.208411	0.00109898	0.639019	0.424533	0.0193163	0.847722	0.697912
MXD4	red2	-0.266935	-0.022587	0.135872	0.00432654	0.824464	0.237667	0.0452452	0.934006	0.5314
FBN1	red2	-0.573294	-0.186472	0.0607947	0.000630335	0.32483	0.7649	0.0129819	0.653918	0.902193
AAGAB	red2	-0.440588	-0.0898804	0.132093	0.00229602	0.575697	0.525488	0.0309185	0.813916	0.764848
CNTNAP1	red2	-0.839435	-0.304203	0.0361026	7.22428e-05	0.15986	0.725254	0.00326394	0.482375	0.88279
UQCC1	red2	-0.398637	-0.223127	-0.12052	0.000884862	0.255653	0.45058	0.0166922	0.59435	0.71553
ALDOC	red2	-0.676636	-0.577109	-0.52032	0.000283836	0.00224065	0.00686687	0.00792442	0.101883	0.0907942
ERFE	red2	-0.30299	0.151659	0.410313	0.147099	0.460075	0.00172995	0.376149	0.748421	0.0439017
CYB5D1	red2	-0.408188	0.00577126	0.262713	0.00139615	0.97383	0.18733	0.0224229	0.990579	0.475314
NRCAM	red2	-0.409719	-0.269801	-0.185643	0.0016251	0.0261893	0.0692726	0.0246871	0.24856	0.289701
VXN	red2	-1.20063	-0.596935	-0.235358	9.45041e-10	0.00170479	0.474812	1.03399e-06	0.0959648	0.730026
DENND6A	red2	-0.219058	-0.0992082	0.371657	0.0285697	0.684769	8.34217e-05	0.145602	0.869834	0.00760615
NUP62	red2	-0.292623	-0.201349	0.149567	0.00362625	0.356156	0.235783	0.040693	0.678801	0.530034
HCN3	red2	0.00599625	0.112601	0.526426	0.967811	0.653679	0.00066912	0.984114	0.854488	0.0254408
RGS4	red2	-1.35467	-0.990968	0.420483	8.46154e-07	0.00451414	0.03087	0.000139195	0.133038	0.197374
GRM1	red2	-0.0492391	0.1039	0.67852	0.657756	0.515581	4.01049e-05	0.825899	0.779696	0.00487699
STARD7	red2	-0.515839	-0.465308	-0.273594	5.05353e-05	0.00944427	0.25887	0.00249907	0.168016	0.551714
HSPA12A	red2	-0.810489	-0.597691	0.191684	2.19186e-07	0.0162865	0.341333	6.30972e-05	0.207807	0.627015
RPP25	red2	-0.373845	-0.244838	0.227301	0.000136459	0.306075	0.180082	0.00489519	0.638186	0.468277
PACSIN1	red2	-0.644119	-0.541704	-0.1052	2.85965e-06	0.0132745	0.651894	0.000352705	0.190166	0.843463
PURA	red2	-0.471498	-0.388184	-0.00453816	0.00258799	0.00368038	0.965032	0.0332639	0.122924	0.990253
QDPR	red2	-0.361947	-0.284553	0.114832	0.000652717	0.257663	0.50472	0.0133176	0.597121	0.750691
RNF20	red2	-0.0710199	0.0440176	0.622997	0.511392	0.73324	0.000382541	0.735693	0.89314	0.0190756
STX16	red2	-0.355349	-0.29561	-0.000658451	0.00126288	0.00819461	0.996142	0.0211858	0.161185	0.998767
ANXA6	red2	-0.902058	-0.775464	-0.0913954	0.000335762	0.00244764	0.622134	0.0088254	0.106692	0.82671
JUNB	red2	-0.34181	-0.171421	0.759183	0.0104365	0.215295	0.00131451	0.0786825	0.551499	0.035956
NDUFS3	red2	-0.418692	-0.364394	-0.0402924	0.000174347	0.018547	0.735071	0.00578052	0.220513	0.885692
FAIM2	red2	-0.376876	-0.317831	0.0294764	0.00318888	0.0728159	0.879962	0.0373158	0.360816	0.954201
SIX1	red2	-0.34271	-0.220682	0.492314	0.0724046	0.363854	0.00151829	0.247272	0.685489	0.0400288
DIAPH1	red2	-0.238164	-0.154144	0.623334	0.0387084	0.579354	0.00211165	0.17393	0.81575	0.0492682
RRP1	red2	-0.388657	-0.345524	0.0209994	0.00247115	0.234682	0.854166	0.0323005	0.57299	0.943647
NRSN1	red2	-0.415417	-0.364011	0.0105585	0.00183608	0.0663054	0.959893	0.026699	0.349621	0.988148
OPTC	red2	-0.0772375	0.00648964	0.560407	0.729806	0.963014	0.000864077	0.868562	0.987039	0.0286405
CPLX2	red2	-0.49053	-0.45668	-0.242691	0.00337571	0.135619	0.300391	0.0387332	0.457798	0.588348
TNFAIP8	red2	-0.174529	-0.049759	0.748483	0.333076	0.74514	6.51401e-05	0.585174	0.898005	0.00670789
ATP2B2	red2	-0.336797	-0.156542	0.198047	0.00317958	0.3432	0.261202	0.0372689	0.668655	0.5535
NSF	red2	-0.428613	-0.241099	0.149731	8.77257e-05	0.297364	0.545453	0.00370948	0.629823	0.778425
WASF3	red2	-0.388278	-0.266451	-0.0179092	0.00213593	0.148616	0.878673	0.0293498	0.469573	0.953446
GPAM	red2	0.0602128	0.167516	0.402058	0.602809	0.292933	0.00162014	0.792369	0.627673	0.0418321
TMTC3	red2	-0.459981	-0.210009	0.338523	0.00484997	0.130146	0.00766653	0.0489076	0.449552	0.0965542
KCNQ5	red2	-0.34066	-0.202758	0.0923091	0.0002608	0.308369	0.637425	0.00743578	0.638997	0.836321
C4orf3	red2	-0.500688	-0.376105	-0.107038	0.00279385	0.0490135	0.4349	0.0346382	0.31723	0.704941
STRIP2	red2	-0.616981	-0.390169	0.0988863	0.000161394	0.00566182	0.596998	0.00547552	0.142761	0.809916
KCNAB2	red2	-0.546751	-0.324779	0.198163	3.3822e-06	0.326307	0.209477	0.000379543	0.655581	0.503441
UHRF1BP1L	red2	-0.0762003	0.101776	0.520136	0.493945	0.662957	0.000616882	0.723092	0.859301	0.0241408
NDFIP2	red2	-0.602336	-0.455667	-0.120084	0.000138327	0.0565723	0.544901	0.00492187	0.33215	0.778189
RASL10A	red2	-0.54967	-0.363876	0.0634649	3.89487e-05	0.146864	0.68097	0.00210443	0.467795	0.860229
CREB3L1	red2	-0.553528	-0.248702	0.440708	0.00389392	0.209024	0.00578619	0.0423652	0.543227	0.0827621
ZDHHC15	red2	-0.0783287	0.153964	0.671664	0.638339	0.445485	5.7723e-05	0.814368	0.738435	0.00639557
COL3A1	red2	0.0834692	0.190692	0.5304	0.506347	0.497955	0.000688268	0.732208	0.768822	0.0256184
CBLN2	red2	-0.592871	-0.370434	0.172799	0.00256548	0.0784762	0.304357	0.0331204	0.371976	0.592188
NDUFA12	red2	-0.423851	-0.277775	0.0861557	0.00345795	0.110489	0.542633	0.0392573	0.424489	0.777036
C1orf159	red2	-0.440925	-0.25398	0.235871	0.00416964	0.129576	0.0407315	0.0440783	0.44917	0.223897
SLC18A2	red2	0.0167644	0.169719	0.558979	0.907871	0.285523	6.62019e-05	0.958345	0.620435	0.00673796
KCNC3	red2	-0.236719	-0.0290919	0.570135	0.106968	0.841465	7.80819e-05	0.312306	0.942668	0.00719422
STUM	red2	-0.248477	-0.100822	0.316303	0.12147	0.523443	0.00180523	0.337533	0.783099	0.0452756
RMND5A	red2	-0.430756	-0.365142	-0.183964	0.000733556	0.0923849	0.151468	0.0143642	0.396394	0.43323
NPTXR	red2	-0.521946	-0.322804	0.208133	0.000164595	0.204689	0.279034	0.00551991	0.538052	0.570917
NDUFC1	red2	-0.363582	-0.115551	0.552312	0.00190539	0.44018	0.01333	0.0272514	0.735689	0.128925
CACNB4	red2	-0.677264	-0.382544	0.414443	1.30164e-09	0.0363906	0.00572486	1.13932e-06	0.281384	0.0827621
PXMP2	red2	-0.479068	-0.376167	-0.096718	0.00103168	0.167126	0.476492	0.0185435	0.491056	0.731323
GOT1	red2	-0.531396	-0.338389	-0.0775233	0.00244033	0.0950448	0.609553	0.0321206	0.401949	0.818831
MT3	red2	-0.928991	-0.544859	-0.0261834	0.00321886	0.00156657	0.896771	0.0376164	0.0959648	0.961638
PKIG	red2	-0.416472	-0.231509	0.0180462	0.00355748	0.224706	0.934935	0.0400754	0.561968	0.9769
ARC	red2	-1.04161	-0.689463	-0.238256	2.03586e-06	0.000191349	0.159727	0.000282855	0.0408507	0.443822
UROD	red2	-0.459896	-0.273829	-0.0288092	0.00022976	0.212053	0.785587	0.00700072	0.548444	0.912425
EGR1	red2	-0.728236	-0.271429	0.268314	4.94149e-05	0.233517	0.111529	0.00245755	0.571834	0.370872
PLBD2	red2	-0.405857	-0.293884	-0.161308	0.0016952	0.0392628	0.568624	0.0252472	0.290259	0.792417
SYNPO	red2	-0.265017	-0.161842	-0.0354977	0.000838903	0.348035	0.839005	0.0159976	0.672187	0.937428
GLRX2	red2	-0.291527	-0.0717566	0.200897	0.000551936	0.664936	0.152769	0.0120293	0.860974	0.434716
TUBA4A	red2	-1.25403	-0.887063	-0.430609	1.26194e-06	0.000636424	0.193759	0.000181078	0.0640301	0.482221
PCSK1	red2	-0.618518	-0.241864	0.333764	0.000295262	0.00465441	0.0346335	0.00812712	0.134872	0.209452
PDPN	red2	0.200964	0.333707	0.535733	0.139056	0.22247	0.000715624	0.365215	0.559216	0.0262086
GUCY1A2	red2	-0.305876	-0.177123	0.0173141	0.0034282	0.106837	0.87096	0.0390716	0.418973	0.949497
TTC17	red2	0.166758	0.266837	0.416862	0.231083	0.16537	0.000149277	0.48387	0.488843	0.0108885
USP33	red2	-0.171716	0.125059	0.569261	0.0707338	0.40607	0.00118975	0.244006	0.713609	0.0343692
NGLY1	red2	-0.0425936	0.176097	0.48871	0.751358	0.0586484	0.000539369	0.879817	0.334096	0.0226549
RELL2	red2	-0.563249	-0.264718	0.162244	0.00275356	0.0459592	0.318639	0.034347	0.308734	0.604946
CHGA	red2	-0.0428752	0.296223	0.778822	0.748006	0.0636107	8.37612e-06	0.878058	0.346252	0.00169992
EYA3	red2	-0.55644	-0.231014	0.230593	0.00108375	0.159599	0.300129	0.0192038	0.482375	0.588253
MTIF2	red2	-0.61498	-0.218788	0.35562	1.52908e-05	0.125031	0.0232255	0.00102168	0.443931	0.170978
TBR1	red2	-0.364047	-0.15641	0.149018	0.00134602	0.439822	0.564411	0.0219398	0.73553	0.790699
NECAB3	red2	-0.545776	-0.193135	0.327553	0.000283726	0.322224	0.169903	0.00792442	0.652273	0.45618
TTPAL	red2	-0.50296	-0.164672	0.335172	0.00131361	0.381761	0.0897715	0.0216536	0.696013	0.333311
NR4A1	red2	-0.517302	-0.150692	0.477628	0.0372334	0.320543	0.000388507	0.169593	0.650524	0.0190756
CLK2	red2	-0.416458	-0.264111	-6.53314e-06	0.00201346	0.00272875	0.999959	0.0282887	0.110351	0.999959
GRAMD4	red2	-0.330826	-0.111977	0.266418	0.0021425	0.463848	0.0506211	0.0293913	0.749994	0.248925
GATA4	red2	-0.615982	-0.340655	0.0955142	0.00405771	0.226	0.639517	0.0433665	0.562846	0.836976
HCST	red2	0.0483841	0.322686	0.753721	0.650896	0.0684681	3.36986e-05	0.821776	0.353362	0.00427484
CDKN1A	red2	-0.586581	-0.0984624	0.718794	0.00126965	0.49977	0.0110716	0.0211858	0.769032	0.117817
BCKDHA	red2	-0.40061	-0.170735	0.204885	0.00167142	0.299494	0.201245	0.0250727	0.63229	0.492029
SYT6	red2	-0.461823	-0.0759438	0.554537	0.0140226	0.532402	0.000182267	0.0947064	0.788055	0.0120862
EGFL7	red2	-0.545581	-0.404155	-0.171948	0.000102876	0.160892	0.31065	0.00401996	0.483761	0.59774
TRPC1	red2	-0.326479	-0.130187	0.19244	0.00260447	0.406832	0.186802	0.0333871	0.713609	0.475118
CAPRIN1	pink	0.447922	-0.0287663	-0.177963	8.35208e-05	0.794635	0.196563	0.00361008	0.920693	0.486984
YIPF5	pink	-0.134875	-0.390365	-0.469347	0.307553	0.0041156	0.000691345	0.563726	0.12995	0.0256184
GNAZ	pink	0.26378	-0.630942	-0.921855	0.00196184	0.0245925	0.0220587	0.0277863	0.242039	0.166305
RPL18A	pink	0.328539	-0.0419426	-0.160822	0.000345485	0.76903	0.344617	0.00891888	0.908527	0.629459
AKAP11	pink	0.298696	0.00705709	-0.0794212	0.00110703	0.958219	0.425503	0.0193967	0.985983	0.698373
PPP1R14B	pink	0.385602	0.0404134	-0.0631979	0.00017607	0.716705	0.512166	0.00581563	0.886947	0.754904
RPL37	pink	0.457004	0.106937	0.00197632	7.13712e-07	0.412697	0.988745	0.000127492	0.716925	0.997108
HMGB1	pink	0.410485	-0.139158	-0.294825	4.7244e-06	0.406731	0.223807	0.000480845	0.713609	0.519972
TUBB	pink	0.934425	0.218857	0.00954484	1.23428e-09	0.275931	0.942653	1.13932e-06	0.612612	0.981215
DCX	pink	1.00928	0.194068	-0.0419735	6.37891e-05	0.347949	0.752489	0.00300847	0.672169	0.895235
RUFY3	pink	0.378557	-0.104862	-0.244592	0.00144171	0.456521	0.0710856	0.022861	0.746953	0.293595
JPT1	pink	0.537247	0.0155878	-0.109134	0.00277949	0.934634	0.552847	0.0345369	0.979602	0.784124
VPS28	pink	0.610818	0.301445	0.227766	8.76065e-07	0.0329002	0.156105	0.000139422	0.272446	0.437614
PKIA	pink	0.501927	-0.0367457	-0.168255	8.07467e-05	0.816632	0.186205	0.0035163	0.931183	0.475118
RIMKLB	pink	0.737518	0.159617	0.0177758	1.55381e-07	0.282745	0.86429	4.89932e-05	0.617465	0.946588
MAPRE2	pink	0.30432	-0.739236	-1.00934	0.0360625	0.0689086	0.000445402	0.166925	0.353758	0.0201795
RPL15	pink	0.41368	-0.00576007	-0.12056	9.66713e-05	0.955675	0.563592	0.00391742	0.984663	0.790314
RPS12	pink	0.505323	0.172391	0.0986514	0.000284276	0.152422	0.557403	0.00792442	0.473317	0.785913
TRIR	pink	0.318492	-0.20417	-0.321427	0.000128637	0.19357	0.0494244	0.00470063	0.526022	0.246218
ZNF43	pink	0.756373	0.00322858	-0.167116	7.23415e-05	0.989311	0.28835	0.00326394	0.995452	0.579592
RPL26	pink	0.389873	-0.0161108	-0.10146	9.48598e-05	0.925033	0.608999	0.0038926	0.975172	0.818576
TENM2	pink	0.419265	0.168343	0.113992	1.38085e-05	0.455922	0.600453	0.000951963	0.74676	0.812454
DLG5	pink	0.368853	-0.0595469	-0.141356	0.000818197	0.616268	0.451356	0.0156711	0.834546	0.715745
RPL5	pink	0.282416	0.0238113	-0.0251505	0.00107023	0.80028	0.889523	0.0191178	0.924503	0.958513
GNG2	pink	0.455643	0.0651093	-0.0129681	0.000132151	0.695925	0.919956	0.00477227	0.875977	0.970049
YWHAE	pink	0.393997	-0.238569	-0.36584	1.29619e-05	0.109531	0.176502	0.000925756	0.422284	0.463419
RPLP0	pink	0.485058	0.0770754	-0.00574053	3.95597e-05	0.471792	0.976564	0.00211475	0.753713	0.993795
TRIM16L	pink	0.586232	-0.150377	-0.301542	1.90167e-05	0.456793	0.328344	0.00121499	0.746953	0.615681
CSK	pink	0.346293	-0.135967	-0.335871	0.000344721	0.277029	0.00708345	0.00891888	0.613416	0.0923395
GRIN3A	pink	0.423478	0.0711087	-0.0752477	0.00057021	0.68028	0.704653	0.012233	0.867849	0.872437
LHPP	pink	-0.325329	-0.583682	-0.69231	0.0222401	0.0286362	3.50518e-07	0.125754	0.258575	0.000204539
STIP1	pink	-0.0837198	-0.447638	-0.601091	0.361738	0.0192221	0.000146585	0.610419	0.224036	0.0108733
RPS26	pink	0.49012	0.0774252	-0.104591	0.000157169	0.477553	0.538273	0.00535291	0.755607	0.774409
KIF5B	pink	0.438902	0.196994	0.0895424	0.00123314	0.0922859	0.478592	0.0209586	0.396164	0.733194
PTPN23	pink	0.249052	-0.162827	-0.345923	0.00191605	0.385825	0.0249672	0.0273593	0.699778	0.177167
BRD3	pink	0.359859	0.182282	0.106241	0.000530169	0.264768	0.657554	0.0118685	0.603834	0.846534
SRSF9	pink	0.367428	-0.0476229	-0.228458	6.37122e-07	0.745268	0.0915839	0.000121233	0.898036	0.336963
TBCC	pink	0.031146	-0.467479	-0.685243	0.648281	0.0216705	0.000773032	0.820474	0.230827	0.0270077
ARHGDIA	pink	-0.0748063	-0.634764	-0.822476	0.508538	0.014698	0.00043545	0.733371	0.199624	0.020068
GPRIN1	pink	0.54332	0.0720148	-0.087405	6.86682e-05	0.694305	0.452377	0.003167	0.875306	0.716122
KARS1	pink	0.399362	-0.0759759	-0.241139	0.00233351	0.781638	0.378679	0.0312791	0.914541	0.657654
ENPP6	pink	-0.0686202	-0.519507	-0.676804	0.692308	0.0310045	0.000658193	0.847639	0.2679	0.0252417
KCNJ9	pink	0.11152	-0.349203	-0.509888	0.297204	0.0566047	0.00190238	0.554153	0.33215	0.0467741
LHX2	pink	0.847992	0.065434	-0.212968	2.08675e-06	0.616726	0.0540721	0.000285396	0.834602	0.255696
TERF2IP	pink	0.293429	-0.211419	-0.393068	0.0016376	0.376639	0.0502127	0.0247762	0.694115	0.247612
MAPK3	pink	0.308302	-0.102692	-0.250171	0.00350438	0.48676	0.140094	0.0396303	0.761911	0.414831
RAB33A	pink	0.120911	-0.581332	-0.832694	0.219281	0.101252	0.000107192	0.468366	0.41086	0.00868754
NCAM1	pink	0.749593	0.235716	0.041812	3.89778e-10	0.0973955	0.796393	5.68621e-07	0.406284	0.916934
MRPL10	pink	0.269183	-0.0891114	-0.22503	0.00167285	0.720936	0.254777	0.0250727	0.88837	0.547927
PIK3R2	pink	0.499745	0.0658062	-0.0984966	1.29783e-05	0.582672	0.534132	0.000925756	0.818085	0.770789
CCNG2	pink	0.399313	-0.0278288	-0.187643	0.000138196	0.772506	0.357239	0.00492187	0.91005	0.641812
NBEA	pink	0.581636	-0.122115	-0.38254	6.80235e-08	0.516891	0.272767	2.83529e-05	0.78043	0.564831
CPNE2	pink	0.679158	-0.00576255	-0.270924	1.32791e-05	0.962814	0.224219	0.000931619	0.987039	0.520121
NKAIN2	pink	0.701517	-0.182918	-0.525322	3.22303e-09	0.333055	0.0365223	2.56466e-06	0.660002	0.213398
NEDD4L	pink	0.276943	-0.0937264	-0.237672	0.00430075	0.626969	0.295845	0.0450292	0.840665	0.584486
TBC1D14	pink	0.397734	0.0662533	-0.0623815	5.99296e-06	0.610078	0.652419	0.000540787	0.830631	0.843757
SHTN1	pink	0.558275	-0.141785	-0.418696	5.24903e-07	0.463869	0.0840484	0.00010442	0.749994	0.3221
ANKIB1	pink	0.377397	-0.0569409	-0.229852	0.000619716	0.804481	0.3112	0.01287	0.926021	0.598404
EDF1	pink	0.277806	-0.471193	-0.769885	5.10552e-05	0.104266	0.000626379	0.00250188	0.415387	0.0243675
TIMP2	pink	0.465477	0.122576	-0.0140562	0.000342044	0.454052	0.949373	0.00888402	0.746042	0.983735
DYNC1H1	pink	0.313922	-0.095197	-0.346004	4.3476e-05	0.49322	0.0730252	0.00221247	0.766133	0.297604
PIK3R1	pink	0.514105	0.055455	-0.225804	5.27432e-05	0.685216	0.171152	0.00255061	0.869834	0.456992
RPL35A	pink	0.351892	-0.0672217	-0.334092	0.0048137	0.44136	0.0371102	0.0486539	0.736231	0.214406
CNTFR	pink	0.43616	0.162262	-0.0111599	0.00158456	0.265207	0.957202	0.0242053	0.604205	0.986941
SH3GLB1	pink	0.545047	0.0988994	-0.184082	3.96657e-06	0.57459	0.238048	0.000426625	0.813195	0.531521
RPL23	pink	0.492358	0.0736116	-0.162673	0.0018949	0.528125	0.160256	0.0271458	0.786036	0.444275
RPL11	pink	0.254115	-0.107831	-0.314911	0.00210736	0.409896	0.046868	0.0292632	0.715418	0.240749
S100A10	pink	0.439758	-0.294929	-0.712933	0.0361651	0.159798	8.84502e-05	0.167047	0.482375	0.00768307
ARGLU1	pink	0.450487	0.107772	-0.094122	5.15375e-06	0.406204	0.42752	0.000493695	0.713609	0.699717
BHLHE22	pink	1.01824	0.198535	-0.283884	2.9988e-06	0.265809	0.299927	0.00035332	0.604789	0.588253
CFL1	pink	0.338882	-0.199169	-0.520845	8.73263e-06	0.265739	0.0233938	0.000697352	0.604787	0.171395
MAPK8IP1	pink	0.313064	0.173087	0.0899983	4.87331e-06	0.270728	0.607739	0.000484728	0.608234	0.817875
CMTM5	pink	0.161851	-0.475245	-0.768684	0.520373	0.000152196	0.000297939	0.739881	0.0346334	0.01571
PPM1B	pink	0.268919	-0.244273	-0.485085	0.0332156	0.165591	0.00118782	0.159475	0.488843	0.0343692
MYO16	pink	0.483144	0.211566	0.0846655	3.01265e-06	0.383187	0.748589	0.00035332	0.698014	0.893062
NUCKS1	pink	0.0228082	-0.277717	-0.417898	0.762704	0.0233135	1.94259e-05	0.887051	0.239163	0.00299013
ADRM1	pink	-0.447941	-0.516985	-0.550723	0.000313827	0.0513089	0.0211533	0.00850442	0.321247	0.163161
PPM1G	pink	0.368139	-0.147094	-0.40022	0.00116352	0.583574	0.0424173	0.0200477	0.818515	0.229185
FBXW11	pink	0.289083	-0.0377335	-0.193079	0.00389409	0.765595	0.244545	0.0423652	0.907075	0.539064
NKX3-1	pink	0.55087	-0.139577	-0.470875	9.73361e-05	0.546294	0.0572172	0.00392619	0.795343	0.263244
SNX7	pink	0.614354	-0.0303231	-0.339665	7.79679e-09	0.885451	0.0530341	5.58706e-06	0.961441	0.253527
CBY1	pink	-0.161732	-0.342518	-0.429153	0.185019	0.171191	0.00115758	0.427189	0.494988	0.0340011
RNF41	pink	0.159134	-0.24509	-0.438839	0.308507	0.0579977	0.000573563	0.564296	0.33378	0.0231813
COX6C	pink	-0.108828	-0.373987	-0.510069	0.487535	0.0734481	0.000699838	0.717933	0.362397	0.0257382
C14orf132	pink	0.740758	-0.00518482	-0.390569	0.000359471	0.987491	0.0884605	0.00917332	0.994834	0.330613
DYNC1I2	pink	0.401618	0.0244387	-0.17045	0.00123069	0.80354	0.0553569	0.0209576	0.925788	0.258794
TMEM178A	pink	-0.255566	-0.379926	-0.443168	0.0108012	0.00742779	0.002079	0.0803916	0.157422	0.0490499
RPL18	pink	0.401633	0.0602743	-0.110494	7.64955e-05	0.608864	0.379705	0.00341615	0.829742	0.658182
C11orf80	pink	0.594698	0.0963794	-0.155026	0.000563388	0.616704	0.577394	0.0121195	0.834602	0.797305
H1-7	pink	-0.0625372	-0.478599	-0.687802	0.836039	0.0210605	0.000241455	0.924082	0.228281	0.0139043
SOX11	pink	1.10199	0.548916	0.247759	0.000526093	0.0508234	0.249468	0.0118378	0.321247	0.544105
CRTC1	pink	0.453506	0.00186396	-0.238339	5.92245e-05	0.991074	0.320924	0.00283274	0.996031	0.607362
PTPRA	pink	0.320466	-0.0564555	-0.25702	0.000330844	0.680323	0.135723	0.00874889	0.867849	0.408865
MRPL4	pink	-0.221338	-0.380741	-0.464646	0.00107412	0.0463055	0.00947467	0.0191482	0.309907	0.107564
HDAC2	pink	0.443716	-0.0775917	-0.349963	7.11966e-07	0.585192	0.0304658	0.000127492	0.818515	0.196368
UBE2N	pink	0.231672	-0.299208	-0.575717	0.00383198	0.0450731	0.045135	0.0421349	0.306137	0.237054
ARHGAP1	pink	0.338862	-0.119165	-0.027116	0.000144937	0.362376	0.87259	0.00505432	0.684627	0.950328
UBE2A	pink	-0.0599772	-0.46312	-0.381254	0.627584	0.0188701	0.000982531	0.808305	0.221587	0.0307146
PFDN5	pink	0.440698	-0.407712	-0.226666	0.000189389	0.0178214	0.18202	0.00612428	0.216378	0.471222
CRMP1	pink	0.871161	0.165834	0.314271	1.4378e-08	0.475865	0.0588034	7.403e-06	0.754467	0.266687
MAST1	pink	0.430464	0.00172602	0.0915414	6.82724e-05	0.991733	0.548451	0.003167	0.996091	0.780711
NAP1L4	pink	0.2873	-0.342386	-0.187774	0.000180457	0.129246	0.0889593	0.00591587	0.448746	0.33191
DTD1	pink	0.537217	-0.438862	-0.221706	3.20222e-05	0.0183493	0.209756	0.00179673	0.218518	0.503839
FABP5	pink	0.558024	-0.227324	-0.0553048	9.05571e-06	0.155786	0.783824	0.000697352	0.476782	0.911493
PMEL	pink	0.528329	0.0338836	0.142028	0.00272719	0.864365	0.22403	0.0343045	0.95191	0.519972
CXXC4	pink	0.657006	-0.0125755	0.145521	0.000543996	0.941191	0.306084	0.0120293	0.98051	0.593574
PAFAH1B3	pink	0.48129	0.231576	0.288616	0.000727801	0.0912365	0.141805	0.0143156	0.395445	0.41582
TRIQK	pink	0.386498	-0.116756	-0.00138057	0.00501632	0.548498	0.995079	0.0496959	0.795589	0.998502
ELMOD1	pink	0.330023	-0.170887	-0.131217	0.00164458	0.102106	0.594118	0.0247762	0.412125	0.807252
TTC9	pink	0.317081	-0.0400824	-0.0124202	0.00156672	0.818705	0.959929	0.0240588	0.931964	0.988148
HNRNPUL1	pink	0.281814	-0.0446754	-0.0165025	0.000755666	0.739635	0.901269	0.0146985	0.895687	0.963154
DPYSL3	pink	0.844076	0.234029	0.289414	6.58742e-07	0.209928	0.0180274	0.00012268	0.544605	0.15028
SF3B2	pink	0.422078	-0.298438	-0.232602	0.00248838	0.0653552	0.0687596	0.0323005	0.349408	0.288244
ASAH1	pink	0.489848	0.0514326	0.0971821	0.000720818	0.768484	0.582669	0.0143137	0.908409	0.800393
FCHO1	pink	0.437497	0.136439	0.171241	8.26882e-07	0.402535	0.255025	0.000139195	0.71194	0.548039
SEMA4G	pink	0.802576	-0.0301233	0.0674239	4.83915e-05	0.864848	0.505263	0.00242041	0.952104	0.751115
PFKL	pink	0.690886	0.0845501	0.160735	1.04747e-10	0.534248	0.35741	3.05617e-07	0.789048	0.641856
SMAD2	pink	0.3448	-0.407317	-0.315002	0.000916535	0.0100596	0.0452357	0.017172	0.17299	0.237054
PSIP1	pink	0.299857	-0.353366	-0.233799	2.65176e-05	0.0323792	0.191868	0.0015072	0.271731	0.480108
ATN1	pink	0.38065	-0.0550012	0.0239499	0.000102008	0.731085	0.918825	0.0040158	0.892193	0.969657
HLA-DRB1	pink	0.441166	-0.022357	0.0611077	0.00147535	0.891451	0.583379	0.0231429	0.963288	0.800571
CAMTA2	pink	-0.371787	-0.53539	-0.507278	0.000115216	0.0283908	0.0614093	0.00442104	0.257785	0.272743
CSMD2	pink	0.386053	0.217817	0.246847	0.00315648	0.247788	0.138119	0.0370927	0.586821	0.412333
NETO2	pink	0.449208	-0.0021507	0.0728586	0.000504466	0.990435	0.495481	0.0115298	0.995782	0.744289
SF3B1	pink	0.312459	-0.0670821	-0.00337248	0.000245556	0.809889	0.981613	0.00732865	0.928224	0.994304
SLC44A5	pink	0.679564	-0.387083	-0.244573	0.000429265	0.216972	0.202562	0.0103508	0.553285	0.493878
NRSN2	pink	0.419101	-0.259529	-0.163281	0.00343434	0.366902	0.420341	0.0390908	0.688128	0.693853
PCM1	pink	0.29347	-0.591003	-0.468462	0.00291122	0.0201275	0.0387564	0.0354901	0.225681	0.218861
RBX1	pink	0.108111	-0.605087	-0.50021	0.21575	0.00209682	7.30769e-05	0.46388	0.101581	0.00702903
LDB1	pink	0.488133	0.0548615	0.119937	0.00172965	0.649922	0.333635	0.025617	0.852816	0.621077
WTAP	pink	0.268481	-0.0183263	0.0250205	0.000977327	0.876014	0.848685	0.0180096	0.957301	0.941515
SHF	pink	0.401557	-0.209348	-0.1114	0.0027413	0.246529	0.539434	0.034347	0.585255	0.775187
TBCA	pink	0.361648	-0.359856	-0.242947	8.40623e-06	0.0112245	0.119965	0.000697352	0.178766	0.385044
FARP1	pink	0.57562	0.199534	0.257777	3.4649e-06	0.127002	0.113977	0.000383902	0.44631	0.375
MYT1L	pink	0.593408	-0.424576	-0.263044	1.94649e-05	0.0570407	0.233099	0.00123461	0.33215	0.528471
RASGRP2	pink	0.730724	-0.0684644	0.0572715	1.56725e-07	0.795453	0.791933	4.89932e-05	0.920735	0.915088
DRAXIN	pink	0.819234	0.194886	0.205109	2.23468e-07	0.418604	0.334531	6.30972e-05	0.720417	0.621348
MACF1	pink	0.416054	0.156508	0.161807	8.29792e-09	0.282847	0.341965	5.58706e-06	0.617465	0.627851
RPS4X	pink	0.429956	-0.0755253	-0.0782895	0.00176948	0.643334	0.653644	0.0259	0.849337	0.844479
CRIP2	pink	0.319119	-0.26411	-0.263199	2.3131e-05	0.128757	0.243361	0.00137732	0.448244	0.537913
TAFA1	pink	0.674649	0.0715661	0.0755688	1.36826e-06	0.801854	0.759601	0.000193167	0.925377	0.899336
ADNP	pink	0.430707	-0.0503537	-0.0254117	0.000187658	0.756306	0.828547	0.00610621	0.902638	0.932788
HECW1	pink	0.426634	-0.157881	-0.121717	0.00050061	0.424633	0.635963	0.0115009	0.724524	0.835447
SYBU	pink	0.491651	-0.0988948	-0.0627406	2.50597e-06	0.646333	0.683239	0.000327384	0.850219	0.861075
ABLIM1	pink	0.269391	0.171203	0.175346	0.00427048	0.295381	0.185044	0.044779	0.629068	0.474175
PGP	pink	-0.326409	-0.427461	-0.423292	1.38123e-05	0.0105913	0.0246871	0.000951963	0.177202	0.176205
H1-0	pink	0.52673	-0.11565	-0.0901344	0.00327456	0.317656	0.560417	0.0379632	0.647217	0.788004
TCEAL1	pink	0.458857	0.0207851	0.0376178	0.00126193	0.894682	0.896928	0.0211858	0.964071	0.961638
ARHGEF26	pink	0.663429	-0.000374414	0.0198317	0.000511257	0.997821	0.944081	0.0116235	0.998734	0.981838
GRIA2	pink	0.302073	-0.0385922	-0.0266348	0.00349433	0.797405	0.881052	0.0395678	0.922141	0.954318
PSD2	pink	0.299399	0.115073	0.0916197	0.000575707	0.272687	0.541718	0.0123207	0.610072	0.776557
RAVER1	pink	0.529804	-0.183937	-0.278211	0.00426564	0.391017	0.200611	0.044779	0.70436	0.491725
CAMK2D	pink	0.81487	-0.0782135	-0.179214	4.05734e-05	0.632483	0.313439	0.00213725	0.843876	0.600993
SLC35E3	pink	0.426072	0.120569	0.08368	0.00460356	0.401881	0.522221	0.0471286	0.71194	0.763105
RPL27	pink	0.320586	-0.013505	-0.0683569	0.000385695	0.892543	0.687808	0.00962059	0.963288	0.862642
SYT4	pink	0.369161	0.0198199	-0.0376286	0.00184464	0.889716	0.800807	0.026699	0.963288	0.919877
NAV1	pink	0.5483	-0.180341	-0.299095	2.33495e-05	0.154977	0.104135	0.00138094	0.47547	0.35723
SEPTIN5	pink	0.290472	0.0107657	-0.0347299	9.13037e-06	0.959899	0.83819	0.000697352	0.986285	0.936996
B3GALNT1	pink	0.413042	-0.156161	-0.242088	0.000323827	0.584456	0.42341	0.00861538	0.818515	0.696981
ATAD3A	pink	0.425609	0.0699403	0.0175367	5.40164e-06	0.717847	0.910961	0.000508393	0.886947	0.966529
CFDP1	pink	0.333606	-0.0476879	-0.103821	0.000381677	0.559952	0.451539	0.00962059	0.803002	0.715745
PHF14	pink	0.316442	0.112209	0.108913	0.0016155	0.543999	0.395498	0.0245921	0.794011	0.673128
NEK4	pink	0.237886	-0.572993	-0.594296	0.0862266	0.0115193	3.78708e-05	0.275152	0.18005	0.00473548
PCSK6	pink	0.362067	-0.425588	-0.445058	0.00127144	0.0115175	0.0160139	0.0211858	0.18005	0.141832
RBM8A	pink	0.295925	-0.102482	-0.119714	0.00257001	0.520967	0.434501	0.03313	0.782874	0.704554
COTL1	pink	0.435421	-0.172385	-0.196639	0.00413408	0.542657	0.0624498	0.0438614	0.793498	0.274969
DPYSL4	pink	0.337879	-0.0224468	-0.037522	0.000463833	0.86147	0.807832	0.0109138	0.950495	0.922378
SATB1	pink	0.36156	-0.35432	-0.383889	0.00140782	0.0201501	0.10453	0.0225278	0.225681	0.357732
TOP2B	pink	0.486534	-0.0599316	-0.0775111	8.58741e-07	0.645661	0.640283	0.000139195	0.850009	0.837226
CHL1	pink	0.857999	0.313673	0.294348	4.30877e-08	0.0141342	0.153706	1.98498e-05	0.197032	0.435575
TSPAN14	pink	0.484623	-0.0691115	-0.0900797	4.15578e-05	0.662534	0.62761	0.00213974	0.859139	0.830708
ARIH2	pink	0.041972	-0.394522	-0.436829	0.702071	0.106886	0.000384253	0.853267	0.418977	0.0190756
TRIM28	pink	0.28368	-0.0253794	-0.0537245	0.00010231	0.889982	0.834086	0.0040158	0.963288	0.935249
ZNF512	pink	0.323718	-0.0434623	-0.0757981	0.000168119	0.851857	0.617366	0.00559523	0.94643	0.823625
AUTS2	pink	0.513804	-0.192969	-0.249006	0.00408421	0.359727	0.199207	0.0435434	0.68218	0.490259
MRPS33	pink	-0.324294	-0.696303	-0.723011	0.00535467	0.0120968	0.00023362	0.0515367	0.183825	0.0137541
ZNF445	pink	0.484156	-0.0526629	-0.0929387	0.00371844	0.763487	0.542958	0.0412525	0.906464	0.777161
CCDC13	pink	-0.228459	-0.605674	-0.626234	0.430971	0.0427718	0.00219689	0.668726	0.300079	0.0499463
RPL17	pink	0.365757	-0.0562133	-0.079977	0.00142403	0.650684	0.705022	0.0226628	0.85321	0.872481
C3orf70	pink	0.329565	0.204321	0.196526	0.00493582	0.250665	0.182805	0.0491504	0.590315	0.47184
IGSF3	pink	0.848334	0.00738612	-0.0496538	1.4335e-05	0.985881	0.788261	0.000972361	0.994172	0.912926
EML1	pink	0.370233	0.0728107	0.0532595	0.00469832	0.428639	0.780774	0.0477635	0.727813	0.90983
RPLP2	pink	0.366229	-0.0306061	-0.056258	7.07598e-05	0.821928	0.639032	0.00322583	0.932892	0.836812
DYNC2I1	pink	0.355088	0.123669	0.214936	0.00367957	0.279158	0.166742	0.0410284	0.614893	0.453663
FRA10AC1	pink	0.377669	0.0343177	0.169834	0.000459214	0.783895	0.253427	0.0108635	0.915566	0.546791
SEMA3A	pink	0.617385	-0.343201	0.0292223	0.00188073	0.153389	0.832957	0.0269869	0.47419	0.934847
RTL6	pink	0.42424	-0.0368439	0.142943	0.000310702	0.879604	0.432978	0.00844589	0.959398	0.703164
FOXP1	pink	0.715632	-0.306292	0.0941675	8.54804e-06	0.259906	0.545511	0.000697352	0.59883	0.778425
MAPT	pink	0.463301	-0.071909	0.13734	8.70427e-08	0.71742	0.436992	3.27246e-05	0.886947	0.706525
PNO1	pink	-0.057778	-0.995876	-0.621501	0.763248	0.000136178	0.00250403	0.887138	0.0340562	0.05372
CCDC184	pink	0.398273	-0.217382	0.0293935	0.00286385	0.374067	0.760926	0.0350102	0.692801	0.900052
CTNNBL1	pink	0.297377	-0.673958	-0.283315	0.00436542	0.0310762	0.10694	0.0455429	0.268065	0.361688
NCOA1	pink	0.449107	-0.120039	0.113323	9.34667e-08	0.451478	0.299514	3.27246e-05	0.74384	0.588208
RUNX1T1	pink	0.853296	-0.248296	0.198353	9.39497e-05	0.351697	0.236088	0.0038926	0.674519	0.530034
CHSY3	pink	0.320218	0.0451961	0.166881	0.00289257	0.81809	0.134133	0.0353119	0.93166	0.406903
MPPED1	pink	0.363089	-0.245091	0.02205	0.000300608	0.167554	0.879012	0.00822256	0.491817	0.953446
SMYD4	pink	0.606709	-0.338168	0.0774101	0.00446126	0.189554	0.648072	0.0462427	0.52081	0.841651
DDX47	pink	0.454013	0.119906	0.263543	0.0017018	0.396528	0.00539418	0.0252472	0.710067	0.0801617
KCNK10	pink	0.477203	-0.2461	0.0560233	0.000139704	0.204433	0.728908	0.00495073	0.537834	0.883852
ARPC2	pink	0.343065	-0.27402	-0.0133899	1.44415e-05	0.0613721	0.906679	0.000972361	0.340326	0.965117
STMN3	pink	0.263304	0.0900523	0.163241	4.71983e-07	0.591379	0.262106	9.96817e-05	0.820527	0.55436
STRADA	pink	-0.0551039	-0.656389	-0.496881	0.698182	0.000145805	0.0526211	0.851377	0.0346334	0.252762
YPEL1	pink	0.478325	0.0360832	0.162186	0.000260787	0.822355	0.292972	0.00743578	0.932997	0.584092
ENAH	pink	0.543563	0.12073	0.235765	0.000913415	0.511784	0.125232	0.017172	0.777986	0.392857
MAST2	pink	0.443475	-0.0183217	0.109479	3.84343e-05	0.947959	0.527641	0.00208954	0.982049	0.766419
VSTM2L	pink	0.406234	0.177647	0.241222	0.000254753	0.609275	0.415831	0.00743284	0.829778	0.68922
DBN1	pink	0.339488	-0.336684	-0.138897	0.00462131	0.0327445	0.348841	0.0471999	0.2722	0.633654
STMN1	pink	0.60515	-0.171367	0.0577533	2.22568e-05	0.525342	0.793786	0.00134355	0.78376	0.915537
TRA2B	pink	0.678871	-0.134039	0.105474	0.000720901	0.523972	0.288956	0.0143137	0.783099	0.579966
GRIN2B	pink	0.582073	0.110411	0.250685	1.33043e-05	0.366845	0.132196	0.000931619	0.688128	0.404443
RPS18	pink	0.436304	-0.0982539	0.0620875	0.000264791	0.458274	0.625291	0.00752186	0.747419	0.829332
RAB11A	pink	0.446142	-0.22281	-0.0106084	4.34957e-07	0.44838	0.918882	9.93799e-05	0.740924	0.969657
SCN3A	pink	0.442565	0.0928831	0.200897	0.00103016	0.706623	0.346912	0.0185435	0.882321	0.631425
SF3B3	pink	0.294505	-0.120258	0.00860238	0.000791434	0.461639	0.948669	0.0152586	0.748421	0.983348
C12orf76	pink	-0.244226	-0.958318	-0.718067	0.0177515	7.94436e-05	0.0364148	0.109886	0.027118	0.213398
NDUFA10	pink	-0.266946	-0.504955	-0.424369	0.0435933	7.13862e-05	0.0340434	0.18677	0.027118	0.207319
TMSB10	pink	0.539498	-0.114437	0.097999	7.82805e-06	0.497679	0.446693	0.000664066	0.768759	0.712857
NCOA6	pink	0.2529	-0.314062	-0.128096	0.00280616	0.189629	0.532405	0.0346925	0.52081	0.770107
YPEL5	pink	-0.0381982	-0.425081	-0.298012	0.57703	6.1932e-05	0.157504	0.777635	0.0258139	0.440178
FNBP1L	pink	0.449425	0.0886946	0.207876	0.00139275	0.472531	0.287319	0.0224094	0.754037	0.578672
TPM3	pink	0.354129	-0.318674	-0.0959445	5.11637e-05	0.104596	0.524079	0.00250188	0.41558	0.763999
SYT13	pink	0.350199	-0.0431175	0.0947826	0.000470476	0.808741	0.581846	0.0110404	0.927651	0.800267
MEIS3	pink	0.320534	-0.310228	-0.0885355	0.00103172	0.253912	0.556595	0.0185435	0.592851	0.785659
SLC17A6	pink	0.619793	-0.212513	0.0798184	0.000922067	0.279302	0.763276	0.017172	0.614893	0.901127
AP1S2	pink	0.441626	-0.293573	-0.0321805	0.000690786	0.0270967	0.833692	0.0138999	0.252854	0.935131
KLHDC8A	pink	0.474658	-0.411738	-0.0980395	0.00409902	0.0558776	0.710789	0.043648	0.331907	0.875321
NMNAT2	pink	0.389986	-0.201793	0.0161429	2.0379e-05	0.0883446	0.929419	0.00125618	0.389955	0.973809
SBF2	pink	0.327864	-0.185412	0.00373376	0.00282766	0.371348	0.980288	0.0348599	0.691723	0.994304
DEAF1	pink	0.387099	-0.0276472	0.121837	0.000405524	0.859272	0.381023	0.00994271	0.949527	0.659544
NSD3	pink	0.428548	-0.503359	-0.16636	0.00116208	0.00204387	0.425854	0.0200477	0.101581	0.698425
GAP43	pink	0.805304	-0.171536	0.552869	4.08706e-07	0.502305	9.28112e-05	9.66867e-05	0.770806	0.00783946
UCHL1	pink	0.437132	-0.353751	0.228423	4.13025e-05	0.12285	0.358912	0.00213974	0.441422	0.643498
CAPNS1	pink	-0.131822	-0.773845	-0.31828	0.149152	0.000212972	0.219685	0.378523	0.0433522	0.515078
KLHL1	pink	0.554184	-0.453849	0.2646	5.43042e-05	0.120018	0.364574	0.00261167	0.436543	0.648206
MAP7D1	pink	-0.238862	-0.505625	-0.313271	0.00248574	0.00710786	0.0477281	0.0323005	0.152488	0.242819
NSG1	pink	0.72984	0.0054735	0.525066	0.00750818	0.973994	0.000873572	0.0635582	0.990631	0.0286936
NRXN1	pink	0.509066	0.130991	0.367468	2.73272e-06	0.435942	0.0750016	0.000351757	0.733415	0.301479
BECN1	pink	-0.282214	-0.585946	-0.388051	0.00181874	0.00164164	0.080237	0.0265324	0.0959648	0.314494
NDUFV1	pink	-0.409092	-0.496964	-0.439413	6.87457e-05	0.00199428	0.000234357	0.003167	0.101581	0.0137541
XKR4	pink	0.342789	-0.299369	0.120613	0.000259747	0.0359537	0.505145	0.00743578	0.279735	0.751067
CNIH2	pink	0.481766	0.0782954	0.335228	4.05638e-05	0.761196	0.0675891	0.00213725	0.904773	0.286293
SOGA3	pink	0.67281	-0.186425	0.367773	4.44992e-05	0.208828	0.032885	0.00225145	0.542879	0.203598
CORO1C	pink	0.452455	-0.638691	0.127267	0.000190376	0.0170858	0.337125	0.00612428	0.211912	0.622937
MACO1	pink	0.348743	-0.0427571	0.231923	0.000916028	0.831496	0.157024	0.017172	0.937431	0.438976
PRMT1	pink	0.371203	-0.348169	0.147117	4.54657e-05	0.0464373	0.289371	0.00228713	0.310516	0.580169
CSNK2A3	pink	0.39605	-0.202399	0.211705	2.29615e-06	0.277788	0.188895	0.000304518	0.614032	0.477533
MOAP1	pink	0.0222466	-0.938299	-0.274169	0.817044	3.23564e-05	0.335673	0.91521	0.0181924	0.621772
DLG2	pink	0.300526	-0.011294	0.201112	0.000724903	0.948116	0.135329	0.0143145	0.982049	0.4086
PRKAR2B	pink	0.515979	0.0301649	0.358933	7.85164e-05	0.796908	0.0294915	0.0034886	0.921932	0.193384
TUBB3	pink	0.607644	0.0290325	0.421488	5.98803e-06	0.906001	0.0724826	0.000540787	0.968873	0.296329
TUSC3	pink	0.425376	-0.0142186	0.278027	0.000106727	0.908248	0.250113	0.00415192	0.969854	0.544259
TMEM145	pink	0.610354	0.0556732	0.427475	3.08466e-06	0.748718	0.00826149	0.000355264	0.898666	0.100156
TTLL1	pink	0.464062	-0.225121	0.237081	0.000246996	0.0689774	0.109615	0.00732865	0.353811	0.367327
CADM3	pink	0.51853	0.106851	0.357322	1.64591e-05	0.458043	0.156491	0.00109142	0.747419	0.437764
CCN3	pink	0.594977	0.0661218	0.384048	9.66406e-09	0.767209	0.0354993	5.6393e-06	0.907851	0.211462
USP15	pink	0.261684	-0.438418	-0.0284287	0.00204325	0.120067	0.817485	0.0285696	0.436543	0.927112
CKAP5	pink	0.272813	0.0847871	0.195799	0.00413944	0.611415	0.295126	0.0438651	0.831688	0.58431
ZCCHC12	pink	0.348681	-0.101493	0.166264	0.000936693	0.480071	0.379476	0.0173694	0.757451	0.658182
HINFP	pink	-0.204762	-0.295715	-0.243323	0.00301803	0.0806678	0.253134	0.0360972	0.374979	0.546791
C3orf14	pink	0.403596	-0.336982	0.0853156	0.00467256	0.112927	0.677276	0.0476122	0.425999	0.858288
ZFTA	pink	0.723451	-0.342116	0.260819	0.000318941	0.220558	0.33203	0.00853729	0.55823	0.619276
NSG2	pink	0.718709	-0.263649	0.270479	2.62684e-05	0.125007	0.171297	0.00150279	0.443931	0.456992
CADPS	pink	0.291539	-0.245759	0.0522187	0.00285342	0.194199	0.789063	0.0350102	0.52675	0.913097
RTN1	pink	0.347947	0.0032801	0.194041	0.00404863	0.986563	0.302625	0.0433223	0.994517	0.590362
GLRA2	pink	0.468961	0.0149259	0.245809	1.08631e-05	0.921774	0.191284	0.000805804	0.974785	0.479128
DAAM1	pink	0.404299	0.0751315	0.23961	0.00199435	0.682459	0.0944882	0.0282011	0.869152	0.341758
CYFIP1	pink	0.348148	0.111552	0.230889	0.00342255	0.104308	0.0930875	0.0390581	0.415387	0.339632
GNAQ	pink	0.380481	-0.214763	0.0848108	0.000385791	0.250882	0.580496	0.00962059	0.590315	0.799517
PCDH19	pink	0.735362	-0.156279	0.306627	0.00108382	0.594535	0.165558	0.0192038	0.821722	0.452004
SRGAP3	pink	0.336969	0.131584	0.237922	0.00185151	0.391178	0.214562	0.026699	0.704378	0.508823
ATP5PO	pink	-0.292009	-0.592257	-0.434027	0.00184874	0.0021368	0.0176713	0.026699	0.101581	0.148611
NEUROD6	pink	0.901482	-0.311135	0.323268	6.39296e-05	0.0882586	0.0565559	0.00300847	0.389955	0.261922
CAMKV	pink	0.380257	-0.0525806	0.143296	0.00278173	0.804015	0.37007	0.0345369	0.925881	0.652456
GRB2	pink	0.26396	-0.387909	-0.0900851	0.00215239	0.0212758	0.472101	0.0293913	0.22897	0.728031
NR2F1	pink	0.814233	0.21507	0.491689	9.98853e-07	0.129199	0.000980717	0.000148186	0.448746	0.0307146
RNF146	pink	0.462066	-0.516616	-0.0601984	0.0010207	0.0610327	0.726474	0.018459	0.340326	0.883539
DAB1	pink	0.55526	-0.473093	0.0335704	0.000132487	0.0315512	0.839332	0.00477227	0.269424	0.937435
ASXL3	pink	0.804169	-0.774714	-0.0212715	8.53233e-07	0.00105455	0.922515	0.000139195	0.0802653	0.971223
SATB2	pink	0.455962	-0.710803	-0.147156	0.000934418	0.00201277	0.467623	0.0173651	0.101581	0.725471
SSTR1	pink	0.493193	-0.00729033	0.234905	0.000384355	0.968778	0.100908	0.00962059	0.988905	0.351753
PFN2	pink	-0.408148	-0.682679	-0.460142	8.63625e-05	0.000319506	0.0044829	0.00368747	0.04994	0.0735285
SLC25A4	pink	-0.525847	-0.883477	-0.607011	3.71168e-06	0.0101599	0.00063947	0.000406104	0.174031	0.0247667
B4GALT5	pink	0.474683	-0.094203	0.352359	0.000276742	0.43509	0.00113414	0.00778881	0.732655	0.0337657
KIRREL1	pink	0.420051	-0.118931	0.302813	0.00282589	0.621509	0.0122978	0.0348599	0.837191	0.123716
FAM126A	pink	0.639331	0.234108	0.584387	0.0039691	0.162417	0.00715512	0.0428378	0.485532	0.0923395
PLK2	pink	0.346649	-0.410034	0.258712	0.000629319	0.00986858	0.184047	0.0129819	0.17127	0.472789
ILKAP	pink	0.506879	-0.383806	0.375612	0.00263703	0.145587	0.0697339	0.0336472	0.467765	0.290657
NAPG	pink	-0.0798143	-0.907368	-0.209563	0.329347	9.59294e-05	0.46889	0.581321	0.0289541	0.726357
IVNS1ABP	pink	0.315565	0.0166012	0.269859	0.00504895	0.935996	0.121738	0.0499361	0.979696	0.388219
SYNJ1	pink	-0.259419	-0.489733	-0.294948	0.00403077	0.00345443	0.0866671	0.0432465	0.121044	0.327122
DOK5	pink	0.399172	-0.284752	0.281544	0.00100225	0.114689	0.184789	0.0182005	0.427725	0.474175
STMN2	pink	0.522415	-0.36358	0.377562	0.000920185	0.110572	0.183911	0.017172	0.424489	0.472642
SPRED2	pink	-0.280123	-0.559015	-0.300059	0.00425244	0.000305186	0.198525	0.044779	0.0494683	0.489767
EFEMP2	pink	0.424292	0.317334	0.416062	0.000672984	0.104384	0.00295462	0.0136674	0.415387	0.0589107
KMT5B	pink	0.370783	-0.719209	0.288026	0.000597681	0.0197523	0.0266113	0.0125552	0.225414	0.183573
DLGAP4	pink	0.268574	0.0113928	0.243344	2.07045e-05	0.939158	0.0658817	0.00126732	0.98025	0.282401
RHEB	pink	-0.182807	-0.535611	-0.214933	0.0255954	0.000296362	0.162983	0.137007	0.049259	0.448086
CTDSPL2	pink	0.26857	-0.124852	0.292854	0.00104735	0.509122	0.0518676	0.0187858	0.776067	0.25141
CXADR	pink	0.353473	-0.152206	0.373341	0.000721162	0.36739	0.143814	0.0143137	0.688419	0.419881
TYRO3	pink	-0.466341	-0.632348	-0.458699	0.10567	0.00930717	0.00198378	0.310171	0.16797	0.0479668
NFIB	pink	0.336898	0.285953	0.339401	0.00298216	0.0412909	0.0172423	0.0358555	0.296003	0.146532
SPRED1	pink	-0.318974	-0.658626	-0.301934	0.00237446	2.15356e-07	0.0805141	0.0314903	0.00107132	0.314909
ACVR2A	pink	0.305573	-0.557782	0.289606	0.00162738	0.0585141	0.153243	0.0246871	0.334096	0.435357
ISLR2	pink	0.406889	0.133082	0.409523	0.00427173	0.437058	0.00403716	0.044779	0.733415	0.0691531
CDH8	pink	0.37726	0.165679	0.379952	0.00395564	0.228316	0.0342457	0.0427453	0.565333	0.207964
GJC1	pink	0.512805	0.319847	0.515023	3.83775e-07	0.081865	0.0167903	9.59767e-05	0.377619	0.145223
KCNA6	pink	-0.395758	-0.768287	-0.393583	0.000124339	0.000255515	0.0782875	0.00459217	0.0465942	0.31049
CXorf38	pink	0.438997	-0.489349	0.441742	0.00484996	0.0967137	0.0407846	0.0489076	0.405235	0.223917
FXYD7	pink	0.268795	-0.0745715	0.269225	0.000246633	0.568482	0.141316	0.00732865	0.809521	0.415388
CELF3	pink	0.390662	-0.126595	0.44983	0.000527648	0.469708	0.00733523	0.0118423	0.75272	0.0940048
L1CAM	pink	0.424427	0.00412504	0.504276	0.000271149	0.983223	0.0442199	0.00765601	0.993437	0.234342
TUFM	pink	-0.171193	-0.810025	-0.0523338	0.0899419	0.000118414	0.688052	0.280442	0.0304846	0.862701
SGCB	pink	-0.279591	-0.47935	-0.248955	0.00473037	0.100705	0.22324	0.0480336	0.410672	0.519273
GUCY1B1	pink	-0.124757	-0.626052	-0.0433437	0.357132	0.000279724	0.831862	0.605693	0.0480494	0.934098
UPK3BL1	pink	0.246149	-0.566384	0.375466	0.212644	0.000154313	0.0160815	0.460939	0.0346334	0.142017
COPA	pink	-0.246568	-0.494184	-0.193731	0.000116227	0.00448838	0.150683	0.00442319	0.132726	0.432328
INA	pink	0.363363	-0.382523	0.528912	0.00142279	0.132509	0.000773957	0.0226628	0.452593	0.0270077
REEP1	pink	0.623817	0.235623	0.71322	3.3334e-08	0.226685	1.4581e-05	1.62096e-05	0.563416	0.00255254
SCN2A	pink	0.264198	-0.21345	0.412663	0.00235531	0.226255	0.00814523	0.0313919	0.563112	0.0992969
DMAC2	pink	-0.376187	-0.451072	-0.353344	0.00040304	0.0174226	0.0193556	0.00990958	0.214141	0.15687
RAD23A	pink	-0.307317	-0.794967	-0.157363	0.000218008	0.000462026	0.110662	0.00673866	0.0540626	0.36914
RC3H2	pink	-0.0625087	-0.742787	0.108691	0.563244	0.000319307	0.666236	0.770113	0.04994	0.851962
LDHA	pink	-0.484147	-0.808335	-0.395562	0.000143841	9.36753e-05	0.000811233	0.00503628	0.0289541	0.0272058
RUNDC3A	pink	-0.252563	-0.601041	-0.155897	0.0296376	0.000250759	0.412963	0.148958	0.0465942	0.686676
SULT4A1	pink	-0.340204	-0.778257	-0.128659	9.25497e-05	0.0101834	0.650696	0.00385756	0.174093	0.842411
EXTL1	pink	-0.430135	-0.773087	-0.253367	0.000147916	0.000872632	0.0828049	0.00513774	0.0753622	0.319357
NAB2	pink	-0.286715	-0.729354	-0.0615916	0.0199234	5.93073e-05	0.69426	0.11831	0.0258139	0.86602
SMS	pink	0.291846	-0.313926	0.553704	0.00176578	0.14426	0.0223616	0.0259	0.46634	0.167866
ZC2HC1A	pink	0.425941	0.113068	0.541819	0.00152599	0.613562	0.00100086	0.0236369	0.83367	0.0310656
EFR3A	pink	-0.394196	-0.496962	-0.33279	2.44864e-05	0.0191856	0.114605	0.00143845	0.223909	0.375925
KCNF1	pink	-0.403796	-0.615085	-0.264854	0.00121302	0.00672432	0.326771	0.020778	0.151939	0.614216
VEZT	pink	0.114349	-0.688912	0.654383	0.293015	0.00443082	2.4356e-05	0.549552	0.131915	0.0035266
IP6K1	pink	-0.305972	-0.54113	-0.0935773	0.00390165	0.143223	0.532206	0.0423652	0.46634	0.769984
UNC79	pink	-0.305602	-0.720132	0.0648704	0.000834951	0.00189721	0.71573	0.015957	0.100038	0.878036
NUDT11	pink	0.280641	-0.136376	0.599485	0.0179985	0.510462	0.000163677	0.111034	0.77718	0.0115538
LRFN1	pink	-0.291588	-0.637454	0.000941815	0.00359436	0.00462213	0.996013	0.0404231	0.13483	0.998751
NAPB	pink	-0.27456	-0.581461	-0.0253021	0.000556271	0.0182658	0.936493	0.0120521	0.217821	0.978111
SYN2	pink	-0.466843	-0.695925	-0.282788	0.00204112	0.00236778	0.370811	0.0285696	0.105741	0.653323
NASP	green	0.0494452	0.421567	-0.00385187	0.654738	4.67917e-05	0.974125	0.824877	0.0227538	0.992982
AFG3L2	green	-0.423619	-0.22853	-0.447887	0.00384139	0.146423	0.0394218	0.0421349	0.467765	0.220344
INTS6	green	-0.25608	-0.118821	-0.271601	0.00122494	0.423838	0.0640419	0.0209412	0.724199	0.277499
RGS11	green	-0.682043	-0.0699269	-0.750509	0.00521694	0.754147	9.9411e-06	0.0508507	0.901413	0.00189162
CIT	green	-0.493925	-0.214923	-0.508716	0.00169966	0.0525273	0.0589939	0.0252472	0.324011	0.267136
KCNAB1	green	-0.516966	0.112703	-0.550216	0.00127762	0.548312	0.0613528	0.0211858	0.795589	0.272738
FSD1	green	-0.404897	0.230764	-0.465432	0.00020586	0.100757	0.0295256	0.00643532	0.410672	0.193384
SEPTIN8	green	-0.603746	-0.193994	-0.632465	1.43275e-08	0.188383	0.0127105	7.403e-06	0.519834	0.12614
SNHG32	green	-0.403325	-0.138006	-0.424861	0.00403454	0.461128	0.138465	0.0432465	0.748421	0.412477
PDRG1	green	-0.324905	0.458344	-0.254964	0.00217994	0.0017654	0.201931	0.029629	0.0971859	0.493164
STX8	green	-0.417984	-0.161783	-0.398237	0.00448187	0.160123	0.00632518	0.0463709	0.482633	0.0870508
RBM6	green	-0.306578	0.206592	-0.264043	0.00112659	0.143716	0.128948	0.0196827	0.46634	0.399421
SORCS1	green	0.0924368	0.757036	0.146573	0.353371	2.34042e-05	0.265674	0.602518	0.0170714	0.556865
GNG7	green	-0.742482	-0.334826	-0.722776	0.00134149	0.159796	0.0414575	0.0219395	0.482375	0.226274
PLPBP	green	-0.53598	0.309563	-0.494177	0.00016229	0.0449164	0.130087	0.00548464	0.306137	0.401784
RICTOR	green	-0.451921	0.489094	-0.395065	8.61673e-06	0.0514563	0.00813535	0.000697352	0.321247	0.0992969
VTI1B	green	0.326363	0.401975	0.331505	0.000784261	0.00888958	0.0276579	0.0151873	0.166262	0.187439
CTDSP2	green	-0.512552	-0.0478515	-0.515763	2.01772e-05	0.781082	0.00639242	0.00125618	0.914526	0.0874648
RBM25	green	-0.35489	0.110242	-0.356825	0.00380957	0.601132	0.0177198	0.0419436	0.825424	0.148707
LATS1	green	0.0365393	0.723334	0.0247089	0.73398	1.78473e-05	0.859157	0.870819	0.0167718	0.944587
VPS13C	green	-0.504019	-0.30212	-0.508153	6.08122e-05	0.0982457	0.0090442	0.00289288	0.407171	0.104576
SS18L2	green	-0.289228	0.34939	-0.281795	0.00407399	0.325569	0.253065	0.0434874	0.654955	0.546791
RBMS2	green	-0.526394	0.0250286	-0.5184	0.00126243	0.949986	0.0498669	0.0211858	0.98236	0.246823
UTP14C	green	-0.388936	0.164575	-0.380401	0.00153404	0.532044	0.0842143	0.0236398	0.788055	0.322453
GSTZ1	green	-0.40236	0.139362	-0.383589	0.00192919	0.422606	0.162481	0.0274572	0.723322	0.447372
MZT1	green	-0.454322	-0.222987	-0.4472	0.000230345	0.267608	0.104725	0.00700072	0.606679	0.358154
TVP23A	green	-0.343536	0.179576	-0.328874	0.00264959	0.508613	0.16319	0.0337091	0.775836	0.448336
RAB5B	green	-0.294123	0.0704739	-0.566073	0.0529214	0.708372	0.00101021	0.207165	0.883335	0.0311672
BCAR1	green	-0.301905	0.0176995	-0.533826	0.00411519	0.88609	0.019272	0.0437139	0.961441	0.156614
CCDC115	green	-0.403773	-0.152311	-0.586559	0.00167633	0.408879	0.00976391	0.0250819	0.714401	0.10947
DLGAP1	green	-0.301646	-0.231086	-0.350748	0.00192317	0.383421	0.223163	0.0274161	0.698022	0.519273
SVIP	green	0.142028	0.693393	-0.241753	0.232992	3.53332e-05	0.236522	0.486145	0.0181924	0.530034
NCOR2	green	-0.367581	-0.155887	-0.513317	0.00328404	0.275067	0.0110912	0.0379843	0.612013	0.117817
OLIG2	green	-0.370847	0.364692	-0.878904	0.0113153	0.0149277	0.00050671	0.0826738	0.200095	0.0222109
CD2BP2	green	-0.278283	0.104611	-0.529254	0.0136726	0.665562	0.00136726	0.093061	0.861021	0.0371665
MMD2	green	-0.217753	0.181673	-0.485539	0.0654523	0.320437	0.000974517	0.234221	0.650524	0.0307146
CCZ1	green	-0.258179	0.477726	-0.754897	0.104681	0.108264	0.00149283	0.308509	0.421563	0.0394766
SRCAP	green	-0.256171	0.0026043	-0.430552	0.10055	0.989858	0.000235704	0.300484	0.995545	0.0137541
AATK	green	-0.273229	0.381984	-0.654032	0.175429	0.140485	0.000512304	0.412445	0.463291	0.0223095
SLC12A2	green	-0.464544	-0.0102654	-0.730126	0.0118531	0.938873	0.000180452	0.0847632	0.980195	0.0120572
ABCA2	green	-0.533915	-0.208899	-0.728996	0.000537324	0.28119	0.00027211	0.0119811	0.615959	0.0149379
PDE1C	green	0.181575	0.60733	-0.0796722	0.291825	6.08425e-05	0.693077	0.548387	0.0258139	0.865501
ZFAND3	green	-0.373095	0.00264109	-0.557492	0.000243035	0.98564	0.0563604	0.00728521	0.994159	0.261432
GLUL	green	-0.514438	-0.284213	-0.626641	0.0001973	0.0158781	2.24487e-05	0.00628599	0.205593	0.0033304
TTC38	green	0.136387	0.929993	-0.248205	0.377854	5.82497e-06	0.329523	0.623921	0.0127465	0.616702
OMG	green	-0.183096	0.229778	-0.396759	0.143593	0.170191	0.00110743	0.371264	0.494255	0.0331962
SMC1A	green	-0.355236	0.155519	-0.628612	0.00427153	0.292136	0.00251544	0.044779	0.627347	0.0538328
ID2	green	0.110505	0.498699	-0.0188813	0.46885	2.79753e-05	0.921937	0.701086	0.0181924	0.971085
TRIM37	green	-0.264921	-0.0390843	-0.344617	0.00454574	0.811677	0.223609	0.0467554	0.928828	0.519854
CEP83	green	0.0951503	0.524045	-0.0604956	0.34889	0.000103005	0.767628	0.598321	0.0299513	0.903246
PAAF1	green	-0.192324	0.485548	-0.444756	0.230153	0.0143613	0.0019745	0.482956	0.198273	0.0478748
HECW2	green	-0.28478	-0.0332696	-0.398598	0.0016575	0.756738	0.0761931	0.024928	0.902907	0.304668
DNAJC15	green	0.0514308	0.545049	-0.168984	0.57736	2.10774e-05	0.392944	0.777721	0.0167718	0.671241
MCTS1	green	-0.0077514	0.567224	-0.262354	0.944633	8.67364e-05	0.27624	0.974134	0.0281187	0.568256
ZNF236	green	-0.10759	0.62603	-0.431607	0.543811	0.000116452	0.117794	0.756647	0.0304846	0.381304
AIDA	green	-0.398292	0.0353079	-0.578293	0.00303164	0.825372	0.00348566	0.0361525	0.934484	0.0642386
SNX9	green	-0.358482	-0.102445	-0.457777	0.000383321	0.691727	0.0326471	0.00962059	0.873943	0.202955
FGB	green	-0.459916	0.0561203	-0.562556	0.00174105	0.793068	0.0496514	0.0256988	0.919845	0.246791
PREB	green	-0.395047	0.207717	-0.513613	0.00125187	0.329856	0.0469902	0.0211538	0.657982	0.241093
NIN	green	-0.22847	1.18546	-0.491392	0.144978	0.000229642	0.0532434	0.373563	0.0454975	0.253719
PROKR2	green	0.466987	1.21269	0.337752	0.013294	0.000279963	0.266729	0.0913362	0.0480494	0.557878
ANXA7	green	-0.489731	-0.318427	-0.531899	0.00373294	0.0154836	0.0150987	0.0413077	0.203801	0.136811
EIF2B5	green	-0.39319	-0.20726	-0.438195	0.000290813	0.115523	0.0688501	0.00802993	0.429215	0.288485
NUCB1	green	-0.279502	0.072149	-0.372559	0.00367397	0.629568	0.067725	0.041028	0.842022	0.286293
NRG2	green	0.0516132	0.573245	-0.0895666	0.564679	1.42362e-06	0.651425	0.770939	0.00415366	0.843106
SMIM15	green	-0.49233	-0.0551966	-0.610589	3.13158e-05	0.748103	0.000784091	0.00176843	0.898631	0.0270077
PSAT1	green	-0.567825	-0.0221152	-0.722229	0.00138379	0.877059	0.000249459	0.0223887	0.95782	0.0142544
HUWE1	green	-0.265167	0.0277194	-0.349615	0.00325656	0.920489	0.0286826	0.0379021	0.974657	0.190272
TMBIM6	green	-0.344582	-0.0217869	-0.438387	0.00168871	0.902953	0.00205395	0.025224	0.96786	0.0487216
UTRN	green	-0.367819	0.109193	-0.12163	0.000256774	0.26376	0.362363	0.00743578	0.60289	0.647167
SEC24A	green	-0.480996	-0.0135604	-0.243004	0.00146795	0.950962	0.356344	0.0230681	0.98236	0.640862
ASAP2	green	-0.555872	-0.078365	-0.314908	0.0040366	0.501581	0.123148	0.0432465	0.770235	0.39025
KCNA2	green	-0.566388	0.222363	-0.169028	0.00390595	0.134728	0.515178	0.0423652	0.456023	0.756857
SLC25A23	green	-0.525856	-0.0727461	-0.306487	0.00306679	0.767121	0.101254	0.0363242	0.907851	0.352098
SLC3A2	green	-0.292336	0.0294134	-0.135238	0.00214894	0.802896	0.434789	0.0293913	0.925542	0.704891
AZI2	green	-0.259975	0.294423	-0.00035628	6.4306e-05	0.150942	0.998761	0.00301	0.472054	0.999104
ALG13	green	-0.615509	0.035117	-0.307112	8.37251e-05	0.77339	0.168498	0.00361008	0.910121	0.454362
SLC38A5	green	-0.516565	0.671346	0.051284	0.000741289	0.000355512	0.756871	0.014451	0.0510845	0.898369
NUBP2	green	-0.359288	0.0180193	-0.148587	0.00204112	0.88378	0.470219	0.0285696	0.961254	0.726956
DUSP14	green	-0.90679	-0.083338	-0.443768	4.82552e-06	0.706973	0.0735601	0.000484728	0.882632	0.298185
THUMPD2	green	-0.0192627	0.742715	0.407952	0.904565	7.93481e-05	0.00201073	0.956585	0.027118	0.048219
KYAT1	green	-0.469444	0.379675	-0.00452176	0.000219413	0.0790048	0.979668	0.00673866	0.372391	0.994207
RASD1	green	-0.369264	0.527926	0.128221	0.00391951	0.050544	0.648063	0.0424597	0.321247	0.841651
CDH9	green	-0.44166	-0.0272588	-0.20428	0.00318061	0.828705	0.181099	0.0372689	0.9363	0.469677
LAMC1	green	-0.297536	0.176379	-0.024334	0.00207268	0.331036	0.808643	0.0289042	0.658708	0.922699
UBE2QL1	green	-0.400797	-0.151504	-0.255009	0.00489622	0.532543	0.175299	0.048979	0.788055	0.462778
KRT222	green	-0.549399	0.0141125	-0.215167	9.16206e-06	0.921703	0.185055	0.000697352	0.974785	0.474175
SH3GL1	green	-0.272429	0.07705	-0.0646054	0.000382052	0.666027	0.681937	0.00962059	0.861241	0.860873
SMPD4	green	-0.425318	-0.13735	-0.254183	0.000328441	0.198029	0.0929596	0.00871164	0.531214	0.339632
TOMM70	green	-0.267201	0.192449	0.0225848	0.00492459	0.60132	0.915865	0.0491504	0.825424	0.968288
HSPA2	green	-0.896702	0.103163	-0.274984	0.00274436	0.724727	0.076813	0.034347	0.889774	0.306518
WDR13	green	-0.340362	0.0372412	-0.105035	0.000508667	0.848623	0.652193	0.0115947	0.9456	0.8436
ATF3	green	-0.0813527	0.642729	0.355903	0.716063	3.18665e-05	0.0693957	0.860286	0.0181924	0.290077
MKNK2	green	-0.341218	0.3473	0.0790236	0.00275288	0.00765509	0.671916	0.034347	0.159034	0.854907
HSD17B1	green	-0.509611	-0.0348617	-0.217947	0.000346443	0.89338	0.156069	0.00891888	0.963482	0.437614
LCE3A	green	-0.379402	-0.175861	-0.25386	0.00246614	0.221947	0.0988807	0.0323005	0.558838	0.347871
ZNF787	green	-0.399277	-0.110178	-0.206675	0.00306543	0.653048	0.242105	0.0363242	0.854046	0.536157
ESRRG	green	-0.80694	0.347396	-0.0327602	0.000998266	0.0616163	0.855764	0.0182005	0.340714	0.944339
SYS1	green	-0.365476	0.0551407	-0.0825785	0.00124098	0.773351	0.590337	0.0210102	0.910121	0.80549
ARHGAP26	green	-0.314755	0.0271738	-0.0909261	0.00261064	0.880075	0.722271	0.0334078	0.959726	0.881489
KCTD17	green	-0.378094	-0.199928	-0.26304	0.000872269	0.216173	0.186949	0.0164902	0.552282	0.475134
RILPL1	green	-0.646624	0.0215428	-0.425985	4.14259e-06	0.890692	0.00384723	0.000436869	0.963288	0.0674148
FLI1	green	-0.494859	0.152518	-0.284826	0.000919166	0.637442	0.287761	0.017172	0.847301	0.579161
MRPL54	green	-0.486394	0.0502876	-0.311041	0.000401282	0.855443	0.008287	0.00990958	0.947809	0.100188
CBX4	green	-0.292962	-0.168854	-0.252987	0.00184566	0.237693	0.150042	0.026699	0.575597	0.430878
PIGO	green	-0.418302	0.28804	-0.192061	5.11315e-06	0.166194	0.211167	0.000493695	0.489303	0.505207
GPR21	green	-0.390403	0.0573875	-0.248293	0.00232599	0.645852	0.097706	0.031226	0.850009	0.346697
NRIP2	green	-0.728765	0.272316	-0.415044	0.000476305	0.337293	0.247285	0.011088	0.663594	0.542109
NFXL1	green	-0.391798	0.314766	-0.139613	0.000445822	0.0641975	0.578044	0.0105753	0.347293	0.797305
PC	green	-0.740992	0.342158	-0.375041	0.000253613	0.0503537	0.130854	0.00743284	0.321084	0.403015
IPP	green	-0.309487	0.26025	-0.111514	0.0033785	0.310042	0.42723	0.0387332	0.640348	0.699373
STIM1	green	-0.593582	0.0674297	-0.365534	1.01274e-05	0.531777	0.0603192	0.000757651	0.788055	0.270433
SALL1	green	-0.641399	0.295719	-0.223628	0.000259723	0.222228	0.281483	0.00743578	0.559116	0.573515
MGLL	green	-0.393965	-0.101041	-0.270117	0.00269365	0.331234	0.023133	0.0340616	0.658708	0.170646
ODF3L2	green	-0.613733	0.445086	-0.164628	0.000614774	0.0296393	0.38267	0.0128637	0.262318	0.661698
INF2	green	-0.539971	-0.231585	-0.407485	0.000518192	0.440912	0.00394521	0.011699	0.735947	0.0681113
UBA2	green	0.0174937	0.536527	0.242874	0.842378	0.000266087	0.247654	0.927302	0.0475318	0.542109
LCMT1	green	-0.39086	-0.130623	-0.284245	0.000299359	0.5801	0.274388	0.00821406	0.815813	0.565909
C18orf63	green	-0.867553	0.252925	-0.422042	5.11095e-06	0.0824782	0.0306952	0.000493695	0.378605	0.196787
OFD1	green	-0.721399	0.488448	-0.233534	0.00153393	0.0187774	0.288146	0.0236398	0.221587	0.579403
IFFO2	green	-0.372583	0.429433	-0.0634601	0.00078635	0.034117	0.693322	0.0151941	0.274528	0.865545
DUOXA1	green	-0.608319	-0.100385	-0.412013	0.000815077	0.657767	0.0784316	0.0156455	0.856761	0.310639
MADD	green	-0.414306	0.00279166	-0.252673	0.000555321	0.988386	0.184983	0.0120521	0.995094	0.474175
UHMK1	green	-0.490254	-0.333983	-0.432843	0.000115665	0.025534	0.0958209	0.00442104	0.245469	0.343994
CXCL14	green	-0.365396	0.180454	-0.159082	0.0010052	0.154268	0.36328	0.0182164	0.474291	0.647513
RFPL4B	green	-0.706014	0.390072	-0.297147	0.000399577	0.0716637	0.23453	0.0099083	0.358307	0.52917
KRT8	green	-0.639033	0.0916927	-0.555946	0.00415491	0.602839	0.0405774	0.0439757	0.826121	0.223661
NDST1	green	-0.371317	0.23515	-0.291292	8.01045e-05	0.136213	0.170742	0.00350577	0.458293	0.456992
KCNIP2	green	-0.582798	-0.00901199	-0.483055	0.000260747	0.960948	0.0503331	0.00743578	0.986644	0.247954
IVD	green	-0.402904	0.15652	-0.30529	0.001871	0.444813	0.224777	0.0268914	0.738176	0.520357
PHC3	green	-0.338978	0.000710912	-0.279777	0.00344004	0.996664	0.154106	0.0391047	0.99866	0.435687
RBM17	green	-0.329709	-0.223431	-0.31162	0.00479278	0.4191	0.0687275	0.0484985	0.720531	0.288244
TMED2	green	-0.487475	-0.0741924	-0.417702	0.000563535	0.751359	0.000447255	0.0121195	0.899442	0.0201795
LONP1	green	-0.495464	0.697817	-0.304127	0.00309728	0.00405233	0.213235	0.0365371	0.129453	0.507601
SKA2	green	-0.40786	0.0335921	-0.343185	0.0030586	0.787948	0.165362	0.0363242	0.917387	0.451611
MOB1A	green	-0.460912	-0.0903054	-0.404003	0.00927487	0.579376	0.000552386	0.0731378	0.81575	0.0228434
RNASET2	green	-0.577055	0.647611	-0.394067	0.00219781	0.00421416	0.23158	0.029772	0.12995	0.526967
CST3	green	-0.675083	-0.0168197	-0.576005	0.000198698	0.940598	0.00390958	0.00630146	0.980366	0.067898
LHFPL3	green	-0.26534	0.448182	-0.15765	0.00148149	0.0150507	0.367247	0.023189	0.200539	0.650185
AQP3	green	-0.494241	0.178614	-0.294076	0.00173746	0.282609	0.300663	0.0256891	0.617465	0.588353
TSHZ1	green	-0.0953669	0.60945	0.113343	0.580076	0.000106077	0.295021	0.779691	0.0299513	0.58431
TUBG2	green	-0.310038	0.063301	-0.212104	0.00236363	0.678578	0.290761	0.0313944	0.867534	0.581698
NOL12	green	-0.326309	-0.017834	-0.239131	0.000350998	0.926816	0.289031	0.0089833	0.976105	0.579984
NFAT5	green	-0.566292	0.0406482	-0.399147	0.000650331	0.891424	0.176886	0.0132999	0.963288	0.464017
SDHB	green	-0.37819	-0.175937	-0.322915	0.000426389	0.231712	0.100085	0.0103385	0.569871	0.350137
WNT7B	green	-0.0287419	0.988456	0.249955	0.832989	2.4479e-07	0.237997	0.923282	0.00107132	0.531521
ATG16L1	green	-0.502961	-0.276456	-0.448631	0.000123287	0.317029	0.0347204	0.00457257	0.646691	0.209566
PIGK	green	-0.385165	0.210056	-0.239663	0.000579976	0.402075	0.126331	0.0123217	0.71194	0.395081
PNPLA6	green	-0.37362	0.0273196	-0.276185	0.00134349	0.885819	0.283232	0.0219395	0.961441	0.575382
SCP2	green	-0.246956	0.386005	-0.124971	0.00326934	0.0141743	0.282093	0.037953	0.197032	0.574325
TMCO6	green	-0.269646	0.871495	-0.0282347	0.00994319	0.000118383	0.897041	0.0763461	0.0304846	0.961642
PIP4K2A	blue	-0.228328	-0.395677	-1.07741	0.00301932	0.0534154	3.75206e-06	0.0360972	0.326498	0.00102631
HMGCS1	blue	0.456479	-0.0082582	-1.85152	0.00329737	0.967331	6.0189e-07	0.0380261	0.988125	0.000309902
PPDPF	blue	0.285778	0.161348	-0.336553	0.00127933	0.276444	0.0488488	0.0211858	0.612915	0.24522
PHLPP1	blue	-0.0648626	-0.230591	-0.944033	0.396968	0.29998	8.9532e-05	0.640609	0.63233	0.00768307
KRTAP10-10	blue	-0.0996253	-0.152114	-0.373961	0.494607	0.29085	0.00122263	0.723278	0.625353	0.0346334
C1orf122	blue	-0.183259	-0.278589	-0.674679	0.0434739	0.216412	0.000544829	0.186625	0.552583	0.022709
CCNY	blue	0.128861	-0.00523243	-0.566047	0.113214	0.980061	0.000660385	0.323314	0.992377	0.0252417
FAM234A	blue	0.337397	0.210247	-0.321098	0.00248011	0.157107	0.116405	0.0323005	0.478633	0.378488
PGRMC1	blue	-0.254998	-0.355876	-0.826026	0.148033	0.0420888	0.000279464	0.377986	0.29789	0.0150997
CYC1	blue	-0.162014	-0.248461	-0.645373	0.202043	0.293798	0.000106135	0.446816	0.628109	0.00868224
WDR47	blue	0.321017	0.257944	-0.0315289	0.00389772	0.0452416	0.875736	0.0423652	0.306137	0.951858
CYP51A1	blue	0.383244	0.10004	-1.19645	0.0031571	0.581761	0.000977794	0.0370927	0.817229	0.0307146
SRPK2	blue	0.0310325	-0.0599896	-0.475919	0.748917	0.732108	0.000399299	0.87837	0.892748	0.0190756
ZSCAN18	blue	0.318165	0.117756	-0.797712	0.00240978	0.451304	0.00553425	0.0318428	0.743789	0.0817313
BZW2	blue	-0.041288	-0.256684	-1.38923	0.624938	0.00683394	7.68254e-07	0.806916	0.151939	0.000336226
LDHB	blue	-0.303887	-0.369398	-0.708729	0.0238877	0.0159354	0.000313322	0.131338	0.20603	0.0164222
OVOL1	blue	0.24519	-0.127258	-2.05587	0.0489324	0.434698	7.85914e-09	0.198565	0.732281	2.17392e-05
DIAPH2	blue	0.41217	0.341606	-0.0232414	0.00123625	0.0112611	0.899166	0.0209707	0.178891	0.962285
RPL8	blue	0.00743118	-0.0645333	-0.436842	0.933238	0.61385	0.0011449	0.968307	0.833803	0.0337741
CPNE7	blue	0.447194	0.335076	-0.203311	0.000336807	0.0656952	0.305307	0.0088254	0.349408	0.593077
SFPQ	blue	0.227013	0.120672	-0.391531	0.000850015	0.309962	0.0487852	0.0161743	0.640348	0.24522
PLPPR1	blue	0.694258	0.549268	-0.181782	7.09811e-06	0.0157723	0.386559	0.000627573	0.205133	0.664683
CADM4	blue	0.241052	0.0276648	-1.0316	0.0142871	0.850303	0.00096689	0.0959746	0.946054	0.0306637
FYN	blue	0.427067	0.216971	-0.815027	2.21737e-07	0.122413	0.00312563	6.30972e-05	0.440757	0.0609323
DNER	blue	0.55841	0.410317	-0.395108	1.74311e-05	0.0222311	0.0427344	0.00113861	0.233041	0.229513
COL11A1	blue	-0.0816334	-0.14572	-0.505514	0.510492	0.469602	0.00154126	0.734898	0.752688	0.0403911
PSMD12	blue	-0.176142	-0.258425	-0.721246	0.102117	0.156301	0.0013977	0.303612	0.47769	0.0378764
CTDNEP1	blue	0.242915	0.138869	-0.522865	0.00250364	0.376797	0.00288118	0.0323698	0.694192	0.0580436
CTIF	blue	0.0491184	-0.0739617	-0.846396	0.63256	0.500538	0.000759109	0.811252	0.769308	0.0267922
H2BC4	blue	0.100572	-0.0176098	-0.719465	0.195264	0.893478	0.000603751	0.439708	0.963482	0.0238047
CSPG5	blue	0.328415	0.245568	-0.253246	0.00175467	0.012077	0.0352256	0.0258129	0.183825	0.21109
FASN	blue	-0.0823711	-0.23713	-1.17291	0.425299	0.129123	3.90755e-06	0.664402	0.448746	0.00103645
GNAI3	blue	0.366645	0.296888	-0.320602	0.00456698	0.0212935	0.0359635	0.0468637	0.22897	0.212695
PRMT2	blue	0.297849	0.260388	-0.0425805	0.00440398	0.107888	0.725188	0.0457815	0.421393	0.88279
ZEB2	blue	0.479371	0.321991	-1.00636	4.32717e-05	0.00770254	8.69613e-05	0.00221247	0.159034	0.00768307
PPIB	blue	0.28086	0.202172	-0.332947	0.000690372	0.275759	0.0101309	0.0138999	0.612612	0.112675
HSPA9	blue	0.0579186	-0.0102202	-0.494635	0.655281	0.953404	1.88066e-05	0.825395	0.983213	0.00299013
LMBRD1	blue	-0.0473987	-0.130544	-0.711528	0.732961	0.48886	8.60946e-07	0.870621	0.764003	0.000358851
TASOR	blue	0.276925	0.207303	-0.281794	0.00211681	0.303273	0.160955	0.0293172	0.635295	0.445126
GRP	blue	0.492986	0.441547	0.0591395	0.000399592	0.00989891	0.595617	0.0099083	0.17127	0.808786
CRBN	blue	0.190928	0.0800869	-0.730861	0.388	0.549323	0.000954329	0.63373	0.795815	0.0304863
ZNRF1	blue	0.0635739	0.00217406	-0.442731	0.600448	0.993364	0.00123185	0.790623	0.997123	0.0347819
IL4I1	blue	-0.781596	-0.837032	-1.26047	1.3009e-05	0.00123541	0.000220842	0.000925756	0.0882695	0.0136982
SCHIP1	blue	0.0921744	-0.0772833	-1.39774	0.354903	0.603235	0.000116021	0.603343	0.82618	0.00930722
SECISBP2L	blue	-0.053282	-0.246167	-1.76376	0.628691	0.219303	3.1456e-05	0.809286	0.556395	0.00410947
APLP1	blue	0.281844	-0.346695	-2.27958	0.121213	0.0120256	5.36497e-08	0.337246	0.183379	5.86994e-05
LSM4	blue	0.0350779	-0.0670566	-0.375136	0.778745	0.585211	0.00116625	0.895005	0.818515	0.0340554
PHLDB1	blue	0.256543	-0.0877007	-1.11947	0.000304533	0.518142	1.49171e-05	0.00830399	0.781409	0.00256018
NFASC	blue	0.0707633	-0.328602	-1.47531	0.568313	0.111824	0.000135114	0.772618	0.425137	0.0102839
RPL28	blue	0.404721	0.19771	-0.402795	7.45825e-06	0.3022	0.059657	0.000646357	0.633423	0.269303
CILK1	blue	0.239879	-0.110098	-1.12235	0.112328	0.527152	0.000890703	0.321626	0.785122	0.0288927
ZNF488	blue	0.132532	-0.389518	-1.89805	0.491313	0.181369	2.075e-07	0.721192	0.510791	0.000139711
CD63	blue	0.321163	0.193808	-0.179662	1.78749e-05	0.129992	0.378038	0.00115895	0.449199	0.657266
PABPC3	blue	0.130102	0.00889356	-0.347179	0.211533	0.965148	0.00192485	0.459214	0.98714	0.0470621
AFAP1	blue	0.701513	0.564863	0.159882	0.000100486	0.00640355	0.477786	0.00397988	0.150673	0.732282
PLP1	blue	-0.426795	-1.37467	-4.19629	0.313706	0.0114631	1.10269e-05	0.56815	0.18005	0.00201079
MDM4	blue	0.49527	0.26688	-0.471056	0.00582794	0.0813343	0.0011711	0.0541528	0.376916	0.0340554
SEMA6A	blue	0.110378	-0.206471	-1.25276	0.228907	0.0792793	0.000238916	0.481755	0.372681	0.0138492
SGK1	blue	0.240377	-0.0497744	-1.00573	0.0846716	0.822628	7.61643e-05	0.273123	0.933066	0.00709219
AFAP1L2	blue	0.00540065	-0.149036	-0.657978	0.967218	0.534566	0.000741619	0.983873	0.789048	0.0264955
LRRC8C	blue	0.356356	0.167349	-0.455512	0.0018463	0.335256	0.143031	0.026699	0.662115	0.418154
MIF	blue	0.104826	-0.169002	-1.0831	0.39375	0.485496	1.19595e-05	0.638084	0.76075	0.00213636
NOL4	blue	0.314503	0.178784	-0.271643	0.000537938	0.375252	0.140259	0.0119811	0.69291	0.415097
DYNLL1	blue	0.170545	-0.113668	-1.05804	0.00557049	0.515736	0.00210192	0.052769	0.779796	0.0492682
RAVER2	blue	0.484969	0.339903	-0.142162	0.00397821	0.00614607	0.174067	0.0428834	0.147809	0.461115
LEPROTL1	blue	-0.0493212	-0.214711	-0.828194	0.771782	0.152795	0.00218005	0.891214	0.473896	0.0496927
PCBP4	blue	0.505276	0.257632	-0.605482	0.00645167	0.174428	0.00130834	0.0577418	0.50058	0.0358994
TMEFF1	blue	0.0999286	-0.194828	-1.233	0.290788	0.199865	5.17723e-06	0.54818	0.533562	0.00129475
BIN1	blue	0.392392	-0.0372495	-1.54579	4.14586e-05	0.763413	6.9628e-06	0.00213974	0.906464	0.00152363
RAP2A	blue	-0.0424944	-0.257202	-1.00879	0.59892	0.140208	0.00039882	0.790147	0.463291	0.0190756
NOL4L	blue	0.321746	0.0669497	-0.802585	0.0577294	0.636607	6.84485e-05	0.218085	0.846702	0.00680829
ZNF704	blue	0.305837	0.167313	-0.305054	0.000960967	0.281006	0.2055	0.0177454	0.615959	0.497716
RNF130	blue	0.148823	0.0123576	-0.449066	0.081811	0.92341	0.00203786	0.26679	0.975057	0.0484711
RTN4	blue	0.149733	-0.0958493	-0.921127	0.227107	0.557619	0.000674313	0.47873	0.802506	0.0254408
CNPPD1	blue	-0.0375207	-0.210096	-0.592165	0.834515	0.417652	0.000598613	0.924036	0.719996	0.0237089
OST4	blue	0.151439	-0.0256305	-0.417866	0.111199	0.883295	0.00166865	0.320173	0.961254	0.0428319
GOLGA7	blue	0.103571	-0.269314	-1.09712	0.280229	0.135108	0.000277136	0.536629	0.456706	0.0150669
HNRNPU	blue	0.234878	0.0152943	-0.472975	0.000733551	0.909571	0.00537905	0.0143642	0.970017	0.0800729
KRTCAP2	blue	0.395785	0.222089	-0.185827	0.000254345	0.14871	0.315492	0.00743284	0.469573	0.60313
YBX1	blue	0.709902	0.534421	0.126676	3.60068e-05	0.00116492	0.488665	0.00198218	0.0856854	0.740015
FBXO32	blue	-0.381598	-0.528944	-0.873611	0.01623	0.0255202	0.000524949	0.103601	0.245469	0.022414
MCAM	blue	0.0145701	-0.191536	-0.672273	0.919631	0.262825	0.00152511	0.962978	0.602062	0.0400879
GRAP2	blue	0.054781	-0.143049	-0.597945	0.626449	0.300863	0.000685852	0.808093	0.633351	0.0256184
DBNDD2	blue	-0.0763653	-0.419062	-1.19954	0.39674	0.0616968	3.24562e-06	0.640508	0.340714	0.000920044
FDPS	blue	0.186178	-0.211763	-1.11408	0.230165	0.381408	6.92405e-07	0.482956	0.695956	0.000336226
MARCKS	blue	0.585635	0.270441	-0.444655	9.52379e-09	0.0396099	0.081584	5.6393e-06	0.291772	0.316957
NUDT4B	blue	-0.0743881	-0.382483	-1.22673	0.439478	0.0342153	4.60795e-08	0.67558	0.274528	5.76191e-05
RBM24	blue	0.416995	0.254799	-0.197166	0.000203094	0.136973	0.289607	0.00637163	0.459182	0.580207
EDIL3	blue	-0.482639	-0.597111	-0.892828	0.000993597	0.0220873	0.00634815	0.0181942	0.232882	0.0872297
SOX4	blue	0.467853	0.282687	-0.19655	0.000547625	0.0692537	0.27849	0.0120293	0.35449	0.570605
PFN1	blue	0.16645	-0.0403596	-0.581357	0.00275467	0.818789	0.0050586	0.034347	0.931964	0.0783681
TRIO	blue	0.403252	0.127713	-0.589411	5.65611e-06	0.423162	0.00120382	0.000521136	0.723511	0.0345395
NCBP1	blue	-0.0432865	-0.192932	-0.591928	0.752792	0.326166	0.00141825	0.880672	0.655581	0.0381967
COL11A2	blue	-0.5183	-0.797219	-1.5449	0.0739649	0.00940282	2.86131e-07	0.250742	0.168016	0.000178893
WASF1	blue	0.161102	-0.0366285	-0.566055	0.118003	0.772958	0.00129061	0.331157	0.91005	0.0356362
NCL	blue	0.203915	0.0526984	-0.345959	0.00051454	0.621179	0.0471918	0.0116678	0.836914	0.241561
SCD	blue	0.566312	0.0233089	-1.40765	0.000181939	0.883742	7.60071e-05	0.00594222	0.961254	0.00709219
SDC3	blue	0.458695	0.396649	0.232133	0.00461056	0.00221814	0.192937	0.0471451	0.101651	0.48127
ARL6IP1	blue	0.337245	0.274387	0.107902	0.00194521	0.137439	0.431312	0.0276403	0.460317	0.702098
FXYD6	blue	0.360276	0.144892	-0.42532	0.000426365	0.27802	0.0114237	0.0103385	0.614032	0.118755
DHCR24	blue	-0.120614	-0.746668	-2.32416	0.365819	0.00709859	8.85553e-06	0.613163	0.152488	0.0017225
FAM13B	blue	0.172932	-0.0915704	-0.757715	0.645848	0.702726	0.00074577	0.818106	0.879589	0.0265355
MARCKSL1	blue	0.825953	0.193803	-1.41803	6.57484e-10	0.22924	0.000645095	8.22137e-07	0.566556	0.0248745
RPS3	blue	0.262814	0.141704	-0.167213	0.0016409	0.187536	0.286901	0.0247762	0.518642	0.578184
RAB4A	blue	0.135134	-0.0750943	-0.608218	0.180756	0.568268	8.95306e-05	0.420562	0.809521	0.00768307
SND1	blue	0.0513796	-0.155179	-0.678542	0.770685	0.616358	5.51439e-06	0.890771	0.834546	0.00132794
HSPB8	blue	-0.154907	-0.361231	-0.87027	0.514798	0.0416028	0.000460939	0.7372	0.297507	0.0205847
EIF3L	blue	0.097102	-0.105226	-0.595235	0.208055	0.469474	0.00199887	0.454935	0.752619	0.0481635
ANKHD1	blue	0.0536476	-0.0853332	-0.419324	0.624219	0.759123	0.00125168	0.806538	0.904379	0.0351151
TIMM17B	blue	-0.0769278	-0.186081	-0.448299	0.519981	0.235365	0.00157456	0.739703	0.573536	0.0410182
MZT2B	blue	-0.392333	-0.696299	-1.00828	0.221968	0.033082	0.000347129	0.471688	0.273177	0.0179713
C4orf48	blue	0.427995	-0.048496	-0.546173	0.00072611	0.669663	0.0353062	0.0143145	0.863025	0.21109
NUP93	blue	0.603163	0.174207	-0.27114	0.000481021	0.441534	0.215453	0.0111386	0.736231	0.510094
TMA7	blue	-0.446944	-0.800345	-1.16607	0.0872517	0.000886817	0.000586193	0.276508	0.0753622	0.023429
MEF2C	blue	0.713116	0.184624	-0.38266	0.00109894	0.488548	0.0175831	0.0193163	0.763891	0.148128
GNB1	blue	0.331974	-0.138842	-0.63694	0.00114232	0.475445	0.00536575	0.0197994	0.754318	0.0800109
LMNA	blue	0.198925	-0.257346	-0.738833	0.263594	0.01561	0.000117485	0.520919	0.204334	0.00930722
TUBA1C	blue	0.664212	-0.147401	-0.949518	4.42799e-07	0.494896	0.0243705	9.93799e-05	0.767012	0.174992
VAMP3	blue	0.258762	-0.298857	-0.853673	0.304659	0.083451	9.9345e-09	0.561675	0.381235	2.17392e-05
KBTBD6	blue	0.448997	0.19785	-0.0477169	8.91258e-06	0.19384	0.853888	0.000697352	0.526143	0.943647
CBX5	blue	0.27361	-0.0240751	-0.313198	0.00245544	0.81919	0.261226	0.032271	0.931964	0.5535
RPL41	blue	0.305838	0.199578	0.0961832	0.000111575	0.058077	0.606969	0.00430228	0.33378	0.817479
RAD23B	blue	0.116715	-0.205671	-0.513426	0.381695	0.139693	0.00203719	0.627987	0.462805	0.0484711
ANKRD12	blue	0.455869	0.039103	-0.361937	3.38898e-05	0.896324	0.12069	0.00188941	0.964699	0.38611
LIMCH1	blue	0.349215	0.125875	-0.0892733	0.00126709	0.505453	0.614331	0.0211858	0.772656	0.821957
RPS19	blue	0.509075	0.195228	-0.097314	0.000585862	0.0957987	0.49531	0.0123866	0.40372	0.744289
GLYR1	blue	0.350352	0.0505087	-0.225019	0.00269675	0.683162	0.136397	0.0340616	0.869525	0.409743
R3HDM4	blue	-0.0053452	-0.187861	-0.356489	0.965152	0.129408	0.00217147	0.982942	0.449133	0.0496927
PTGDS	blue	-0.400214	-0.858743	-1.27224	0.067447	0.0030927	2.14032e-05	0.236903	0.116182	0.00323003
TAS2R20	blue	0.557651	-0.103572	-0.685734	0.000439795	0.329447	0.00112158	0.0104892	0.657766	0.0335058
NENF	blue	-0.228229	-0.385263	-0.519732	0.220495	0.0178434	0.00164403	0.469813	0.216378	0.0423242
WDR6	blue	0.449725	0.00671373	-0.375828	2.79736e-06	0.965747	0.0462855	0.000352705	0.987636	0.239301
MYC	blue	0.418744	-0.120586	-0.584281	0.0522411	0.649964	0.00073827	0.205883	0.852816	0.0264955
RPL30	blue	0.387705	0.110359	-0.128292	0.00410466	0.441063	0.355318	0.043655	0.736058	0.639675
SESN3	blue	0.373189	0.0905313	-0.143439	0.000402437	0.56275	0.269993	0.00990958	0.805718	0.561875
HP1BP3	blue	0.0904368	-0.149137	-0.35086	0.366672	0.477294	0.00191228	0.614136	0.755575	0.0468856
SLC24A3	blue	0.395661	0.164012	-0.0306282	0.00292727	0.24837	0.879005	0.0355114	0.58752	0.953446
DPYSL5	blue	0.815979	0.326994	-0.0705837	2.06043e-11	0.0716639	0.639201	1.8035e-07	0.358307	0.836812
RCAN1	blue	0.10588	-0.342934	-0.708364	0.343827	0.0327207	0.00109887	0.593832	0.2722	0.0331398
ANK2	blue	0.50085	0.0828449	-0.25415	0.000221096	0.587478	0.0988562	0.00676662	0.818821	0.347871
ARHGAP33	blue	0.131807	-0.198997	-0.464817	0.377512	0.182316	0.000204384	0.623818	0.511996	0.0132517
DNAJA1	blue	0.22124	-0.272746	-0.669443	0.00178137	0.146717	0.0349458	0.0260306	0.467765	0.210227
FABP7	blue	0.649148	-0.206378	-0.874101	0.00212123	0.311883	0.0040725	0.029332	0.642425	0.0694865
IDH2	blue	0.372872	0.154689	-0.0163599	0.000341876	0.278781	0.925106	0.00888402	0.614893	0.972348
SIRT6	blue	-0.220054	-0.535684	-0.787191	0.332866	0.0054199	7.47915e-05	0.585174	0.141192	0.00709219
RNF181	blue	0.228848	-0.170824	-0.486032	0.108424	0.115529	0.000864041	0.315238	0.429215	0.0286405
GSN	blue	0.109285	-0.539601	-1.05317	0.659965	0.0187069	0.000224687	0.82713	0.221272	0.0136982
NCOR1	blue	0.385405	-0.164839	-0.601671	0.00706488	0.32731	0.00184091	0.0612266	0.656176	0.0454585
EIF3F	blue	0.280632	-0.144237	-0.464523	0.0136088	0.395433	0.00042791	0.092771	0.708656	0.0199229
RPS2	blue	0.536761	0.261995	0.0506901	8.94777e-07	0.117737	0.813616	0.000139857	0.433368	0.925341
ARPC5	blue	0.30168	-0.285613	-0.732068	0.00615469	0.108846	5.61337e-06	0.0559418	0.421625	0.00132794
FGF13	blue	0.309884	-0.103322	-0.419252	0.00300606	0.628072	0.127915	0.0360933	0.841242	0.398024
SCD5	blue	0.397154	-0.0333034	-0.351566	4.54986e-06	0.821352	0.108864	0.000474106	0.932856	0.365651
THRA	blue	0.294558	-0.0789618	-0.353811	4.07769e-05	0.526089	0.00169594	0.00213725	0.784473	0.0434053
UBE2K	blue	0.199503	-0.0827346	-0.287351	0.00185561	0.459363	0.0831616	0.0267141	0.748421	0.319962
ULK2	blue	0.375199	0.214955	0.0980394	0.00020294	0.236154	0.639921	0.00637163	0.574317	0.837129
NONO	blue	0.249849	-0.0898773	-0.311468	0.00122942	0.51152	0.0846578	0.0209576	0.777986	0.3232
RPL14	blue	0.424075	0.0913804	-0.125227	0.00241195	0.362785	0.596975	0.0318428	0.684877	0.809916
DPYSL2	blue	0.599923	-0.159222	-0.669729	9.68564e-07	0.213534	0.00874605	0.000148186	0.549728	0.103452
RAP1GDS1	blue	0.137031	-0.326819	-0.63426	0.077303	0.0508573	0.000782656	0.257569	0.321247	0.0270077
SPTAN1	blue	0.356372	0.101757	-0.0676133	2.03107e-05	0.512788	0.73562	0.00125618	0.778413	0.885692
XPOT	blue	0.440155	0.00316217	-0.287372	9.86281e-05	0.979325	0.0106907	0.00394197	0.992377	0.115099
COMMD3	blue	0.353919	0.0101842	-0.225028	0.0038934	0.947221	0.137124	0.0423652	0.981767	0.411018
PACRGL	blue	0.35923	0.16086	0.0209695	0.00200369	0.490815	0.905636	0.0282633	0.764976	0.964946
ATAT1	blue	0.624598	0.0146032	-0.417101	1.15346e-06	0.925344	0.0398101	0.00016827	0.975172	0.221524
RAC1	blue	-0.0308531	-0.426645	-0.706938	0.693548	0.0636054	0.001146	0.848089	0.346252	0.0337741
GIPC1	blue	-0.115268	-0.41203	-0.750427	0.311572	0.259861	0.00130564	0.567089	0.59883	0.0358994
HNRNPA0	blue	0.335576	0.0674856	-0.235077	8.69279e-05	0.749799	0.34013	0.00369359	0.89904	0.625847
SH3GL3	blue	-0.0643456	-0.465681	-0.918749	0.531207	0.0250658	0.000891241	0.748054	0.243238	0.0288927
MEAF6	blue	-0.0467886	-0.395114	-0.786016	0.539481	0.0102546	0.00183173	0.754035	0.174883	0.0454197
BEX4	blue	0.244313	0.0012325	-0.270846	0.00389562	0.994287	0.053029	0.0423652	0.997394	0.253527
SNX17	blue	-0.0986144	-0.283093	-0.489258	0.201423	0.221047	0.000440192	0.446117	0.55823	0.020068
CADM1	blue	0.70984	0.151674	-0.524902	0.000124942	0.316831	0.0194108	0.00459502	0.646668	0.157172
ANOS1	blue	0.741688	0.28127	-0.278604	1.89976e-05	0.294879	0.406857	0.00121499	0.62854	0.68131
TRIM2	blue	0.394757	0.0322355	-0.409632	0.000288149	0.840472	0.0338533	0.00800689	0.942303	0.206568
ARF4	blue	0.302893	-0.0728723	-0.510508	0.00076215	0.569169	0.001619	0.0147918	0.81003	0.0418321
EIF4G2	blue	0.504508	0.00360659	-0.576496	4.78308e-07	0.972198	0.0111288	9.96817e-05	0.989812	0.117905
KDM4B	blue	0.223861	-0.222022	-0.739422	0.269835	0.158669	0.000405724	0.526999	0.481731	0.0191962
THSD7A	blue	0.450081	0.146469	-0.205846	0.00442339	0.445524	0.528546	0.0459287	0.738435	0.767249
PADI2	blue	-0.044447	-0.50804	-1.06232	0.862796	0.0279294	0.000260092	0.937288	0.256841	0.0145935
SCYL2	blue	0.428869	0.165229	-0.146025	0.0016444	0.344109	0.459371	0.0247762	0.669858	0.7202
BACH2	blue	0.439339	0.205397	-0.0696226	0.00207379	0.0791791	0.842593	0.0289042	0.372681	0.938684
DNM3	blue	0.452264	-0.0661978	-0.675391	2.47147e-05	0.643568	0.00285463	0.00144218	0.849389	0.0580436
C11orf58	blue	0.34342	0.0127693	-0.418181	0.00139139	0.912356	0.0235446	0.0224094	0.971161	0.172025
RACK1	blue	0.405311	0.0978331	-0.299769	0.00257808	0.444348	0.0896512	0.0331852	0.738163	0.333072
CLIP2	blue	0.20238	-0.0966809	-0.49286	0.00326063	0.491886	0.0629644	0.0379021	0.765691	0.275538
MRPL3	blue	-0.0640826	-0.39169	-0.827541	0.476367	0.0779963	0.000118028	0.707679	0.371699	0.00930722
PDXDC1	blue	0.445852	0.166092	-0.200532	0.00359758	0.460691	0.132711	0.0404231	0.748421	0.40531
SUGP2	blue	0.300106	0.204501	0.0785608	0.000321897	0.344825	0.471898	0.00859013	0.669858	0.728031
ENOPH1	blue	0.371462	-0.0517753	-0.581662	0.000119931	0.744902	0.00702162	0.00450658	0.89796	0.0920064
ANK3	blue	0.147609	-0.298169	-0.852753	0.173842	0.0977068	0.000397674	0.4107	0.406284	0.0190756
GNG8	blue	1.37743	0.873693	0.245294	9.09247e-08	0.000298267	0.141309	3.27246e-05	0.049259	0.415388
FRMD4A	blue	0.458528	-0.0347599	-0.668656	0.0197919	0.794469	0.000162966	0.118091	0.920692	0.0115538
MLLT3	blue	0.418759	0.253871	0.0424405	0.001108	0.141399	0.83753	0.0193967	0.464068	0.93654
KAT7	blue	-0.0211057	-0.204443	-0.436467	0.794818	0.0909997	0.000216012	0.903629	0.395207	0.0136982
PELI1	blue	0.482852	-0.0627981	-0.756862	0.000420532	0.727022	0.00374073	0.0102819	0.890565	0.0664723
AFF4	blue	0.519659	0.139295	-0.377868	3.02742e-06	0.304274	0.0387471	0.00035332	0.636395	0.218861
S100A1	blue	-0.193552	-0.445782	-0.787615	0.140056	0.00955916	0.00177881	0.366197	0.168016	0.044741
SSBP2	blue	0.436699	0.0921875	-0.375331	0.00353756	0.317843	0.231083	0.0399539	0.647296	0.526463
CCNI	blue	0.499906	0.132849	-0.375045	0.00449007	0.561504	0.135013	0.0464009	0.804657	0.408265
RPL13	blue	0.343539	0.178884	-0.0462128	0.00384008	0.145447	0.818664	0.0421349	0.467765	0.927758
ELAVL3	blue	0.547552	-0.028229	-0.818105	5.30399e-08	0.865446	0.00217866	2.32129e-05	0.952187	0.0496927
ATP2C1	blue	0.510039	0.188635	-0.252977	0.00276793	0.315335	0.177423	0.0344633	0.645342	0.464686
TPPP	blue	-0.416744	-0.5844	-0.814807	0.00488286	7.49173e-05	0.00482471	0.0489746	0.027118	0.0765049
MAP4	blue	0.245136	-0.0254355	-0.428302	0.00135841	0.835671	0.000684755	0.0221006	0.9397	0.0256184
SERINC1	blue	0.55943	0.334203	0.00419057	1.24762e-07	0.0553431	0.980326	4.20017e-05	0.329985	0.994304
DNM2	blue	0.308178	-0.0551488	-0.590038	0.000442789	0.724419	0.000556909	0.0105319	0.889774	0.0228434
TOPBP1	blue	0.306841	0.141931	-0.100788	0.00355418	0.190223	0.625022	0.0400754	0.521218	0.829288
SLC16A14	blue	0.43888	0.202067	-0.13002	0.00374312	0.141372	0.617903	0.0413681	0.464068	0.823965
AGBL5	blue	-0.355001	-0.610388	-0.970317	0.000119963	1.97176e-05	0.00478681	0.00450658	0.0167718	0.0761394
UBL3	blue	0.0570937	-0.500864	-1.29042	0.616281	0.0446082	3.43384e-08	0.801413	0.306137	5.0094e-05
FUBP1	blue	0.276892	0.067699	-0.23554	0.000627224	0.689123	0.282143	0.0129789	0.872073	0.574325
NCAN	blue	0.502458	0.278414	-0.0478715	0.000152459	0.0392332	0.8376	0.00523322	0.290259	0.93654
SEPTIN4	blue	-0.0788332	-0.534724	-1.18435	0.590277	0.00201602	0.000540942	0.785818	0.101581	0.0226549
DDX39B	blue	0.30941	0.0792334	-0.25059	0.0024909	0.415902	0.0985796	0.0323005	0.718963	0.34779
APPL1	blue	0.265052	0.130445	-0.0630316	0.00456552	0.377448	0.588795	0.0468637	0.694368	0.804113
PABPC4	blue	0.328796	0.162432	-0.0771736	0.00169895	0.411164	0.621762	0.0252472	0.71606	0.826341
ARL10	blue	0.410594	0.219838	-0.138614	5.40935e-07	0.0976904	0.237221	0.000105218	0.406284	0.531048
MICAL3	blue	0.361799	0.115035	-0.350137	0.00291858	0.508462	0.047768	0.0355114	0.775765	0.242819
FAM171A2	blue	0.583875	0.328883	-0.143136	1.11039e-05	0.0119539	0.266931	0.000816741	0.182605	0.557878
ZCCHC14	blue	0.51538	0.309802	-0.0746345	0.000688285	0.00697814	0.620583	0.0138999	0.151939	0.825173
CLDND1	blue	0.19475	-0.0870733	-0.61259	0.0292094	0.614532	0.00175372	0.147701	0.833871	0.0443651
SAP18	blue	-0.0335512	-0.284171	-0.750801	0.738518	0.136109	0.000364195	0.872894	0.458293	0.0186421
NACAD	blue	-0.0872501	-0.336004	-0.798834	0.264621	0.0251836	0.000519124	0.521438	0.243936	0.022414
PCMT1	blue	-0.0672534	-0.235688	-0.548975	0.608786	0.195182	0.000693655	0.79628	0.527945	0.0256184
MED13L	blue	0.381399	0.11279	-0.409683	0.00214952	0.498727	0.0272574	0.0293913	0.768822	0.185958
CEP170	blue	0.577672	0.25045	-0.376775	1.44075e-05	0.15	0.0157576	0.000972361	0.47129	0.140598
ENDOG	blue	-0.318467	-0.442688	-0.678546	0.00265588	0.117267	0.00645138	0.0337401	0.432547	0.0874648
DDRGK1	blue	0.00145725	-0.115618	-0.338356	0.990305	0.26034	0.0018216	0.996223	0.599356	0.0454197
TPM4	blue	-0.0591753	-0.246851	-0.604171	0.531156	0.151175	0.000374025	0.748054	0.472245	0.0189239
KIF1A	blue	0.427886	0.234626	-0.14944	9.94882e-07	0.138412	0.361622	0.000148186	0.461356	0.646239
RABAC1	blue	0.370531	0.179102	-0.202367	0.000150472	0.040795	0.194856	0.00520159	0.294134	0.48385
SDF4	blue	-0.192797	-0.366805	-0.727043	0.299556	0.0645731	0.00220447	0.557185	0.348193	0.0499889
STRN	blue	0.298294	-0.207862	-1.24174	0.0687824	0.310026	8.46796e-05	0.239766	0.640348	0.00764124
HNRNPA2B1	blue	0.296262	0.0217675	-0.563463	0.00093862	0.850557	0.0220913	0.0173694	0.946054	0.166307
NPM1	blue	0.241432	-0.0196078	-0.569457	0.00243553	0.836277	0.000805621	0.0321057	0.940184	0.0272058
PDZD11	blue	-0.451506	-0.483597	-0.550705	0.000119476	0.121817	0.0199357	0.00450658	0.440241	0.158923
POU3F3	blue	0.0407216	-0.12085	-0.459866	0.775761	0.615871	0.000471852	0.893512	0.834546	0.0209651
ITPK1	blue	-0.0122055	-0.206	-0.612119	0.853409	0.113765	0.00022809	0.932338	0.4265	0.0136982
SERINC5	blue	0.778644	0.381772	-0.44998	1.98123e-10	0.0127328	0.0210988	3.46835e-07	0.18826	0.163161
EIF2S2	blue	0.237157	-0.10732	-0.629332	0.00145681	0.416064	0.0112649	0.023017	0.718963	0.11851
PABPC1	blue	0.477185	0.201809	-0.216026	9.15193e-05	0.0838808	0.267531	0.00383287	0.382781	0.558346
GABARAP	blue	0.353988	-0.0269422	-0.62295	0.000190784	0.850203	0.0107542	0.00612428	0.946054	0.11564
ILF3	blue	0.311909	0.0526025	-0.350911	0.000128887	0.760484	0.110541	0.00470063	0.904597	0.368896
VCP	blue	0.00797867	-0.150222	-0.392916	0.939572	0.480474	0.000790101	0.971764	0.757451	0.0270147
CHD3	blue	0.394291	0.214956	-0.0626569	8.48138e-05	0.0550707	0.814723	0.00363909	0.329501	0.925538
ERGIC1	blue	-0.100918	-0.303565	-0.616518	0.460951	0.00992347	0.000731016	0.693607	0.171322	0.0264955
TSPAN3	blue	0.143996	-0.179706	-0.678884	0.110904	0.132883	0.00017858	0.319638	0.453107	0.0120572
MPC1	blue	-0.0380569	-0.401647	-0.990623	0.803843	0.0729731	1.57497e-05	0.907291	0.361145	0.00264037
PTMA	blue	0.291873	-0.0967842	-0.727196	0.000558995	0.539884	0.0228091	0.0120812	0.791956	0.169337
NEO1	blue	0.553982	0.203587	-0.347934	2.58005e-05	0.161193	0.107097	0.00148574	0.484023	0.361939
GET1	blue	0.304968	0.0457885	-0.364271	0.000482742	0.716897	0.104545	0.0111489	0.886947	0.357732
TMEM163	blue	0.449176	-0.0277054	-0.784858	0.00161491	0.936992	0.000558494	0.0245921	0.979928	0.0228434
FTO	blue	-0.0647574	-0.243623	-0.540788	0.439766	0.202866	0.00128528	0.675735	0.535328	0.0356362
PLPPR3	blue	0.412775	0.215294	-0.120485	0.00493309	0.137831	0.536965	0.0491504	0.460435	0.773289
PTP4A1	blue	0.292095	-0.0507834	-0.633341	0.000167041	0.703848	0.000555762	0.00558058	0.880115	0.0228434
C1orf216	blue	0.374522	0.0798969	-0.415668	2.62227e-07	0.586298	0.00792917	6.95538e-05	0.81874	0.098167
TNKS2	blue	0.456039	0.275921	-0.0271425	0.00055247	0.0134168	0.911497	0.0120293	0.190955	0.966529
ANKS1B	blue	0.170223	-0.20357	-0.833673	0.0252851	0.235962	0.000141173	0.136197	0.574193	0.0106398
SELENOW	blue	0.164722	-0.374342	-1.28413	0.0213675	0.016203	0.000436144	0.123254	0.207192	0.020068
TMEM59	blue	0.317729	0.0903497	-0.293769	0.00340055	0.497394	0.185863	0.0389085	0.768759	0.475118
KIAA0930	blue	0.0365339	-0.221277	-0.685266	0.554534	0.0872744	0.000565498	0.763977	0.386812	0.0230223
SNX14	blue	0.0909902	-0.125112	-0.512329	0.482601	0.434798	0.000617793	0.71379	0.732304	0.0241408
PHF3	blue	0.226672	-0.0679724	-0.601996	0.0995863	0.742314	0.000400639	0.298512	0.896657	0.0190756
PODXL2	blue	0.412335	0.11004	-0.442735	0.00315167	0.416116	0.0417714	0.0370927	0.718963	0.226955
AGFG1	blue	0.372967	0.0420435	-0.539427	0.00141288	0.891536	0.00211287	0.0225674	0.963288	0.0492682
FGFR1OP2	blue	-0.010253	-0.257552	-0.696328	0.929109	0.135993	0.000752755	0.966198	0.458293	0.0266756
SNRPD3	blue	0.182256	0.0112161	-0.291694	0.00453779	0.89094	0.22575	0.0467285	0.963288	0.52184
PEA15	blue	-0.00723116	-0.270558	-0.723103	0.950603	0.0362667	0.00182736	0.976485	0.280749	0.0454197
ROBO1	blue	0.751804	0.3508	-0.336327	5.18907e-06	0.0641489	0.0799537	0.000493695	0.347293	0.313968
PRDX1	blue	-0.0907462	-0.325625	-0.735379	0.463845	0.0171282	0.00109948	0.696171	0.211912	0.0331398
RAB14	blue	-0.0189163	-0.244517	-0.636077	0.8627	0.102827	0.000164998	0.937288	0.412628	0.0115538
VPS16	blue	-0.0198624	0.183874	-0.514641	0.899673	0.201789	0.00173039	0.954295	0.534987	0.0439017
EPHX1	blue	-0.102837	0.0256988	-0.424802	0.363298	0.900457	0.000786812	0.611528	0.966249	0.0270077
GRHPR	blue	-0.608001	-0.469608	-0.953414	0.000122785	0.0115056	0.000415966	0.00457257	0.18005	0.019575
ELL2	blue	-0.267867	-0.150109	-0.561555	0.0686681	0.501366	7.16866e-06	0.239759	0.77004	0.00153042
IGSF8	blue	-0.30674	-0.140736	-0.72072	0.0367042	0.323868	0.000349036	0.168072	0.653218	0.0179713
PAQR4	blue	-0.275483	-0.00281808	-0.883665	0.007307	0.98577	7.01662e-05	0.0627041	0.994172	0.00690073
RABGGTB	blue	-0.361526	-0.339814	-0.412546	0.000234771	0.135775	0.100467	0.00708604	0.457973	0.350495
FKBP4	blue	-0.175489	0.0107422	-0.603566	0.148499	0.967234	0.00184368	0.378089	0.988125	0.0454585
PACS2	blue	-0.0540075	0.215818	-0.676793	0.713102	0.05218	0.000372363	0.859476	0.323007	0.0189239
PRDM2	blue	-0.38962	-0.337846	-0.509081	0.0040149	0.0255481	0.040806	0.0431725	0.245469	0.223917
MAGED2	blue	0.344019	0.515428	0.0388255	0.000163694	0.000165594	0.749643	0.00551081	0.0362362	0.89373
PDIA4	blue	0.020746	0.407717	-0.669895	0.892772	0.128017	0.000250792	0.950653	0.44755	0.0142544
RPS17	blue	0.410799	0.512342	0.240973	0.00298169	0.000490664	0.116011	0.0358555	0.0557764	0.377805
TP53INP2	blue	-0.523873	-0.267619	-0.962298	0.000475759	0.11419	0.000574698	0.011088	0.426955	0.0231813
VPS4A	blue	-0.283715	-0.159331	-0.5176	0.0353375	0.444642	0.00052305	0.165295	0.738176	0.022414
ADAP1	blue	-0.273549	-0.0751595	-0.654376	0.0474214	0.64541	0.00212203	0.195056	0.850009	0.0492682
FIS1	blue	-0.388916	-0.262158	-0.636062	0.0276732	0.218722	0.000822557	0.142989	0.555563	0.0274803
MED8	blue	-0.388469	-0.103847	-0.943741	0.0914732	0.688421	0.000296166	0.282264	0.871781	0.01571
CD9	blue	-0.201244	0.178899	-0.941576	0.10151	0.324458	9.16842e-08	0.302589	0.653621	7.29556e-05
KAT2B	blue	-0.138699	0.143374	-0.687471	0.516242	0.498992	0.00015597	0.737862	0.768822	0.0112827
PKMYT1	blue	-0.179883	-0.034308	-0.487297	0.136739	0.838852	0.000521947	0.361093	0.941705	0.022414
CTBP2	blue	0.0142871	0.390097	-0.785384	0.906779	0.014968	5.67982e-05	0.957963	0.200328	0.00639557
GIGYF1	blue	-0.23732	-0.0564938	-0.623987	0.0422505	0.715912	0.000259858	0.184081	0.886835	0.0145935
MAP1A	blue	-0.338981	-0.115483	-0.796926	0.00144894	0.50481	0.000783959	0.0229341	0.772583	0.0270077
FMNL2	blue	-0.290689	0.108224	-1.12156	0.0884014	0.619194	0.000382289	0.278348	0.835714	0.0190756
TMEM150C	blue	0.469969	0.717084	-0.0437628	0.000703752	0.00239673	0.85685	0.0140638	0.105952	0.944391
TMEM184B	blue	-0.417316	-0.135822	-0.642893	0.0245557	0.356952	7.66681e-07	0.133259	0.679139	0.000336226
LPAR1	blue	-0.291694	0.259004	-0.765993	0.126374	0.113952	0.000949687	0.344594	0.4265	0.0304863
SOX8	blue	-0.355961	0.14495	-0.797817	0.000577653	0.372319	0.00534782	0.0123217	0.692584	0.0798808
SYVN1	blue	-0.276219	-0.21127	-0.332973	0.00832343	0.0758807	0.000595673	0.0684084	0.367358	0.0236996
CDK8	blue	-0.310571	-0.14183	-0.466966	0.00834785	0.221618	0.00012795	0.0684805	0.558659	0.00991106
PRIMA1	blue	-0.262607	0.232659	-0.732721	0.0570019	0.170006	2.84791e-05	0.216465	0.494147	0.00389496
ACAP3	blue	-0.141412	0.16507	-0.444269	0.21277	0.351494	0.00120827	0.461045	0.674519	0.0345395
COL9A2	blue	-0.388107	0.193543	-0.961625	0.000692968	0.188736	2.4577e-05	0.0139118	0.519989	0.0035266
ARPP19	blue	-0.396029	-0.256142	-0.539593	0.00325925	0.0193671	0.0129695	0.0379021	0.224095	0.126784
NRBP2	blue	0.0222807	0.574527	-0.532245	0.791788	0.00473119	0.00182932	0.902192	0.135143	0.0454197
FNTA	blue	-0.0774829	0.612004	-0.774924	0.433281	0.0080804	0.00117043	0.671091	0.160017	0.0340554
MAP6D1	blue	-0.417298	-0.0190272	-0.819581	0.00546494	0.928016	0.000167071	0.0522783	0.976548	0.0116003
CBR1	blue	-0.271746	0.178585	-0.781465	0.062413	0.285936	6.35584e-05	0.22791	0.620435	0.00662293
CENPB	blue	-0.321991	-0.196381	-0.457885	0.00371489	0.425787	0.0053479	0.0412525	0.725004	0.0798808
GAL3ST1	blue	-0.584263	-0.0365387	-1.18682	0.0296623	0.882927	6.28013e-05	0.148958	0.961254	0.00662289
EMC7	blue	-0.135246	0.0228927	-0.321313	0.163062	0.885731	0.000952708	0.396798	0.961441	0.0304863
PET100	blue	-0.0733615	0.285297	-0.498083	0.551551	0.118776	0.00101125	0.762554	0.434631	0.0311672
PDHX	blue	-0.222487	0.0257696	-0.519699	0.000429067	0.91793	0.00385096	0.0103508	0.973895	0.0674148
TXNDC17	blue	-0.342156	-0.118795	-0.613372	0.00059814	0.357675	0.0195763	0.0125552	0.68015	0.157651
CCNYL1	blue	-0.149537	0.17741	-0.568264	0.256904	0.356881	0.00159652	0.51293	0.679139	0.0414669
EMSY	blue	-0.354012	-0.109239	-0.655944	0.00210327	0.514867	0.0139048	0.0292632	0.779207	0.131435
FAM50A	blue	0.0112333	0.545028	-0.648526	0.91113	0.0205834	0.000809588	0.959653	0.227315	0.0272058
ITGB1	blue	-0.153365	0.148543	-0.563144	0.35424	0.51658	6.18804e-05	0.603241	0.780424	0.00660536
MAPK9	blue	-0.28032	-0.259657	-0.30889	0.000335595	0.176153	0.163932	0.0088254	0.502729	0.449549
SELENOP	blue	-0.616469	0.137882	-1.67148	0.00819373	0.362743	2.24485e-06	0.0675327	0.684877	0.000785965
DIO3	blue	-0.24581	0.0117088	-0.661895	0.048896	0.949174	0.00108485	0.19851	0.98236	0.0331398
KIR3DL1	blue	-0.271712	-0.145098	-0.468961	0.00210957	0.337147	0.00027168	0.0292632	0.663588	0.0149379
OPALIN	blue	-0.210838	0.299324	-1.01034	0.315	0.21689	0.000940727	0.569319	0.553285	0.0303844
OLA1	blue	-0.36259	-0.235308	-0.548467	0.00438438	0.167656	0.000168313	0.0456319	0.491951	0.0116003
ZC4H2	blue	-0.161818	0.278139	-0.800458	0.239532	0.0610149	0.000795632	0.494315	0.340326	0.0270979
LAMP1	blue	-0.0913512	0.324684	-0.723896	0.467701	0.0355345	0.00014222	0.700152	0.278953	0.0106398
UGT8	blue	-0.401036	0.491719	-1.74213	0.0938175	0.12154	2.51715e-05	0.286927	0.439875	0.00355365
CTNNA2	blue	0.394514	0.337478	-0.418711	0.000337771	0.0111375	0.166399	0.0088254	0.178766	0.453452
SIRT2	blue	0.0998361	-0.0484297	-2.04374	0.348309	0.798467	1.90043e-05	0.597918	0.923003	0.00299013
GNAI2	blue	0.37725	0.320205	-0.418207	0.000423509	0.107174	0.0357406	0.0103258	0.419541	0.212312
MBP	blue	-1.57577	-1.82329	-4.93718	0.000684745	0.0038972	6.0196e-06	0.013874	0.127184	0.00138657
RAC3	blue	0.477654	0.440079	-0.0304724	3.67537e-05	0.020378	0.809881	0.00201066	0.226932	0.923256
HIPK2	blue	-0.236911	-0.308418	-1.14239	0.19292	0.101938	0.000211494	0.437352	0.411938	0.0135124
VDAC3	blue	0.381006	0.293609	-0.634698	0.000870318	0.0269824	0.00120896	0.0164889	0.252326	0.0345395
GUK1	blue	-0.322457	-0.339618	-0.603744	0.0469409	0.00894798	0.000203629	0.194543	0.166288	0.0132517
NUDT5	blue	-0.336296	-0.366882	-0.829831	0.0440214	0.0678206	0.000228487	0.187503	0.351887	0.0136982
CNP	blue	-0.410169	-0.581977	-3.09639	0.00708864	0.0145069	8.1899e-10	0.0613111	0.199026	7.16862e-06
ZNF625	blue	-0.0813756	-0.115099	-0.616941	0.681826	0.569565	0.00144513	0.842347	0.810371	0.0386827
RALY	blue	0.129481	0.0734555	-0.865759	0.21318	0.682102	0.000134019	0.461095	0.869144	0.0102839
LANCL1	blue	-0.306422	-0.343843	-0.940031	0.0165255	0.0906175	0.00053217	0.10477	0.394418	0.0225028
TCP11L2	blue	-0.145083	-0.187078	-0.850081	0.364321	0.193802	5.70199e-05	0.612144	0.526143	0.00639557
CERS2	blue	-0.0632547	-0.0928593	-0.750657	0.684651	0.721718	0.000674214	0.844128	0.88837	0.0254408
COG3	blue	0.398996	0.364694	-0.411551	0.000475881	0.0568769	0.178626	0.011088	0.33215	0.466517
EIF4G1	blue	0.0505067	0.0251626	-0.450065	0.63916	0.820808	0.000720389	0.81454	0.932692	0.0262732
MAP4K4	blue	0.442915	0.357105	-1.1511	2.86097e-06	0.00421824	3.25021e-05	0.000352705	0.12995	0.00418369
SPPL3	blue	0.33079	0.270452	-0.79421	0.00213164	0.144105	0.00080688	0.0293389	0.46634	0.0272058
ATP8A1	blue	0.191302	0.153653	-0.521536	0.0575051	0.261668	0.00109233	0.217614	0.600332	0.0331398
GPR161	blue	0.498114	0.448964	-0.447208	0.00216769	0.0611717	0.0980981	0.0295541	0.340326	0.346959
BPGM	blue	-0.198115	-0.194601	-0.783822	0.15148	0.193855	0.00207565	0.381834	0.526143	0.0490499
SMURF1	blue	-0.0482363	-0.043802	-0.743703	0.576006	0.771022	4.53844e-05	0.77719	0.909857	0.00529666
CACNG4	blue	0.502609	0.504052	0.0142876	0.000618954	0.00347805	0.942829	0.01287	0.121288	0.981282
ATP1B1	blue	-0.229033	-0.227654	-0.56387	0.00283999	0.201417	0.0378328	0.0349627	0.534987	0.216297
CLDN11	blue	-0.0138761	-0.00259876	-3.03412	0.958067	0.992733	6.12152e-05	0.979554	0.996718	0.00660536
RALA	blue	0.282106	0.283633	-0.121852	0.000551007	0.00905571	0.18805	0.0120293	0.167495	0.476549
GPR37	blue	0.200686	0.235373	-1.01373	0.25139	0.278962	8.54526e-06	0.507339	0.614893	0.00169992
ROGDI	blue	-0.562307	-0.5576	-0.731863	0.000265538	0.0452107	0.00659207	0.00752186	0.306137	0.0885866
MAP3K4	blue	0.426775	0.44772	-0.43703	0.000348164	0.0214757	0.148724	0.0089369	0.230082	0.427794
DYNLL2	blue	-0.115224	-0.0942133	-1.0737	0.185333	0.51854	0.0014558	0.427561	0.781638	0.0387315
H1-4	blue	-0.29945	-0.294817	-0.516025	0.000179397	0.109364	0.0176914	0.00590325	0.422224	0.148611
BCAS1	blue	-0.324823	-0.30791	-1.92934	0.200217	0.30724	6.79917e-05	0.445016	0.638525	0.00680829
XRN2	blue	0.330852	0.341817	-0.515113	0.000260491	0.0629319	0.00890711	0.00743578	0.344335	0.103834
ABHD17B	blue	-0.0341457	-0.0169339	-1.12337	0.821853	0.904926	0.000455463	0.918154	0.968155	0.0204444
FA2H	blue	-0.13821	-0.119359	-1.31574	0.352558	0.523894	9.31456e-05	0.602136	0.783099	0.00783946
H3-3A	blue	0.379562	0.393465	-0.461816	0.000644704	0.00515296	0.0319034	0.0132467	0.139641	0.200755
ODC1	blue	0.374285	0.383407	-0.164666	0.000316796	0.0116398	0.339568	0.00853729	0.18062	0.625208
GADD45GIP1	blue	-0.441061	-0.43312	-0.864728	0.00464345	0.0109908	0.0181732	0.0473708	0.178766	0.150634
BACE1	blue	0.0320843	0.0703614	-1.85974	0.7669	0.618357	9.02695e-08	0.888979	0.835543	7.29556e-05
DEK	blue	0.382185	0.390175	-0.0275548	0.00143775	0.200317	0.850411	0.0228396	0.533892	0.942114
PTPRD	blue	0.418718	0.396159	-0.515523	0.00054593	0.00530232	0.000957989	0.0120293	0.140215	0.0304919
FADS1	blue	-0.1503	-0.164816	-0.783268	0.390634	0.422995	0.00172017	0.635425	0.723511	0.043897
ZER1	blue	-0.301142	-0.307536	-0.587556	0.0011499	0.0881655	0.0260859	0.0198914	0.389955	0.181444
ZNF365	blue	-0.363453	-0.373645	-0.664823	0.0101992	0.00430045	5.99166e-05	0.0775353	0.12995	0.00655563
CDK18	blue	0.159478	0.120388	-1.20148	0.593167	0.736851	0.000174896	0.786988	0.894241	0.0119599
FRY	blue	0.234701	0.199816	-0.9291	0.0687579	0.502654	0.000490738	0.239766	0.771071	0.0216941
MOBP	blue	-1.19029	-1.32087	-5.48947	0.0155454	0.0017011	7.15198e-08	0.101544	0.0959648	6.9557e-05
ENPP2	blue	-0.267329	-0.272384	-1.2369	0.0771047	0.206496	0.000158719	0.257202	0.540059	0.0113874
CDC42	blue	0.291294	0.286168	-0.419602	0.00328506	0.0444596	0.0308129	0.0379843	0.30594	0.197297
MOG	blue	-0.0674819	-0.0763123	-1.16965	0.673662	0.776469	3.01424e-06	0.835734	0.911473	0.000918127
PHLDA1	blue	-0.0359794	-0.045485	-0.702301	0.810173	0.805249	0.00211756	0.910871	0.926316	0.0492682
ZNF654	blue	-0.000803417	-0.00882825	-0.636956	0.994767	0.966976	0.000877583	0.997959	0.988125	0.0286936
CCDC88A	blue	0.366993	0.350526	-0.611733	0.000546714	0.00429478	0.0493733	0.0120293	0.12995	0.246218
NAA10	blue	0.0743529	0.0639365	-0.463191	0.463583	0.744233	0.00145199	0.69613	0.897777	0.0387315
ABHD17A	blue	-0.399022	-0.334947	-1.16399	0.0196308	0.150364	1.94719e-05	0.117529	0.471515	0.00299013
RALGDS	blue	0.219249	0.298629	-0.839354	0.16393	0.186295	6.59506e-06	0.398026	0.518642	0.00148017
TNPO2	blue	-0.217065	-0.197782	-0.478143	0.0694832	0.425908	0.0003894	0.241618	0.725004	0.0190756
FDFT1	blue	0.152726	0.233051	-1.04793	0.248646	0.189625	0.000125772	0.503894	0.52081	0.00982929
MEIS2	blue	0.404515	0.421629	0.157748	0.00293677	0.00696541	0.412427	0.0355541	0.151939	0.686568
PLPPR2	blue	-0.111311	-0.0609004	-0.972053	0.227232	0.733822	0.000867102	0.47873	0.893325	0.0286405
NDUFB2	blue	-0.138266	-0.103574	-0.703752	0.0671254	0.498361	2.84859e-06	0.236903	0.768822	0.000918127
TNIK	blue	0.0607167	0.105378	-0.672667	0.487181	0.423696	0.00210277	0.717653	0.724197	0.0492682
PATZ1	blue	-0.134032	-0.106277	-0.767194	0.276493	0.523649	0.00102016	0.532152	0.783099	0.0313315
ELOVL1	blue	-0.0316027	0.0415359	-1.47301	0.749587	0.784284	1.59876e-05	0.878543	0.915678	0.00264037
H3-3B	blue	0.236063	0.282524	-0.715761	0.0113394	0.00879498	0.00022701	0.0826746	0.165804	0.0136982
MALRD1	blue	-0.103654	-0.00282534	-0.6881	0.624802	0.988661	0.000294492	0.806859	0.995144	0.01571
ALKBH5	blue	-0.1147	-0.0638587	-0.471738	0.0549199	0.70129	0.000580768	0.211768	0.878668	0.0233186
XYLT1	blue	-0.149181	0.0702614	-1.7206	0.210632	0.73022	1.99699e-06	0.457938	0.892193	0.000728318
BACE2	blue	-0.236658	-0.181188	-0.610066	0.0519302	0.606008	0.00020286	0.205563	0.828811	0.0132517
SLC44A1	blue	-0.144593	0.0771287	-1.62093	0.302874	0.793813	4.21875e-06	0.560003	0.920092	0.00108608
CSRP1	blue	-0.225733	-0.0621988	-1.25154	0.274955	0.872788	0.000272617	0.531994	0.956111	0.0149379
MAG	blue	-0.675642	-0.290386	-3.19297	0.0158674	0.389019	1.41053e-06	0.102273	0.702659	0.000536799
PLLP	blue	-0.369724	-0.0757461	-2.25596	0.0396257	0.795157	1.88845e-07	0.176152	0.920697	0.000137746
RAPGEF1	blue	0.180525	0.292701	-0.986538	0.0904289	0.0964013	3.25847e-06	0.280782	0.404895	0.000920044
ADAMTS4	blue	-0.230229	-0.11364	-1.47796	0.542987	0.737148	4.48521e-07	0.756087	0.894284	0.000245369
MAP7	blue	-0.0540089	0.0436984	-1.09408	0.678506	0.870523	1.10208e-06	0.839548	0.954765	0.000438476
CIRBP	blue	0.20297	0.283203	-0.565443	0.00213057	0.00109375	0.0184987	0.0293389	0.0825311	0.152895
PNCK	blue	0.354775	0.382307	0.08292	0.00305897	0.144288	0.563181	0.0363242	0.46634	0.790241
PMP2	blue	-0.0206369	0.0681104	-0.916118	0.882368	0.785368	3.14589e-08	0.945217	0.916332	5.0094e-05
TIPRL	blue	-0.310286	-0.295058	-0.465609	0.0048652	0.00556476	0.00133204	0.0489484	0.142461	0.0363219
B3GAT1	blue	-0.413499	-0.37596	-0.703099	0.0453627	0.215527	0.000782977	0.190619	0.551934	0.0270077
SPCS3	blue	0.255967	0.360527	-0.587249	0.000463554	0.0506609	0.0442357	0.0109138	0.321247	0.234342
SREBF2	blue	0.0352162	0.105534	-0.584521	0.799669	0.494593	0.000234875	0.904781	0.766929	0.0137541
VTA1	blue	0.244165	0.278381	-0.0587523	0.00148359	0.0198775	0.691386	0.023189	0.225681	0.864405
MFSD14A	blue	-0.0502551	0.0206977	-0.652737	0.5524	0.891522	4.40953e-05	0.762924	0.963288	0.00521576
CT47B1	blue	-0.256673	-0.187157	-0.841072	0.26404	0.366355	8.4809e-06	0.52109	0.687821	0.00169992
PHC2	blue	-0.0202884	0.0517573	-0.62729	0.917109	0.764001	0.00157366	0.962333	0.906752	0.0410182
THTPA	blue	0.00257251	0.181011	-0.696351	0.984782	0.493699	0.00121276	0.993876	0.766496	0.0345395
TIPIN	blue	-0.0415461	0.129999	-0.729454	0.727327	0.548086	0.000736966	0.867149	0.795589	0.0264955
CDK4	blue	0.0304956	0.169189	-0.537385	0.804751	0.29411	0.00110176	0.907934	0.628141	0.0331398
EPB41L3	blue	-0.121191	0.042212	-0.790988	0.375307	0.827682	0.00114337	0.621581	0.935832	0.0337741
NDUFAB1	blue	-0.241029	-0.156714	-0.584509	0.0348459	0.54229	0.000400996	0.164335	0.793465	0.0190756
SOX10	blue	-0.0762357	0.236776	-1.35393	0.553723	0.243519	2.81491e-06	0.763391	0.581747	0.000918127
SEMA4D	blue	-0.232739	-0.0444571	-1.22563	0.169005	0.881937	4.01169e-05	0.404734	0.960387	0.00487699
FYTTD1	blue	-0.0721017	0.0339395	-0.593678	0.656923	0.839659	0.00215488	0.825899	0.942303	0.0495057
SHISA4	blue	-0.156812	-0.0207245	-0.822517	0.163225	0.870175	0.000426712	0.397083	0.954765	0.0199229
MID1IP1	blue	-0.00264073	0.141246	-0.660478	0.978382	0.45215	7.1927e-05	0.990261	0.74384	0.0069953
RAB1B	blue	-0.395744	-0.327304	-0.711823	7.60342e-07	0.0318657	0.0100788	0.000133106	0.270309	0.112239
DUSP10	blue	-0.0938664	0.0499273	-0.76492	0.518713	0.735077	0.000528021	0.738857	0.893859	0.0224358
PPIP5K2	blue	0.232124	0.284941	-0.0183512	0.00113179	0.181878	0.888042	0.0197313	0.511231	0.957958
PLXNB3	blue	-0.588178	-0.384916	-1.45065	0.0680346	0.15496	4.38125e-05	0.238108	0.47547	0.00521576
NT5DC2	blue	0.537345	0.673372	-0.0578693	0.00100058	0.000249453	0.725571	0.0182005	0.0465942	0.882931
HIKESHI	blue	-0.0325065	0.0949973	-0.599831	0.765156	0.378277	0.00109299	0.887629	0.694889	0.0331398
PTPRZ1	blue	0.437896	0.581693	-0.20857	0.000143844	0.0193429	0.407362	0.00503628	0.224095	0.681897
SLC25A1	blue	-0.196819	-0.00476723	-0.732083	0.3336	0.959594	3.01659e-05	0.585406	0.986285	0.00400064
SOGA1	blue	0.0687775	0.392935	-0.881155	0.580846	0.128651	4.6089e-09	0.77993	0.448244	2.01708e-05
UBA3	blue	0.0982593	0.241921	-0.326983	0.381048	0.147629	0.00144158	0.627174	0.468528	0.0386827
DHCR7	blue	0.150196	0.382995	-0.556781	0.247082	0.064362	0.000228471	0.502255	0.347604	0.0136982
HSPA5	blue	-0.364451	-0.239907	-0.748742	0.000369378	0.0822555	3.04189e-06	0.00939873	0.378201	0.000918127
TSC22D4	blue	-0.319462	0.000862293	-1.47517	0.0132873	0.995054	8.74414e-05	0.0913362	0.997962	0.00768307
WSB1	blue	0.418668	0.606394	-0.233698	0.000582326	0.00212594	0.152003	0.0123416	0.101581	0.433665
PCDH9	blue	-0.232355	0.0117752	-1.0414	0.0356141	0.944427	1.02096e-05	0.165752	0.980962	0.00190138
PAQR6	blue	-0.526531	-0.381855	-0.993139	0.0209533	0.11954	2.99226e-05	0.122107	0.43579	0.00400064
CLCN3	blue	-0.319636	-0.236223	-0.583134	0.000646624	0.139357	0.00140504	0.013255	0.462217	0.0379578
CNTN2	blue	-0.245004	0.14131	-1.47143	0.046282	0.499555	5.75792e-05	0.193	0.769012	0.00639557

## Sheet: DGM_FullGeneList
Gene	Subset	Contrast	Estimate	pval	FDR
DPYSL5	GM	Z - C	0.815979	2.06043e-11	1.8035e-07
FAM163B	GM	Z - C	-1.2125	7.94865e-11	3.05617e-07
PFKL	GM	Z - C	0.690886	1.04747e-10	3.05617e-07
CPLX1	GM	Z - C	-1.11695	1.73862e-10	3.46835e-07
SERINC5	GM	Z - C	0.778644	1.98123e-10	3.46835e-07
NCAM1	GM	Z - C	0.749593	3.89778e-10	5.68621e-07
MARCKSL1	GM	Z - C	0.825953	6.57484e-10	8.22137e-07
VXN	GM	Z - C	-1.20063	9.45041e-10	1.03399e-06
CACNB4	GM	Z - C	-0.677264	1.30164e-09	1.13932e-06
TUBB	GM	Z - C	0.934425	1.23428e-09	1.13932e-06
NKAIN2	GM	Z - C	0.701517	3.22303e-09	2.56466e-06
MACF1	GM	Z - C	0.416054	8.29792e-09	5.58706e-06
SNX7	GM	Z - C	0.614354	7.79679e-09	5.58706e-06
CCN3	GM	Z - C	0.594977	9.66406e-09	5.6393e-06
MARCKS	GM	Z - C	0.585635	9.52379e-09	5.6393e-06
CRMP1	GM	Z - C	0.871161	1.4378e-08	7.403e-06
SEPTIN8	GM	Z - C	-0.603746	1.43275e-08	7.403e-06
REEP1	GM	Z - C	0.623817	3.3334e-08	1.62096e-05
CHL1	GM	Z - C	0.857999	4.30877e-08	1.98498e-05
ELAVL3	GM	Z - C	0.547552	5.30399e-08	2.32129e-05
NBEA	GM	Z - C	0.581636	6.80235e-08	2.83529e-05
DUSP7	GM	Z - C	-0.678606	8.94998e-08	3.27246e-05
GNG8	GM	Z - C	1.37743	9.09247e-08	3.27246e-05
MAPT	GM	Z - C	0.463301	8.70427e-08	3.27246e-05
NCOA1	GM	Z - C	0.449107	9.34667e-08	3.27246e-05
SERINC1	GM	Z - C	0.55943	1.24762e-07	4.20017e-05
RASGRP2	GM	Z - C	0.730724	1.56725e-07	4.89932e-05
RIMKLB	GM	Z - C	0.737518	1.55381e-07	4.89932e-05
DRAXIN	GM	Z - C	0.819234	2.23468e-07	6.30972e-05
FYN	GM	Z - C	0.427067	2.21737e-07	6.30972e-05
HSPA12A	GM	Z - C	-0.810489	2.19186e-07	6.30972e-05
SLC24A2	GM	Z - C	-0.951177	2.47828e-07	6.77888e-05
C1orf216	GM	Z - C	0.374522	2.62227e-07	6.95538e-05
MDH1	GM	Z - C	-0.72038	2.91014e-07	7.49191e-05
GJC1	GM	Z - C	0.512805	3.83775e-07	9.59767e-05
GAP43	GM	Z - C	0.805304	4.08706e-07	9.66867e-05
NAP1L2	GM	Z - C	-0.597891	4.00616e-07	9.66867e-05
RAB11A	GM	Z - C	0.446142	4.34957e-07	9.93799e-05
TUBA1C	GM	Z - C	0.664212	4.42799e-07	9.93799e-05
EIF4G2	GM	Z - C	0.504508	4.78308e-07	9.96817e-05
MLST8	GM	Z - C	-0.527889	4.60113e-07	9.96817e-05
STMN3	GM	Z - C	0.263304	4.71983e-07	9.96817e-05
PCNX4	GM	Z - C	-0.453856	5.16104e-07	0.00010442
SHTN1	GM	Z - C	0.558275	5.24903e-07	0.00010442
ARL10	GM	Z - C	0.410594	5.40935e-07	0.000105218
SRSF9	GM	Z - C	0.367428	6.37122e-07	0.000121233
DPYSL3	GM	Z - C	0.844076	6.58742e-07	0.00012268
HDAC2	GM	Z - C	0.443716	7.11966e-07	0.000127492
RPL37	GM	Z - C	0.457004	7.13712e-07	0.000127492
RAB1B	GM	Z - C	-0.395744	7.60342e-07	0.000133106
ASXL3	GM	Z - C	0.804169	8.53233e-07	0.000139195
FCHO1	GM	Z - C	0.437497	8.26882e-07	0.000139195
RGS4	GM	Z - C	-1.35467	8.46154e-07	0.000139195
TOP2B	GM	Z - C	0.486534	8.58741e-07	0.000139195
VPS28	GM	Z - C	0.610818	8.76065e-07	0.000139422
RPS2	GM	Z - C	0.536761	8.94777e-07	0.000139857
DPYSL2	GM	Z - C	0.599923	9.68564e-07	0.000148186
KIF1A	GM	Z - C	0.427886	9.94882e-07	0.000148186
NR2F1	GM	Z - C	0.814233	9.98853e-07	0.000148186
ATAT1	GM	Z - C	0.624598	1.15346e-06	0.00016827
TUBA4A	GM	Z - C	-1.25403	1.26194e-06	0.000181078
TAFA1	GM	Z - C	0.674649	1.36826e-06	0.000193167
ARC	GM	Z - C	-1.04161	2.03586e-06	0.000282855
LHX2	GM	Z - C	0.847992	2.08675e-06	0.000285396
TMEM231	GM	Z - C	-0.440587	2.16016e-06	0.00029089
CSNK2A3	GM	Z - C	0.39605	2.29615e-06	0.000304518
SYBU	GM	Z - C	0.491651	2.50597e-06	0.000327384
NRXN1	GM	Z - C	0.509066	2.73272e-06	0.000351757
MAP4K4	GM	Z - C	0.442915	2.86097e-06	0.000352705
PACSIN1	GM	Z - C	-0.644119	2.85965e-06	0.000352705
WDR6	GM	Z - C	0.449725	2.79736e-06	0.000352705
AFF4	GM	Z - C	0.519659	3.02742e-06	0.00035332
BHLHE22	GM	Z - C	1.01824	2.9988e-06	0.00035332
ETFDH	GM	Z - C	-0.623329	2.94673e-06	0.00035332
MYO16	GM	Z - C	0.483144	3.01265e-06	0.00035332
TMEM145	GM	Z - C	0.610354	3.08466e-06	0.000355264
CREM	GM	Z - C	-0.689069	3.30825e-06	0.000376066
KCNAB2	GM	Z - C	-0.546751	3.3822e-06	0.000379543
FARP1	GM	Z - C	0.57562	3.4649e-06	0.000383902
SLC25A4	GM	Z - C	-0.525847	3.71168e-06	0.000406104
ALMS1	GM	Z - C	-0.545027	3.99672e-06	0.000426625
SH3GLB1	GM	Z - C	0.545047	3.96657e-06	0.000426625
RILPL1	GM	Z - C	-0.646624	4.14259e-06	0.000436869
SCD5	GM	Z - C	0.397154	4.54986e-06	0.000474106
NXPH3	GM	Z - C	-0.731295	4.61174e-06	0.000474901
HMGB1	GM	Z - C	0.410485	4.7244e-06	0.000480845
DUSP14	GM	Z - C	-0.90679	4.82552e-06	0.000484728
MAPK8IP1	GM	Z - C	0.313064	4.87331e-06	0.000484728
ARGLU1	GM	Z - C	0.450487	5.15375e-06	0.000493695
C18orf63	GM	Z - C	-0.867553	5.11095e-06	0.000493695
PIGO	GM	Z - C	-0.418302	5.11315e-06	0.000493695
ROBO1	GM	Z - C	0.751804	5.18907e-06	0.000493695
ATAD3A	GM	Z - C	0.425609	5.40164e-06	0.000508393
PTPN6	GM	Z - C	-0.610432	5.59134e-06	0.000520649
TRIO	GM	Z - C	0.403252	5.65611e-06	0.000521136
TBC1D14	GM	Z - C	0.397734	5.99296e-06	0.000540787
TUBB3	GM	Z - C	0.607644	5.98803e-06	0.000540787
SDC2	GM	Z - C	-0.563332	6.79669e-06	0.000607055
PLPPR1	GM	Z - C	0.694258	7.09811e-06	0.000627573
ZNF697	GM	Z - C	-0.543717	7.31646e-06	0.00064041
RPL28	GM	Z - C	0.404721	7.45825e-06	0.000646357
LYPLA1	GM	Z - C	-0.697739	7.8902e-06	0.000664066
POU6F2	GM	Z - C	-0.590007	7.78046e-06	0.000664066
TMSB10	GM	Z - C	0.539498	7.82805e-06	0.000664066
ANKRD34A	GM	Z - C	-0.575537	9.14032e-06	0.000697352
CFL1	GM	Z - C	0.338882	8.73263e-06	0.000697352
FABP5	GM	Z - C	0.558024	9.05571e-06	0.000697352
FOXP1	GM	Z - C	0.715632	8.54804e-06	0.000697352
GATB	GM	Z - C	-0.419332	9.14378e-06	0.000697352
KBTBD6	GM	Z - C	0.448997	8.91258e-06	0.000697352
KRT222	GM	Z - C	-0.549399	9.16206e-06	0.000697352
MBNL2	GM	Z - C	-0.542929	9.14189e-06	0.000697352
RICTOR	GM	Z - C	-0.451921	8.61673e-06	0.000697352
SEPTIN5	GM	Z - C	0.290472	9.13037e-06	0.000697352
TBCA	GM	Z - C	0.361648	8.40623e-06	0.000697352
SAT2	GM	Z - C	-0.922582	9.54824e-06	0.000720481
STIM1	GM	Z - C	-0.593582	1.01274e-05	0.000757651
GLRA2	GM	Z - C	0.468961	1.08631e-05	0.000805804
FAM171A2	GM	Z - C	0.583875	1.11039e-05	0.000816741
ZBTB7A	GM	Z - C	-0.494831	1.19883e-05	0.000874444
IL4I1	GM	Z - C	-0.781596	1.3009e-05	0.000925756
PIK3R2	GM	Z - C	0.499745	1.29783e-05	0.000925756
YWHAE	GM	Z - C	0.393997	1.29619e-05	0.000925756
CPNE2	GM	Z - C	0.679158	1.32791e-05	0.000931619
GRIN2B	GM	Z - C	0.582073	1.33043e-05	0.000931619
PGP	GM	Z - C	-0.326409	1.38123e-05	0.000951963
TENM2	GM	Z - C	0.419265	1.38085e-05	0.000951963
ARPC2	GM	Z - C	0.343065	1.44415e-05	0.000972361
CEP170	GM	Z - C	0.577672	1.44075e-05	0.000972361
IGSF3	GM	Z - C	0.848334	1.4335e-05	0.000972361
MTIF2	GM	Z - C	-0.61498	1.52908e-05	0.00102168
CADM3	GM	Z - C	0.51853	1.64591e-05	0.00109142
DNER	GM	Z - C	0.55841	1.74311e-05	0.00113861
SCN1B	GM	Z - C	-1.30736	1.74194e-05	0.00113861
CD63	GM	Z - C	0.321163	1.78749e-05	0.00115895
ANOS1	GM	Z - C	0.741688	1.89976e-05	0.00121499
TRIM16L	GM	Z - C	0.586232	1.90167e-05	0.00121499
MYT1L	GM	Z - C	0.593408	1.94649e-05	0.00123461
CLDN10	GM	Z - C	-0.708096	2.02464e-05	0.00125618
CTDSP2	GM	Z - C	-0.512552	2.01772e-05	0.00125618
NMNAT2	GM	Z - C	0.389986	2.0379e-05	0.00125618
SPTAN1	GM	Z - C	0.356372	2.03107e-05	0.00125618
DLGAP4	GM	Z - C	0.268574	2.07045e-05	0.00126732
CAMK1	GM	Z - C	-0.558636	2.19715e-05	0.00133553
STMN1	GM	Z - C	0.60515	2.22568e-05	0.00134355
SCN2B	GM	Z - C	-0.504639	2.27545e-05	0.00136418
CRIP2	GM	Z - C	0.319119	2.3131e-05	0.00137732
NAV1	GM	Z - C	0.5483	2.33495e-05	0.00138094
EFR3A	GM	Z - C	-0.394196	2.44864e-05	0.00143845
DNM3	GM	Z - C	0.452264	2.47147e-05	0.00144218
NEO1	GM	Z - C	0.553982	2.58005e-05	0.00148574
TOGARAM1	GM	Z - C	-0.455313	2.56566e-05	0.00148574
NSG2	GM	Z - C	0.718709	2.62684e-05	0.00150279
PSIP1	GM	Z - C	0.299857	2.65176e-05	0.0015072
SMIM15	GM	Z - C	-0.49233	3.13158e-05	0.00176843
DTD1	GM	Z - C	0.537217	3.20222e-05	0.00179673
ANKRD12	GM	Z - C	0.455869	3.38898e-05	0.00188941
ZDHHC22	GM	Z - C	-0.63969	3.44621e-05	0.00190916
YBX1	GM	Z - C	0.709902	3.60068e-05	0.00198218
RAC3	GM	Z - C	0.477654	3.67537e-05	0.00201066
MAST2	GM	Z - C	0.443475	3.84343e-05	0.00208954
RASL10A	GM	Z - C	-0.54967	3.89487e-05	0.00210443
AAK1	GM	Z - C	-0.339328	3.96228e-05	0.00211475
RPLP0	GM	Z - C	0.485058	3.95597e-05	0.00211475
CAMK2D	GM	Z - C	0.81487	4.05734e-05	0.00213725
CNIH2	GM	Z - C	0.481766	4.05638e-05	0.00213725
THRA	GM	Z - C	0.294558	4.07769e-05	0.00213725
BIN1	GM	Z - C	0.392392	4.14586e-05	0.00213974
TSPAN14	GM	Z - C	0.484623	4.15578e-05	0.00213974
UCHL1	GM	Z - C	0.437132	4.13025e-05	0.00213974
DYNC1H1	GM	Z - C	0.313922	4.3476e-05	0.00221247
ZEB2	GM	Z - C	0.479371	4.32717e-05	0.00221247
SOGA3	GM	Z - C	0.67281	4.44992e-05	0.00225145
PRMT1	GM	Z - C	0.371203	4.54657e-05	0.00228713
SEMA4G	GM	Z - C	0.802576	4.83915e-05	0.00242041
EGR1	GM	Z - C	-0.728236	4.94149e-05	0.00245755
STARD7	GM	Z - C	-0.515839	5.05353e-05	0.00249907
EDF1	GM	Z - C	0.277806	5.10552e-05	0.00250188
TPM3	GM	Z - C	0.354129	5.11637e-05	0.00250188
RPH3A	GM	Z - C	-0.952899	5.23406e-05	0.00254521
PIK3R1	GM	Z - C	0.514105	5.27432e-05	0.00255061
KLHL1	GM	Z - C	0.554184	5.43042e-05	0.00261167
CRTC1	GM	Z - C	0.453506	5.92245e-05	0.00283274
VPS13C	GM	Z - C	-0.504019	6.08122e-05	0.00289288
DCX	GM	Z - C	1.00928	6.37891e-05	0.00300847
NEUROD6	GM	Z - C	0.901482	6.39296e-05	0.00300847
AZI2	GM	Z - C	-0.259975	6.4306e-05	0.00301
GPRIN1	GM	Z - C	0.54332	6.86682e-05	0.003167
MAST1	GM	Z - C	0.430464	6.82724e-05	0.003167
NDUFV1	GM	Z - C	-0.409092	6.87457e-05	0.003167
RPLP2	GM	Z - C	0.366229	7.07598e-05	0.00322583
SLC17A7	GM	Z - C	-0.604992	7.05629e-05	0.00322583
CNTNAP1	GM	Z - C	-0.839435	7.22428e-05	0.00326394
ZNF43	GM	Z - C	0.756373	7.23415e-05	0.00326394
LAMTOR4	GM	Z - C	-0.458031	7.39744e-05	0.0033205
RPL18	GM	Z - C	0.401633	7.64955e-05	0.00341615
PRKAR2B	GM	Z - C	0.515979	7.85164e-05	0.0034886
TM6SF1	GM	Z - C	-0.483257	7.94684e-05	0.00349541
WDR41	GM	Z - C	-0.464265	7.93873e-05	0.00349541
NDST1	GM	Z - C	-0.371317	8.01045e-05	0.00350577
PKIA	GM	Z - C	0.501927	8.07467e-05	0.0035163
ALG13	GM	Z - C	-0.615509	8.37251e-05	0.00361008
CAPRIN1	GM	Z - C	0.447922	8.35208e-05	0.00361008
CHD3	GM	Z - C	0.394291	8.48138e-05	0.00363909
PFN2	GM	Z - C	-0.408148	8.63625e-05	0.00368747
HNRNPA0	GM	Z - C	0.335576	8.69279e-05	0.00369359
NSF	GM	Z - C	-0.428613	8.77257e-05	0.00370948
MCOLN1	GM	Z - C	-0.438368	8.94979e-05	0.00376623
PABPC1	GM	Z - C	0.477185	9.15193e-05	0.00383287
SULT4A1	GM	Z - C	-0.340204	9.25497e-05	0.00385756
PIP4K2C	GM	Z - C	-0.623434	9.51692e-05	0.0038926
RPL26	GM	Z - C	0.389873	9.48598e-05	0.0038926
RUNX1T1	GM	Z - C	0.853296	9.39497e-05	0.0038926
TUBB4A	GM	Z - C	-1.25555	9.43507e-05	0.0038926
COX5A	GM	Z - C	-0.604669	9.57737e-05	0.0038991
RPL15	GM	Z - C	0.41368	9.66713e-05	0.00391742
NKX3-1	GM	Z - C	0.55087	9.73361e-05	0.00392619
SOX3	GM	Z - C	-0.667159	9.80351e-05	0.00393624
XPOT	GM	Z - C	0.440155	9.86281e-05	0.00394197
AFAP1	GM	Z - C	0.701513	0.000100486	0.00397988
AHNAK	GM	Z - C	-0.504223	0.000100343	0.00397988
ATN1	GM	Z - C	0.38065	0.000102008	0.0040158
TRIM28	GM	Z - C	0.28368	0.00010231	0.0040158
EGFL7	GM	Z - C	-0.545581	0.000102876	0.00401996
TUSC3	GM	Z - C	0.425376	0.000106727	0.00415192
CHRFAM7A	GM	Z - C	-0.435162	0.000111065	0.00430155
RPL41	GM	Z - C	0.305838	0.000111575	0.00430228
CAMTA2	GM	Z - C	-0.371787	0.000115216	0.00442104
UHMK1	GM	Z - C	-0.490254	0.000115665	0.00442104
COPA	GM	Z - C	-0.246568	0.000116227	0.00442319
AGBL5	GM	Z - C	-0.355001	0.000119963	0.00450658
ENOPH1	GM	Z - C	0.371462	0.000119931	0.00450658
PDZD11	GM	Z - C	-0.451506	0.000119476	0.00450658
SLC25A5	GM	Z - C	-0.367037	0.000121379	0.00454031
ATG16L1	GM	Z - C	-0.502961	0.000123287	0.00457257
GRHPR	GM	Z - C	-0.608001	0.000122785	0.00457257
KCNA6	GM	Z - C	-0.395758	0.000124339	0.00459217
CADM1	GM	Z - C	0.70984	0.000124942	0.00459502
ILF3	GM	Z - C	0.311909	0.000128887	0.00470063
TRIR	GM	Z - C	0.318492	0.000128637	0.00470063
PHYHIP	GM	Z - C	-0.573663	0.00012944	0.00470118
DAB1	GM	Z - C	0.55526	0.000132487	0.00477227
GNG2	GM	Z - C	0.455643	0.000132151	0.00477227
RPP25	GM	Z - C	-0.373845	0.000136459	0.00489519
CCNG2	GM	Z - C	0.399313	0.000138196	0.00492187
NDFIP2	GM	Z - C	-0.602336	0.000138327	0.00492187
KCNK10	GM	Z - C	0.477203	0.000139704	0.00495073
SLC1A2	GM	Z - C	-0.904007	0.00014109	0.00497967
LDHA	GM	Z - C	-0.484147	0.000143841	0.00503628
PTPRZ1	GM	Z - C	0.437896	0.000143844	0.00503628
ARHGAP1	GM	Z - C	0.338862	0.000144937	0.00505432
EXTL1	GM	Z - C	-0.430135	0.000147916	0.00513774
RABAC1	GM	Z - C	0.370531	0.000150472	0.00520159
SLC8A2	GM	Z - C	-0.49416	0.000150943	0.00520159
NCAN	GM	Z - C	0.502458	0.000152459	0.00523322
GTF3A	GM	Z - C	-0.406748	0.000156982	0.00535291
RPS26	GM	Z - C	0.49012	0.000157169	0.00535291
STRIP2	GM	Z - C	-0.616981	0.000161394	0.00547552
PLPBP	GM	Z - C	-0.53598	0.00016229	0.00548464
MAGED2	GM	Z - C	0.344019	0.000163694	0.00551081
NPTXR	GM	Z - C	-0.521946	0.000164595	0.00551991
PTP4A1	GM	Z - C	0.292095	0.000167041	0.00558058
ZNF512	GM	Z - C	0.323718	0.000168119	0.00559523
NDUFS3	GM	Z - C	-0.418692	0.000174347	0.00578052
PPP1R14B	GM	Z - C	0.385602	0.00017607	0.00581563
H1-4	GM	Z - C	-0.29945	0.000179397	0.00590325
NAP1L4	GM	Z - C	0.2873	0.000180457	0.00591587
SCD	GM	Z - C	0.566312	0.000181939	0.00594222
ADNP	GM	Z - C	0.430707	0.000187658	0.00610621
CORO1C	GM	Z - C	0.452455	0.000190376	0.00612428
GABARAP	GM	Z - C	0.353988	0.000190784	0.00612428
MSI2	GM	Z - C	-0.354599	0.000191012	0.00612428
PFDN5	GM	Z - C	0.440698	0.000189389	0.00612428
CDK14	GM	Z - C	-0.515492	0.000197492	0.00628599
GLUL	GM	Z - C	-0.514438	0.0001973	0.00628599
CST3	GM	Z - C	-0.675083	0.000198698	0.00630146
PHF24	GM	Z - C	-0.475757	0.000200234	0.00632726
RBM24	GM	Z - C	0.416995	0.000203094	0.00637163
ULK2	GM	Z - C	0.375199	0.00020294	0.00637163
FSD1	GM	Z - C	-0.404897	0.00020586	0.00643532
PURB	GM	Z - C	-0.413362	0.000208211	0.00648565
NRN1	GM	Z - C	-0.676794	0.000213995	0.0066422
KYAT1	GM	Z - C	-0.469444	0.000219413	0.00673866
RAD23A	GM	Z - C	-0.307317	0.000218008	0.00673866
SLC1A3	GM	Z - C	-0.515389	0.000218848	0.00673866
ANK2	GM	Z - C	0.50085	0.000221096	0.00676662
MZT1	GM	Z - C	-0.454322	0.000230345	0.00700072
UROD	GM	Z - C	-0.459896	0.00022976	0.00700072
KCNIP3	GM	Z - C	-0.853539	0.000233277	0.0070653
RABGGTB	GM	Z - C	-0.361526	0.000234771	0.00708604
KHDRBS1	GM	Z - C	0.258593	0.00023913	0.0071928
ZFAND3	GM	Z - C	-0.373095	0.000243035	0.00728521
FXYD7	GM	Z - C	0.268795	0.000246633	0.00732865
SF3B1	GM	Z - C	0.312459	0.000245556	0.00732865
TTLL1	GM	Z - C	0.464062	0.000246996	0.00732865
DIRAS2	GM	Z - C	-0.710339	0.000252198	0.00743284
EIF4EBP2	GM	Z - C	-0.426804	0.000254448	0.00743284
KRTCAP2	GM	Z - C	0.395785	0.000254345	0.00743284
PC	GM	Z - C	-0.740992	0.000253613	0.00743284
VSTM2L	GM	Z - C	0.406234	0.000254753	0.00743284
KCNIP2	GM	Z - C	-0.582798	0.000260747	0.00743578
KCNQ5	GM	Z - C	-0.34066	0.0002608	0.00743578
SALL1	GM	Z - C	-0.641399	0.000259723	0.00743578
UTRN	GM	Z - C	-0.367819	0.000256774	0.00743578
XKR4	GM	Z - C	0.342789	0.000259747	0.00743578
XRN2	GM	Z - C	0.330852	0.000260491	0.00743578
YPEL1	GM	Z - C	0.478325	0.000260787	0.00743578
ROGDI	GM	Z - C	-0.562307	0.000265538	0.00752186
RPS18	GM	Z - C	0.436304	0.000264791	0.00752186
L1CAM	GM	Z - C	0.424427	0.000271149	0.00765601
B4GALT5	GM	Z - C	0.474683	0.000276742	0.00778881
ALDOC	GM	Z - C	-0.676636	0.000283836	0.00792442
NECAB3	GM	Z - C	-0.545776	0.000283726	0.00792442
RPS12	GM	Z - C	0.505323	0.000284276	0.00792442
TRIM2	GM	Z - C	0.394757	0.000288149	0.00800689
GEMIN7	GM	Z - C	-0.485348	0.000289637	0.00802277
EIF2B5	GM	Z - C	-0.39319	0.000290813	0.00802993
PCSK1	GM	Z - C	-0.618518	0.000295262	0.00812712
LCMT1	GM	Z - C	-0.39086	0.000299359	0.00821406
MPPED1	GM	Z - C	0.363089	0.000300608	0.00822256
PHLDB1	GM	Z - C	0.256543	0.000304533	0.00830399
RTL6	GM	Z - C	0.42424	0.000310702	0.00844589
ADRM1	GM	Z - C	-0.447941	0.000313827	0.00850442
CABP1	GM	Z - C	-0.728007	0.000318109	0.00853729
ODC1	GM	Z - C	0.374285	0.000316796	0.00853729
USP17L17	GM	Z - C	-0.586845	0.000318668	0.00853729
ZFTA	GM	Z - C	0.723451	0.000318941	0.00853729
SUGP2	GM	Z - C	0.300106	0.000321897	0.00859013
B3GALNT1	GM	Z - C	0.413042	0.000323827	0.00861538
SMPD4	GM	Z - C	-0.425318	0.000328441	0.00871164
PTPRA	GM	Z - C	0.320466	0.000330844	0.00874889
ANXA6	GM	Z - C	-0.902058	0.000335762	0.0088254
CPNE7	GM	Z - C	0.447194	0.000336807	0.0088254
CTNNA2	GM	Z - C	0.394514	0.000337771	0.0088254
MAPK9	GM	Z - C	-0.28032	0.000335595	0.0088254
IDH2	GM	Z - C	0.372872	0.000341876	0.00888402
TIMP2	GM	Z - C	0.465477	0.000342044	0.00888402
CSK	GM	Z - C	0.346293	0.000344721	0.00891888
HSD17B1	GM	Z - C	-0.509611	0.000346443	0.00891888
RPL18A	GM	Z - C	0.328539	0.000345485	0.00891888
MAP3K4	GM	Z - C	0.426775	0.000348164	0.0089369
NOL12	GM	Z - C	-0.326309	0.000350998	0.0089833
C14orf132	GM	Z - C	0.740758	0.000359471	0.00917332
HSPA5	GM	Z - C	-0.364451	0.000369378	0.00939873
NSRP1	GM	Z - C	-0.441022	0.000376387	0.00954932
CFDP1	GM	Z - C	0.333606	0.000381677	0.00962059
GNAQ	GM	Z - C	0.380481	0.000385791	0.00962059
RPL27	GM	Z - C	0.320586	0.000385695	0.00962059
SH3GL1	GM	Z - C	-0.272429	0.000382052	0.00962059
SNX9	GM	Z - C	-0.358482	0.000383321	0.00962059
SSTR1	GM	Z - C	0.493193	0.000384355	0.00962059
GRP	GM	Z - C	0.492986	0.000399592	0.0099083
RFPL4B	GM	Z - C	-0.706014	0.000399577	0.0099083
DMAC2	GM	Z - C	-0.376187	0.00040304	0.00990958
MRPL54	GM	Z - C	-0.486394	0.000401282	0.00990958
SESN3	GM	Z - C	0.373189	0.000402437	0.00990958
DEAF1	GM	Z - C	0.387099	0.000405524	0.00994271
PELI1	GM	Z - C	0.482852	0.000420532	0.0102819
GNAI2	GM	Z - C	0.37725	0.000423509	0.0103258
FXYD6	GM	Z - C	0.360276	0.000426365	0.0103385
SDHB	GM	Z - C	-0.37819	0.000426389	0.0103385
PDHX	GM	Z - C	-0.222487	0.000429067	0.0103508
SLC44A5	GM	Z - C	0.679564	0.000429265	0.0103508
COMMD7	GM	Z - C	-0.349404	0.000432494	0.0103753
SMARCA2	GM	Z - C	0.219987	0.000432648	0.0103753
PPP1R7	GM	Z - C	-0.287514	0.000435873	0.010424
TAS2R20	GM	Z - C	0.557651	0.000439795	0.0104892
DNM2	GM	Z - C	0.308178	0.000442789	0.0105319
NFXL1	GM	Z - C	-0.391798	0.000445822	0.0105753
FRA10AC1	GM	Z - C	0.377669	0.000459214	0.0108635
DPYSL4	GM	Z - C	0.337879	0.000463833	0.0109138
SPCS3	GM	Z - C	0.255967	0.000463554	0.0109138
SYT13	GM	Z - C	0.350199	0.000470476	0.0110404
COG3	GM	Z - C	0.398996	0.000475881	0.011088
NRIP2	GM	Z - C	-0.728765	0.000476305	0.011088
TP53INP2	GM	Z - C	-0.523873	0.000475759	0.011088
FMN2	GM	Z - C	-0.381993	0.000478339	0.0111058
NUP93	GM	Z - C	0.603163	0.000481021	0.0111386
GET1	GM	Z - C	0.304968	0.000482742	0.0111489
HECW1	GM	Z - C	0.426634	0.00050061	0.0115009
STAT3	GM	Z - C	-0.465736	0.000500165	0.0115009
DTNA	GM	Z - C	-0.433575	0.000504502	0.0115298
NETO2	GM	Z - C	0.449208	0.000504466	0.0115298
WDR13	GM	Z - C	-0.340362	0.000508667	0.0115947
ARHGEF26	GM	Z - C	0.663429	0.000511257	0.0116235
NCL	GM	Z - C	0.203915	0.00051454	0.0116678
INF2	GM	Z - C	-0.539971	0.000518192	0.011699
TMLHE	GM	Z - C	-0.484504	0.000518589	0.011699
SOX11	GM	Z - C	1.10199	0.000526093	0.0118378
CELF3	GM	Z - C	0.390662	0.000527648	0.0118423
BRD3	GM	Z - C	0.359859	0.000530169	0.0118685
ABCA2	GM	Z - C	-0.533915	0.000537324	0.0119811
NOL4	GM	Z - C	0.314503	0.000537938	0.0119811
CCDC88A	GM	Z - C	0.366993	0.000546714	0.0120293
CXXC4	GM	Z - C	0.657006	0.000543996	0.0120293
GLRX2	GM	Z - C	-0.291527	0.000551936	0.0120293
GPCPD1	GM	Z - C	-0.538506	0.000544324	0.0120293
PTPRD	GM	Z - C	0.418718	0.00054593	0.0120293
RALA	GM	Z - C	0.282106	0.000551007	0.0120293
SOX4	GM	Z - C	0.467853	0.000547625	0.0120293
TNKS2	GM	Z - C	0.456039	0.00055247	0.0120293
VGF	GM	Z - C	-0.909187	0.000549745	0.0120293
MADD	GM	Z - C	-0.414306	0.000555321	0.0120521
NAPB	GM	Z - C	-0.27456	0.000556271	0.0120521
PTMA	GM	Z - C	0.291873	0.000558995	0.0120812
C11orf80	GM	Z - C	0.594698	0.000563388	0.0121195
TMED2	GM	Z - C	-0.487475	0.000563535	0.0121195
GRIN3A	GM	Z - C	0.423478	0.00057021	0.012233
PSD2	GM	Z - C	0.299399	0.000575707	0.0123207
PIGK	GM	Z - C	-0.385165	0.000579976	0.0123217
SNPH	GM	Z - C	-0.40148	0.000579126	0.0123217
SOX8	GM	Z - C	-0.355961	0.000577653	0.0123217
WSB1	GM	Z - C	0.418668	0.000582326	0.0123416
RPS19	GM	Z - C	0.509075	0.000585862	0.0123866
ARHGEF9	GM	Z - C	-0.37108	0.000592999	0.0125073
KMT5B	GM	Z - C	0.370783	0.000597681	0.0125552
TXNDC17	GM	Z - C	-0.342156	0.00059814	0.0125552
NRXN2	GM	Z - C	0.245257	0.000615774	0.0128637
ODF3L2	GM	Z - C	-0.613733	0.000614774	0.0128637
ANKIB1	GM	Z - C	0.377397	0.000619716	0.01287
CACNG4	GM	Z - C	0.502609	0.000618954	0.01287
SMG1	GM	Z - C	-0.419631	0.000620489	0.01287
FUBP1	GM	Z - C	0.276892	0.000627224	0.0129789
FBN1	GM	Z - C	-0.573294	0.000630335	0.0129819
PLK2	GM	Z - C	0.346649	0.000629319	0.0129819
H3-3A	GM	Z - C	0.379562	0.000644704	0.0132467
CLCN3	GM	Z - C	-0.319636	0.000646624	0.013255
NFAT5	GM	Z - C	-0.566292	0.000650331	0.0132999
QDPR	GM	Z - C	-0.361947	0.000652717	0.0133176
TBC1D13	GM	Z - C	-0.331349	0.000663402	0.0135041
EFEMP2	GM	Z - C	0.424292	0.000672984	0.0136674
MBP	GM	Z - C	-1.57577	0.000684745	0.013874
AP1S2	GM	Z - C	0.441626	0.000690786	0.0138999
PPIB	GM	Z - C	0.28086	0.000690372	0.0138999
ZCCHC14	GM	Z - C	0.51538	0.000688285	0.0138999
COL9A2	GM	Z - C	-0.388107	0.000692968	0.0139118
PAM	GM	Z - C	-0.420845	0.000697576	0.0139723
TMEM150C	GM	Z - C	0.469969	0.000703752	0.0140638
ASAH1	GM	Z - C	0.489848	0.000720818	0.0143137
CXADR	GM	Z - C	0.353473	0.000721162	0.0143137
TRA2B	GM	Z - C	0.678871	0.000720901	0.0143137
C4orf48	GM	Z - C	0.427995	0.00072611	0.0143145
DLG2	GM	Z - C	0.300526	0.000724903	0.0143145
KCNK1	GM	Z - C	-0.788578	0.000724863	0.0143145
PAFAH1B3	GM	Z - C	0.48129	0.000727801	0.0143156
HNRNPU	GM	Z - C	0.234878	0.000733551	0.0143642
RMND5A	GM	Z - C	-0.430756	0.000733556	0.0143642
SMNDC1	GM	Z - C	-0.280282	0.000737405	0.0144074
SLC38A5	GM	Z - C	-0.516565	0.000741289	0.014451
HNRNPUL1	GM	Z - C	0.281814	0.000755666	0.0146985
ARF4	GM	Z - C	0.302893	0.00076215	0.0147918
VTI1B	GM	Z - C	0.326363	0.000784261	0.0151873
IFFO2	GM	Z - C	-0.372583	0.00078635	0.0151941
SF3B3	GM	Z - C	0.294505	0.000791434	0.0152586
THY1	GM	Z - C	-0.740191	0.000802356	0.0154352
DUOXA1	GM	Z - C	-0.608319	0.000815077	0.0156455
DLG5	GM	Z - C	0.368853	0.000818197	0.0156711
UNC79	GM	Z - C	-0.305602	0.000834951	0.015957
SYNPO	GM	Z - C	-0.265017	0.000838903	0.0159976
SFPQ	GM	Z - C	0.227013	0.000850015	0.0161743
MDN1	GM	Z - C	-0.408374	0.00086232	0.0163729
VDAC3	GM	Z - C	0.381006	0.000870318	0.0164889
KCTD17	GM	Z - C	-0.378094	0.000872269	0.0164902
UQCC1	GM	Z - C	-0.398637	0.000884862	0.0166922
ENAH	GM	Z - C	0.543563	0.000913415	0.017172
FLI1	GM	Z - C	-0.494859	0.000919166	0.017172
MACO1	GM	Z - C	0.348743	0.000916028	0.017172
SLC17A6	GM	Z - C	0.619793	0.000922067	0.017172
SMAD2	GM	Z - C	0.3448	0.000916535	0.017172
STMN2	GM	Z - C	0.522415	0.000920185	0.017172
SATB2	GM	Z - C	0.455962	0.000934418	0.0173651
HNRNPA2B1	GM	Z - C	0.296262	0.00093862	0.0173694
ZCCHC12	GM	Z - C	0.348681	0.000936693	0.0173694
ZNF704	GM	Z - C	0.305837	0.000960967	0.0177454
WTAP	GM	Z - C	0.268481	0.000977327	0.0180096
ARMC7	GM	Z - C	-0.498649	0.000988714	0.0181638
IKBKB	GM	Z - C	-0.405384	0.00098985	0.0181638
EDIL3	GM	Z - C	-0.482639	0.000993597	0.0181942
OLFM1	GM	Z - C	-0.751959	0.000995662	0.0181942
DOK5	GM	Z - C	0.399172	0.00100225	0.0182005
ESRRG	GM	Z - C	-0.80694	0.000998266	0.0182005
NT5DC2	GM	Z - C	0.537345	0.00100058	0.0182005
CXCL14	GM	Z - C	-0.365396	0.0010052	0.0182164
RNF146	GM	Z - C	0.462066	0.0010207	0.018459
MEIS3	GM	Z - C	0.320534	0.00103172	0.0185435
PXMP2	GM	Z - C	-0.479068	0.00103168	0.0185435
SCN3A	GM	Z - C	0.442565	0.00103016	0.0185435
CTDSPL2	GM	Z - C	0.26857	0.00104735	0.0187858
DFFA	GM	Z - C	-0.366311	0.0010609	0.0189899
RPL5	GM	Z - C	0.282416	0.00107023	0.0191178
MRPL4	GM	Z - C	-0.221338	0.00107412	0.0191482
TLE7	GM	Z - C	-0.460197	0.00107887	0.0191939
EYA3	GM	Z - C	-0.55644	0.00108375	0.0192038
PCDH19	GM	Z - C	0.735362	0.00108382	0.0192038
RPL10A	GM	Z - C	0.229734	0.00109189	0.0193077
CORT	GM	Z - C	-0.620139	0.00109898	0.0193163
MEF2C	GM	Z - C	0.713116	0.00109894	0.0193163
PRPF31	GM	Z - C	-0.305336	0.00109899	0.0193163
AKAP11	GM	Z - C	0.298696	0.00110703	0.0193967
MLLT3	GM	Z - C	0.418759	0.001108	0.0193967
RBM6	GM	Z - C	-0.306578	0.00112659	0.0196827
PPIP5K2	GM	Z - C	0.232124	0.00113179	0.0197313
SP2	GM	Z - C	-0.53207	0.00113388	0.0197313
RHOBTB3	GM	Z - C	-0.415073	0.00113621	0.0197327
GNB1	GM	Z - C	0.331974	0.00114232	0.0197994
ZER1	GM	Z - C	-0.301142	0.0011499	0.0198914
NSD3	GM	Z - C	0.428548	0.00116208	0.0200477
PPM1G	GM	Z - C	0.368139	0.00116352	0.0200477
SERPINF1	GM	Z - C	-0.41536	0.00117148	0.0201454
DNM1	GM	Z - C	-0.448776	0.00120429	0.020669
KCNF1	GM	Z - C	-0.403796	0.00121302	0.020778
INTS6	GM	Z - C	-0.25608	0.00122494	0.0209412
DYNC1I2	GM	Z - C	0.401618	0.00123069	0.0209576
NONO	GM	Z - C	0.249849	0.00122942	0.0209576
KIF5B	GM	Z - C	0.438902	0.00123314	0.0209586
DIAPH2	GM	Z - C	0.41217	0.00123625	0.0209707
SYS1	GM	Z - C	-0.365476	0.00124098	0.0210102
PREB	GM	Z - C	-0.395047	0.00125187	0.0211538
BSCL2	GM	Z - C	-0.520406	0.00127659	0.0211858
CDKN1A	GM	Z - C	-0.586581	0.00126965	0.0211858
ETHE1	GM	Z - C	-0.569256	0.0012791	0.0211858
KCNAB1	GM	Z - C	-0.516966	0.00127762	0.0211858
LIMCH1	GM	Z - C	0.349215	0.00126709	0.0211858
PCSK6	GM	Z - C	0.362067	0.00127144	0.0211858
PPDPF	GM	Z - C	0.285778	0.00127933	0.0211858
RBMS2	GM	Z - C	-0.526394	0.00126243	0.0211858
SIRPA	GM	Z - C	-0.638982	0.00128039	0.0211858
STX16	GM	Z - C	-0.355349	0.00126288	0.0211858
TCEAL1	GM	Z - C	0.458857	0.00126193	0.0211858
FUNDC2	GM	Z - C	-0.333049	0.00129843	0.0214437
TTPAL	GM	Z - C	-0.50296	0.00131361	0.0216536
SMCO3	GM	Z - C	-0.765354	0.00132154	0.0217433
PWWP3A	GM	Z - C	0.231393	0.00132461	0.0217529
PSMD5	GM	Z - C	-0.347086	0.00133608	0.0219001
GNG7	GM	Z - C	-0.742482	0.00134149	0.0219395
PNPLA6	GM	Z - C	-0.37362	0.00134349	0.0219395
TBR1	GM	Z - C	-0.364047	0.00134602	0.0219398
MAP4	GM	Z - C	0.245136	0.00135841	0.0221006
MRPL33	GM	Z - C	-0.348964	0.00136167	0.0221126
ARHGAP44	GM	Z - C	-0.334658	0.0013671	0.0221596
PSAT1	GM	Z - C	-0.567825	0.00138379	0.0223887
C11orf58	GM	Z - C	0.34342	0.00139139	0.0224094
FNBP1L	GM	Z - C	0.449425	0.00139275	0.0224094
ZNF567	GM	Z - C	-0.463595	0.00139204	0.0224094
CYB5D1	GM	Z - C	-0.408188	0.00139615	0.0224229
CBX6	GM	Z - C	-0.515994	0.00140436	0.0225135
SATB1	GM	Z - C	0.36156	0.00140782	0.0225278
AGFG1	GM	Z - C	0.372967	0.00141288	0.0225674
INA	GM	Z - C	0.363363	0.00142279	0.0226628
RPL17	GM	Z - C	0.365757	0.00142403	0.0226628
DEK	GM	Z - C	0.382185	0.00143775	0.0228396
RUFY3	GM	Z - C	0.378557	0.00144171	0.022861
MAP1A	GM	Z - C	-0.338981	0.00144894	0.0229341
EIF2S2	GM	Z - C	0.237157	0.00145681	0.023017
BNIP3	GM	Z - C	-0.399571	0.00146094	0.0230408
SEC24A	GM	Z - C	-0.480996	0.00146795	0.0230681
SPON1	GM	Z - C	-0.278313	0.00146719	0.0230681
HLA-DRB1	GM	Z - C	0.441166	0.00147535	0.0231429
LHFPL3	GM	Z - C	-0.26534	0.00148149	0.023189
VTA1	GM	Z - C	0.244165	0.00148359	0.023189
HINT2	GM	Z - C	-0.370465	0.00148834	0.0232219
NRXN3	GM	Z - C	-0.411136	0.00149655	0.0233084
CCND2	GM	Z - C	-0.576854	0.00150887	0.0234586
PI4KA	GM	Z - C	-0.378843	0.00151519	0.023515
CCDC92	GM	Z - C	-0.40732	0.00152844	0.0236369
ZC2HC1A	GM	Z - C	0.425941	0.00152599	0.0236369
OFD1	GM	Z - C	-0.721399	0.00153393	0.0236398
UTP14C	GM	Z - C	-0.388936	0.00153404	0.0236398
COPS7A	GM	Z - C	-0.332262	0.00155191	0.0238732
TTC9	GM	Z - C	0.317081	0.00156672	0.0240588
CHTOP	GM	Z - C	-0.199231	0.00158422	0.0242053
CNTFR	GM	Z - C	0.43616	0.00158456	0.0242053
NDRG2	GM	Z - C	-0.425695	0.00158291	0.0242053
PHF14	GM	Z - C	0.316442	0.0016155	0.0245921
TMEM163	GM	Z - C	0.449176	0.00161491	0.0245921
ACVR2A	GM	Z - C	0.305573	0.00162738	0.0246871
NRCAM	GM	Z - C	-0.409719	0.0016251	0.0246871
ELMOD1	GM	Z - C	0.330023	0.00164458	0.0247762
RPS3	GM	Z - C	0.262814	0.0016409	0.0247762
SCYL2	GM	Z - C	0.428869	0.0016444	0.0247762
TERF2IP	GM	Z - C	0.293429	0.0016376	0.0247762
HECW2	GM	Z - C	-0.28478	0.0016575	0.024928
BCKDHA	GM	Z - C	-0.40061	0.00167142	0.0250727
MRPL10	GM	Z - C	0.269183	0.00167285	0.0250727
CCDC115	GM	Z - C	-0.403773	0.00167633	0.0250819
TMBIM6	GM	Z - C	-0.344582	0.00168871	0.025224
CIT	GM	Z - C	-0.493925	0.00169966	0.0252472
DDX47	GM	Z - C	0.454013	0.0017018	0.0252472
PABPC4	GM	Z - C	0.328796	0.00169895	0.0252472
PLBD2	GM	Z - C	-0.405857	0.0016952	0.0252472
LDB1	GM	Z - C	0.488133	0.00172965	0.025617
AQP3	GM	Z - C	-0.494241	0.00173746	0.0256891
FGB	GM	Z - C	-0.459916	0.00174105	0.0256988
CSPG5	GM	Z - C	0.328415	0.00175467	0.0258129
SNCB	GM	Z - C	-0.591511	0.00175397	0.0258129
RPS4X	GM	Z - C	0.429956	0.00176948	0.0259
SLBP	GM	Z - C	-0.408189	0.00176844	0.0259
SMS	GM	Z - C	0.291846	0.00176578	0.0259
DNAJA1	GM	Z - C	0.22124	0.00178137	0.0260306
BECN1	GM	Z - C	-0.282214	0.00181874	0.0265324
ATP5PO	GM	Z - C	-0.292009	0.00184874	0.026699
CBX4	GM	Z - C	-0.292962	0.00184566	0.026699
LRRC8C	GM	Z - C	0.356356	0.0018463	0.026699
NRSN1	GM	Z - C	-0.415417	0.00183608	0.026699
PRKAR1B	GM	Z - C	-0.450881	0.00184489	0.026699
SRGAP3	GM	Z - C	0.336969	0.00185151	0.026699
SYT4	GM	Z - C	0.369161	0.00184464	0.026699
UBE2K	GM	Z - C	0.199503	0.00185561	0.0267141
IVD	GM	Z - C	-0.402904	0.001871	0.0268914
SEMA3A	GM	Z - C	0.617385	0.00188073	0.0269869
RPL23	GM	Z - C	0.492358	0.0018949	0.0271458
NDUFC1	GM	Z - C	-0.363582	0.00190539	0.0272514
PTPN23	GM	Z - C	0.249052	0.00191605	0.0273593
DLGAP1	GM	Z - C	-0.301646	0.00192317	0.0274161
GSTZ1	GM	Z - C	-0.40236	0.00192919	0.0274572
ARL6IP1	GM	Z - C	0.337245	0.00194521	0.0276403
MBD3	GM	Z - C	-0.625429	0.00195841	0.0277828
GNAZ	GM	Z - C	0.26378	0.00196184	0.0277863
DAAM1	GM	Z - C	0.404299	0.00199435	0.0282011
PACRGL	GM	Z - C	0.35923	0.00200369	0.0282633
SLC29A4	GM	Z - C	0.24392	0.0020052	0.0282633
CLK2	GM	Z - C	-0.416458	0.00201346	0.0282887
GABARAPL2	GM	Z - C	0.178804	0.00201241	0.0282887
NUBP2	GM	Z - C	-0.359288	0.00204112	0.0285696
SYN2	GM	Z - C	-0.466843	0.00204112	0.0285696
USP15	GM	Z - C	0.261684	0.00204325	0.0285696
BACH2	GM	Z - C	0.439339	0.00207379	0.0289042
LAMC1	GM	Z - C	-0.297536	0.00207268	0.0289042
EMSY	GM	Z - C	-0.354012	0.00210327	0.0292632
KIR3DL1	GM	Z - C	-0.271712	0.00210957	0.0292632
RPL11	GM	Z - C	0.254115	0.00210736	0.0292632
TASOR	GM	Z - C	0.276925	0.00211681	0.0293172
FABP7	GM	Z - C	0.649148	0.00212123	0.029332
CIRBP	GM	Z - C	0.20297	0.00213057	0.0293389
SPPL3	GM	Z - C	0.33079	0.00213164	0.0293389
ZNF484	GM	Z - C	-0.450019	0.00213179	0.0293389
WASF3	GM	Z - C	-0.388278	0.00213593	0.0293498
GRAMD4	GM	Z - C	-0.330826	0.0021425	0.0293913
GRB2	GM	Z - C	0.26396	0.00215239	0.0293913
MED13L	GM	Z - C	0.381399	0.00214952	0.0293913
SLC3A2	GM	Z - C	-0.292336	0.00214894	0.0293913
GPR161	GM	Z - C	0.498114	0.00216769	0.0295541
NAA20	GM	Z - C	-0.370242	0.00217473	0.0296041
PDRG1	GM	Z - C	-0.324905	0.00217994	0.029629
KIFBP	GM	Z - C	-0.399302	0.00219151	0.02974
RNASET2	GM	Z - C	-0.577055	0.00219781	0.029772
YAF2	GM	Z - C	-0.38319	0.00220067	0.029772
NUAK1	GM	Z - C	-0.487618	0.0022611	0.0305423
AAGAB	GM	Z - C	-0.440588	0.00229602	0.0309185
PRRT2	GM	Z - C	0.237105	0.00229506	0.0309185
AUH	GM	Z - C	-0.282192	0.00231138	0.0310775
GPR21	GM	Z - C	-0.390403	0.00232599	0.031226
KARS1	GM	Z - C	0.399362	0.00233351	0.0312791
CHCHD10	GM	Z - C	-0.444988	0.0023407	0.0313274
MED24	GM	Z - C	0.23373	0.00235986	0.0313919
NSMF	GM	Z - C	-0.420171	0.00235654	0.0313919
SCN2A	GM	Z - C	0.264198	0.00235531	0.0313919
ZNF385A	GM	Z - C	-0.429023	0.00234997	0.0313919
TUBG2	GM	Z - C	-0.310038	0.00236363	0.0313944
SPRED1	GM	Z - C	-0.318974	0.00237446	0.0314903
CEND1	GM	Z - C	-0.426248	0.00240852	0.0318428
RPL14	GM	Z - C	0.424075	0.00241195	0.0318428
ZSCAN18	GM	Z - C	0.318165	0.00240978	0.0318428
NPM1	GM	Z - C	0.241432	0.00243553	0.0321057
GOT1	GM	Z - C	-0.531396	0.00244033	0.0321206
CBX5	GM	Z - C	0.27361	0.00245544	0.032271
ADGRA1	GM	Z - C	-0.318249	0.00247841	0.0323005
CDH13	GM	Z - C	-0.288871	0.00247572	0.0323005
DDX39B	GM	Z - C	0.30941	0.0024909	0.0323005
FAM234A	GM	Z - C	0.337397	0.00248011	0.0323005
LCE3A	GM	Z - C	-0.379402	0.00246614	0.0323005
MAP7D1	GM	Z - C	-0.238862	0.00248574	0.0323005
RRP1	GM	Z - C	-0.388657	0.00247115	0.0323005
SF3B2	GM	Z - C	0.422078	0.00248838	0.0323005
ZMAT4	GM	Z - C	-0.687855	0.0024783	0.0323005
CTDNEP1	GM	Z - C	0.242915	0.00250364	0.0323698
SLC25A3	GM	Z - C	-0.279447	0.00250219	0.0323698
CBLN2	GM	Z - C	-0.592871	0.00256548	0.0331204
RBM8A	GM	Z - C	0.295925	0.00257001	0.03313
RACK1	GM	Z - C	0.405311	0.00257808	0.0331852
PURA	GM	Z - C	-0.471498	0.00258799	0.0332639
BSG	GM	Z - C	-0.273195	0.00260521	0.0333871
TRPC1	GM	Z - C	-0.326479	0.00260447	0.0333871
ARHGAP26	GM	Z - C	-0.314755	0.00261064	0.0334078
ETV5	GM	Z - C	-0.606253	0.00262253	0.0335109
ILKAP	GM	Z - C	0.506879	0.00263703	0.0336472
ASXL2	GM	Z - C	-0.245775	0.00264211	0.0336629
TVP23A	GM	Z - C	-0.343536	0.00264959	0.0337091
ENDOG	GM	Z - C	-0.318467	0.00265588	0.0337401
UGP2	GM	Z - C	-0.258657	0.00267241	0.0339008
CAP2	GM	Z - C	-0.22757	0.00268565	0.0340195
GLYR1	GM	Z - C	0.350352	0.00269675	0.0340616
MGLL	GM	Z - C	-0.393965	0.00269365	0.0340616
B2M	GM	Z - C	-0.518115	0.0027246	0.0343045
FOXL2NB	GM	Z - C	-0.423696	0.00272774	0.0343045
PMEL	GM	Z - C	0.528329	0.00272719	0.0343045
ATF6	GM	Z - C	-0.34174	0.00273535	0.034347
HSPA2	GM	Z - C	-0.896702	0.00274436	0.034347
MKNK2	GM	Z - C	-0.341218	0.00275288	0.034347
PFN1	GM	Z - C	0.16645	0.00275467	0.034347
RELL2	GM	Z - C	-0.563249	0.00275356	0.034347
SHF	GM	Z - C	0.401557	0.0027413	0.034347
ATP2C1	GM	Z - C	0.510039	0.00276793	0.0344633
CAMKV	GM	Z - C	0.380257	0.00278173	0.0345369
JPT1	GM	Z - C	0.537247	0.00277949	0.0345369
C4orf3	GM	Z - C	-0.500688	0.00279385	0.0346382
S100A4	GM	Z - C	-0.685428	0.0028003	0.0346691
NCOA6	GM	Z - C	0.2529	0.00280616	0.0346925
KIRREL1	GM	Z - C	0.420051	0.00282589	0.0348599
SBF2	GM	Z - C	0.327864	0.00282766	0.0348599
ATP1B1	GM	Z - C	-0.229033	0.00283999	0.0349627
CADPS	GM	Z - C	0.291539	0.00285342	0.0350102
CCDC184	GM	Z - C	0.398273	0.00286385	0.0350102
NRGN	GM	Z - C	-0.563946	0.00285089	0.0350102
OTUD3	GM	Z - C	-0.423195	0.00286349	0.0350102
TPI1	GM	Z - C	-0.413741	0.00285767	0.0350102
CHSY3	GM	Z - C	0.320218	0.00289257	0.0353119
PCM1	GM	Z - C	0.29347	0.00291122	0.0354901
MIB1	GM	Z - C	-0.257454	0.00292481	0.0355114
MICAL3	GM	Z - C	0.361799	0.00291858	0.0355114
MRGPRE	GM	Z - C	-0.545357	0.00292919	0.0355114
SLC24A3	GM	Z - C	0.395661	0.00292727	0.0355114
MEIS2	GM	Z - C	0.404515	0.00293677	0.0355541
GLRB	GM	Z - C	-0.441769	0.00294469	0.0356007
ADGRB2	GM	Z - C	-0.397872	0.00296504	0.0357973
NFIB	GM	Z - C	0.336898	0.00298216	0.0358555
RPS17	GM	Z - C	0.410799	0.00298169	0.0358555
SEC11C	GM	Z - C	-0.42879	0.00297616	0.0358555
FGF13	GM	Z - C	0.309884	0.00300606	0.0360933
ASAP1	GM	Z - C	-0.456383	0.00302288	0.0360972
HINFP	GM	Z - C	-0.204762	0.00301803	0.0360972
PIP4K2A	GM	Z - C	-0.228328	0.00301932	0.0360972
RPS15	GM	Z - C	0.18266	0.00301804	0.0360972
AIDA	GM	Z - C	-0.398292	0.00303164	0.0361525
NPTX2	GM	Z - C	-0.830884	0.00305583	0.0363242
PNCK	GM	Z - C	0.354775	0.00305897	0.0363242
SKA2	GM	Z - C	-0.40786	0.0030586	0.0363242
SLC25A23	GM	Z - C	-0.525856	0.00306679	0.0363242
ZNF787	GM	Z - C	-0.399277	0.00306543	0.0363242
FARS2	GM	Z - C	-0.339768	0.00307659	0.0363911
GPR26	GM	Z - C	-0.455183	0.00308401	0.0364296
LONP1	GM	Z - C	-0.495464	0.00309728	0.0365371
CSMD2	GM	Z - C	0.386053	0.00315648	0.0370927
CYP51A1	GM	Z - C	0.383244	0.0031571	0.0370927
PODXL2	GM	Z - C	0.412335	0.00315167	0.0370927
ATP2B2	GM	Z - C	-0.336797	0.00317958	0.0372689
CDH9	GM	Z - C	-0.44166	0.00318061	0.0372689
FAIM2	GM	Z - C	-0.376876	0.00318888	0.0373158
MT3	GM	Z - C	-0.928991	0.00321886	0.0376164
TMEM271	GM	Z - C	-0.30049	0.00324345	0.0378532
ARPP19	GM	Z - C	-0.396029	0.00325925	0.0379021
CLIP2	GM	Z - C	0.20238	0.00326063	0.0379021
HUWE1	GM	Z - C	-0.265167	0.00325656	0.0379021
SCP2	GM	Z - C	-0.246956	0.00326934	0.037953
H1-0	GM	Z - C	0.52673	0.00327456	0.0379632
CDC42	GM	Z - C	0.291294	0.00328506	0.0379843
NCOR2	GM	Z - C	-0.367581	0.00328404	0.0379843
TPPP2	GM	Z - C	-0.527148	0.00328979	0.0379888
HMGCS1	GM	Z - C	0.456479	0.00329737	0.0380261
ARL15	GM	Z - C	0.250165	0.00331188	0.0381433
CRADD	GM	Z - C	-0.380177	0.00333446	0.0383529
CPLX2	GM	Z - C	-0.49053	0.00337571	0.0387332
IPP	GM	Z - C	-0.309487	0.0033785	0.0387332
LRTM2	GM	Z - C	-0.529281	0.00338081	0.0387332
TMEM59	GM	Z - C	0.317729	0.00340055	0.0389085
PARM1	GM	Z - C	-0.436032	0.00341001	0.0389658
CYFIP1	GM	Z - C	0.348148	0.00342255	0.0390581
GUCY1A2	GM	Z - C	-0.305876	0.0034282	0.0390716
NRSN2	GM	Z - C	0.419101	0.00343434	0.0390908
PHC3	GM	Z - C	-0.338978	0.00344004	0.0391047
NDUFA12	GM	Z - C	-0.423851	0.00345795	0.0392573
GRIA2	GM	Z - C	0.302073	0.00349433	0.0395678
SLC5A10	GM	Z - C	-0.462054	0.00349188	0.0395678
MAPK3	GM	Z - C	0.308302	0.00350438	0.0396303
SSBP2	GM	Z - C	0.436699	0.00353756	0.0399539
PKIG	GM	Z - C	-0.416472	0.00355748	0.0400754
TOPBP1	GM	Z - C	0.306841	0.00355418	0.0400754
LRFN1	GM	Z - C	-0.291588	0.00359436	0.0404231
PDXDC1	GM	Z - C	0.445852	0.00359758	0.0404231
NUP62	GM	Z - C	-0.292623	0.00362625	0.040693
CCK	GM	Z - C	-0.496755	0.00365072	0.0408687
TMEM121B	GM	Z - C	-0.30306	0.00365124	0.0408687
DGKZ	GM	Z - C	-0.690702	0.00367485	0.041028
NUCB1	GM	Z - C	-0.279502	0.00367397	0.041028
DYNC2I1	GM	Z - C	0.355088	0.00367957	0.0410284
CAMK2N1	GM	Z - C	-0.405091	0.0037137	0.0412525
CENPB	GM	Z - C	-0.321991	0.00371489	0.0412525
HLA-E	GM	Z - C	-0.398402	0.00371852	0.0412525
ZNF445	GM	Z - C	0.484156	0.00371844	0.0412525
RANBP1	GM	Z - C	0.188742	0.00372534	0.0412759
ANXA7	GM	Z - C	-0.489731	0.00373294	0.0413077
SLC16A14	GM	Z - C	0.43888	0.00374312	0.0413681
ACSM5	GM	Z - C	-0.558084	0.00375158	0.0414093
PRKCB	GM	Z - C	-0.313437	0.00379881	0.0418778
RBM25	GM	Z - C	-0.35489	0.00380957	0.0419436
AFG3L2	GM	Z - C	-0.423619	0.00384139	0.0421349
RPL13	GM	Z - C	0.343539	0.00384008	0.0421349
UBE2N	GM	Z - C	0.231672	0.00383198	0.0421349
BEX4	GM	Z - C	0.244313	0.00389562	0.0423652
COMMD3	GM	Z - C	0.353919	0.0038934	0.0423652
CREB3L1	GM	Z - C	-0.553528	0.00389392	0.0423652
E2F3	GM	Z - C	-0.494573	0.00390515	0.0423652
FBXW11	GM	Z - C	0.289083	0.00389409	0.0423652
IFI6	GM	Z - C	-0.947121	0.00389887	0.0423652
IP6K1	GM	Z - C	-0.305972	0.00390165	0.0423652
KCNA2	GM	Z - C	-0.566388	0.00390595	0.0423652
WDR47	GM	Z - C	0.321017	0.00389772	0.0423652
RASD1	GM	Z - C	-0.369264	0.00391951	0.0424597
EVL	GM	Z - C	0.180007	0.0039356	0.0425814
CDH8	GM	Z - C	0.37726	0.00395564	0.0427453
FAM126A	GM	Z - C	0.639331	0.0039691	0.0428378
RAVER2	GM	Z - C	0.484969	0.00397821	0.0428834
SEC23A	GM	Z - C	-0.361782	0.0039935	0.0429952
PRDM2	GM	Z - C	-0.38962	0.0040149	0.0431725
ASAP2	GM	Z - C	-0.555872	0.0040366	0.0432465
SNHG32	GM	Z - C	-0.403325	0.00403454	0.0432465
SYNJ1	GM	Z - C	-0.259419	0.00403077	0.0432465
RTN1	GM	Z - C	0.347947	0.00404863	0.0433223
GATA4	GM	Z - C	-0.615982	0.00405771	0.0433665
SS18L2	GM	Z - C	-0.289228	0.00407399	0.0434874
AUTS2	GM	Z - C	0.513804	0.00408421	0.0435434
KLHDC8A	GM	Z - C	0.474658	0.00409902	0.043648
RPL30	GM	Z - C	0.387705	0.00410466	0.043655
BCAR1	GM	Z - C	-0.301905	0.00411519	0.0437139
COTL1	GM	Z - C	0.435421	0.00413408	0.0438614
CKAP5	GM	Z - C	0.272813	0.00413944	0.0438651
KRT8	GM	Z - C	-0.639033	0.00415491	0.0439757
C1orf159	GM	Z - C	-0.440925	0.00416964	0.0440783
ACTN1	GM	Z - C	-0.386872	0.00420766	0.0444266
ABLIM1	GM	Z - C	0.269391	0.00427048	0.044779
ISLR2	GM	Z - C	0.406889	0.00427173	0.044779
RAVER1	GM	Z - C	0.529804	0.00426564	0.044779
SMC1A	GM	Z - C	-0.355236	0.00427153	0.044779
SPRED2	GM	Z - C	-0.280123	0.00425244	0.044779
WNT7A	GM	Z - C	-0.444277	0.00425428	0.044779
NEDD4L	GM	Z - C	0.276943	0.00430075	0.0450292
MXD4	GM	Z - C	-0.266935	0.00432654	0.0452452
BRPF3	GM	Z - C	-0.406944	0.00433328	0.0452616
CTNNBL1	GM	Z - C	0.297377	0.00436542	0.0455429
DUSP3	GM	Z - C	-0.475955	0.00437622	0.0456012
OLA1	GM	Z - C	-0.36259	0.00438438	0.0456319
PRMT2	GM	Z - C	0.297849	0.00440398	0.0457815
THSD7A	GM	Z - C	0.450081	0.00442339	0.0459287
PPP2R1A	GM	Z - C	0.22956	0.0044642	0.0462427
SMYD4	GM	Z - C	0.606709	0.00446126	0.0462427
STX8	GM	Z - C	-0.417984	0.00448187	0.0463709
CCNI	GM	Z - C	0.499906	0.00449007	0.0464009
MMP21	GM	Z - C	-0.522267	0.0045001	0.0464497
VAMP5	GM	Z - C	-0.573115	0.00452857	0.0466886
SNRPD3	GM	Z - C	0.182256	0.00453779	0.0467285
TRIM37	GM	Z - C	-0.264921	0.00454574	0.0467554
APPL1	GM	Z - C	0.265052	0.00456552	0.0468637
GNAI3	GM	Z - C	0.366645	0.00456698	0.0468637
ABCD3	GM	Z - C	-0.407821	0.00458883	0.0470328
SLC35E3	GM	Z - C	0.426072	0.00460356	0.0471286
SDC3	GM	Z - C	0.458695	0.00461056	0.0471451
DBN1	GM	Z - C	0.339488	0.00462131	0.0471999
GADD45GIP1	GM	Z - C	-0.441061	0.00464345	0.0473708
C3orf14	GM	Z - C	0.403596	0.00467256	0.0476122
KCNK12	GM	Z - C	-0.392263	0.00468164	0.0476493
EML1	GM	Z - C	0.370233	0.00469832	0.0477635
SGCB	GM	Z - C	-0.279591	0.00473037	0.0480336
GPR180	GM	Z - C	-0.306423	0.00475875	0.0482658
DYNLT2B	GM	Z - C	0.229645	0.00477502	0.0483747
RBM17	GM	Z - C	-0.329709	0.00479278	0.0484985
RPL35A	GM	Z - C	0.351892	0.0048137	0.0486539
CXorf38	GM	Z - C	0.438997	0.00484996	0.0489076
TMTC3	GM	Z - C	-0.459981	0.00484997	0.0489076
DOK1	GM	Z - C	-0.416581	0.00486249	0.0489484
TIPRL	GM	Z - C	-0.310286	0.0048652	0.0489484
PWWP2B	GM	Z - C	-0.544575	0.00488937	0.0489746
TEX264	GM	Z - C	-0.404561	0.00488131	0.0489746
TPPP	GM	Z - C	-0.416744	0.00488286	0.0489746
ZNRF2	GM	Z - C	0.203761	0.00489019	0.0489746
UBE2QL1	GM	Z - C	-0.400797	0.00489622	0.048979
CA11	GM	Z - C	-0.383478	0.00491208	0.0490815
C3orf70	GM	Z - C	0.329565	0.00493582	0.0491504
PLPPR3	GM	Z - C	0.412775	0.00493309	0.0491504
TOMM70	GM	Z - C	-0.267201	0.00492459	0.0491504
EEF1B2	GM	Z - C	0.252213	0.004979	0.0495241
DCPS	GM	Z - C	-0.234126	0.00500146	0.0496911
ADAM22	GM	Z - C	-0.280145	0.00501899	0.0496959
FN1	GM	Z - C	-0.59915	0.00501615	0.0496959
TRIQK	GM	Z - C	0.386498	0.00501632	0.0496959
IVNS1ABP	GM	Z - C	0.315565	0.00504895	0.0499361
ATP6V1E1	GM	Z - C	-0.35027	0.00510418	0.0503018
COL25A1	GM	Z - C	-0.467413	0.00511466	0.0503018
PPP1CB	GM	Z - C	0.248807	0.00510589	0.0503018
RNF157	GM	Z - C	-0.206694	0.00509894	0.0503018
TMEM63B	GM	Z - C	0.434912	0.00511377	0.0503018
PLXNA4	GM	Z - C	0.288737	0.00513023	0.0503418
RGMA	GM	Z - C	-0.500636	0.00512861	0.0503418
PPP6R1	GM	Z - C	-0.407775	0.00514053	0.0503864
APC2	GM	Z - C	-0.316231	0.00515469	0.0504169
FGFR1	GM	Z - C	-0.518712	0.00515516	0.0504169
MAPK6	GM	Z - C	-0.318231	0.00517265	0.0504751
RPL36A	GM	Z - C	0.46012	0.00516722	0.0504751
RGS11	GM	Z - C	-0.682043	0.00521694	0.0508507
KLC1	GM	Z - C	0.226349	0.00522972	0.0509185
HBEGF	GM	Z - C	-0.376818	0.00524852	0.0509937
SPIN1	GM	Z - C	0.345244	0.0052491	0.0509937
AGO2	GM	Z - C	-0.505107	0.00527952	0.0510062
ANKRD17	GM	Z - C	-0.296649	0.00526615	0.0510062
KCNJ3	GM	Z - C	-0.443183	0.00527613	0.0510062
PITPNM3	GM	Z - C	-0.458157	0.00526268	0.0510062
RAPGEF5	GM	Z - C	-0.459503	0.00527632	0.0510062
CADPS2	GM	Z - C	-0.529416	0.00528683	0.0510205
GOLGA3	GM	Z - C	-0.554626	0.00530471	0.0511367
MRPS33	GM	Z - C	-0.324294	0.00535467	0.0515367
SLC6A17	GM	Z - C	-0.343294	0.00535798	0.0515367
GLIS2	GM	Z - C	-0.337043	0.00537011	0.0515967
EEF1G	GM	Z - C	0.489281	0.00539143	0.0517447
ERLIN1	GM	Z - C	-0.648784	0.00540547	0.0518227
HS6ST2	GM	Z - C	-0.403916	0.00542657	0.051968
MAP6D1	GM	Z - C	-0.417298	0.00546494	0.0522783
PTPN12	GM	Z - C	0.247639	0.0054778	0.052344
GPR137B	GM	Z - C	-0.380511	0.00548894	0.0523934
MRO	GM	Z - C	-0.305435	0.00552068	0.0524106
PRKACB	GM	Z - C	0.298631	0.00551296	0.0524106
SEC63	GM	Z - C	0.275304	0.00551332	0.0524106
TBCB	GM	Z - C	0.319713	0.00551501	0.0524106
TPST2	GM	Z - C	-0.352542	0.00550007	0.0524106
SSR4	GM	Z - C	-0.185938	0.00555596	0.0526883
DYNLL1	GM	Z - C	0.170545	0.00557049	0.052769
TANGO6	GM	Z - C	-0.365085	0.00560519	0.052983
TUBGCP4	GM	Z - C	-0.487974	0.0055992	0.052983
ZEB1	GM	Z - C	-0.428785	0.00561185	0.0529887
HECTD4	GM	Z - C	-0.279348	0.00562265	0.0530335
AK6	GM	Z - C	-0.518878	0.00564257	0.053164
EIF6	GM	Z - C	-0.303954	0.00566334	0.0533024
TRO	GM	Z - C	0.348446	0.00567046	0.0533121
POMGNT1	GM	Z - C	-0.309325	0.00568318	0.0533648
PRXL2B	GM	Z - C	-0.35746	0.00568826	0.0533648
ABCA4	GM	Z - C	-0.382807	0.00571687	0.0533678
FXYD5	GM	Z - C	-0.406182	0.00571335	0.0533678
MSRA	GM	Z - C	0.258134	0.00570524	0.0533678
OGDHL	GM	Z - C	-0.523181	0.00571943	0.0533678
PLAAT1	GM	Z - C	-0.371612	0.00571174	0.0533678
PLAC8	GM	Z - C	-0.425172	0.00572517	0.0533678
PQBP1	GM	Z - C	0.269193	0.00576503	0.0536823
TRIP12	GM	Z - C	0.352709	0.00579499	0.0539039
MDM4	GM	Z - C	0.49527	0.00582794	0.0541528
CLTCL1	GM	Z - C	-0.471495	0.00585397	0.0543371
CDC6	GM	Z - C	-0.531239	0.00586182	0.0543522
EPHA6	GM	Z - C	0.542326	0.00588583	0.0545171
COMMD6	GM	Z - C	0.33575	0.00589347	0.0545302
SERPINA12	GM	Z - C	-0.753076	0.0059059	0.0545875
BUD31	GM	Z - C	-0.260902	0.00591453	0.0546096
LYSMD3	GM	Z - C	0.330219	0.00593541	0.0546503
OTUD4	GM	Z - C	-0.462902	0.00594287	0.0546503
PPT2	GM	Z - C	-0.249711	0.00593907	0.0546503
SLITRK1	GM	Z - C	-0.349759	0.00594392	0.0546503
TMEM35A	GM	Z - C	0.490171	0.00595986	0.0547394
PCBP2	GM	Z - C	0.234741	0.00600189	0.0550162
SMARCB1	GM	Z - C	0.36981	0.00600885	0.0550162
TAGLN3	GM	Z - C	-0.476085	0.00600723	0.0550162
NTRK3	GM	Z - C	-0.342518	0.00609357	0.0557336
GPR75	GM	Z - C	-0.299912	0.00611302	0.0557949
TXNL4A	GM	Z - C	-0.24656	0.00611231	0.0557949
NDUFA1	GM	Z - C	-0.259676	0.00612551	0.0558405
RRAGB	GM	Z - C	0.375008	0.00613079	0.0558405
ARPC5	GM	Z - C	0.30168	0.00615469	0.0559418
AURKAIP1	GM	Z - C	-0.288559	0.00615466	0.0559418
GPR22	GM	Z - C	0.417627	0.00618378	0.0561273
RAB2A	GM	Z - C	0.240759	0.00618792	0.0561273
ZNF562	GM	Z - C	-0.653655	0.00622126	0.0563713
RASGRF1	GM	Z - C	-0.474057	0.00623465	0.0563784
TSKU	GM	Z - C	0.322287	0.00623493	0.0563784
CHMP3	GM	Z - C	0.196755	0.00625135	0.0564686
FLNA	GM	Z - C	0.299566	0.00631055	0.0568617
SLAIN2	GM	Z - C	0.209316	0.00631431	0.0568617
TTC4	GM	Z - C	-0.390797	0.00631436	0.0568617
EIF4EBP1	GM	Z - C	0.402008	0.00634279	0.0570005
MAP2K1	GM	Z - C	-0.374453	0.00633979	0.0570005
PANK3	GM	Z - C	0.226062	0.00639803	0.0574379
LRRC32	GM	Z - C	-0.337511	0.00642029	0.0575786
MRPS34	GM	Z - C	-0.40642	0.00643458	0.0576478
PCBP4	GM	Z - C	0.505276	0.00645167	0.0577418
ADAM11	GM	Z - C	-0.343067	0.00648724	0.0579416
FBXL6	GM	Z - C	-0.364871	0.00648447	0.0579416
ATXN7L1	GM	Z - C	0.41421	0.00651142	0.0580903
MICU3	GM	Z - C	-0.274896	0.00651716	0.0580903
NFYB	GM	Z - C	-0.602542	0.00655148	0.0583167
TMSB15A	GM	Z - C	0.457776	0.00655589	0.0583167
CAP1	GM	Z - C	-0.246853	0.00660154	0.0585952
COX5B	GM	Z - C	-0.387718	0.00659618	0.0585952
STX7	GM	Z - C	0.312517	0.00660728	0.0585952
ISCU	GM	Z - C	-0.28916	0.00664187	0.0587281
JAKMIP2	GM	Z - C	0.245406	0.00663194	0.0587281
TAF9	GM	Z - C	0.275741	0.00664239	0.0587281
SP1	GM	Z - C	-0.319294	0.00667938	0.0589956
LSM11	GM	Z - C	0.285158	0.00669221	0.0589989
NHP2	GM	Z - C	0.24333	0.00669998	0.0589989
RPS9	GM	Z - C	0.308465	0.00669775	0.0589989
TAC1	GM	Z - C	0.392018	0.00676967	0.0595527
CPNE1	GM	Z - C	0.345275	0.00679354	0.0597027
SBK1	GM	Z - C	0.339074	0.00685264	0.0601616
ARMH4	GM	Z - C	0.284213	0.00687099	0.0602265
SV2B	GM	Z - C	-0.69443	0.00687379	0.0602265
UNC5A	GM	Z - C	-0.341397	0.0068879	0.0602898
SPOCK3	GM	Z - C	-0.310259	0.00689748	0.0603134
NRG3	GM	Z - C	0.19646	0.00691524	0.0604083
FCHO2	GM	Z - C	0.699098	0.00697406	0.0607443
WDHD1	GM	Z - C	-0.434364	0.00696879	0.0607443
YWHAZ	GM	Z - C	0.272946	0.00697452	0.0607443
DDOST	GM	Z - C	0.213092	0.00698828	0.0608036
COG6	GM	Z - C	0.209276	0.00704575	0.0612266
HNRNPH1	GM	Z - C	0.270262	0.00706211	0.0612266
NCOR1	GM	Z - C	0.385405	0.00706488	0.0612266
RPS24	GM	Z - C	0.231278	0.00705512	0.0612266
FLVCR1	GM	Z - C	-0.342313	0.00707533	0.0612566
CNP	GM	Z - C	-0.410169	0.00708864	0.0613111
DDX6	GM	Z - C	0.192295	0.00710082	0.0613558
RPRM	GM	Z - C	0.351708	0.00714957	0.0615947
TMED7	GM	Z - C	-0.275645	0.00713805	0.0615947
YWHAQ	GM	Z - C	0.362252	0.00714759	0.0615947
COIL	GM	Z - C	-0.476544	0.00723584	0.0622766
ICAM5	GM	Z - C	-0.444224	0.00727867	0.0625837
PITPNM1	GM	Z - C	0.359654	0.00729226	0.062639
PAQR4	GM	Z - C	-0.275483	0.007307	0.0627041
FNDC5	GM	Z - C	-0.432827	0.00731602	0.06272
PTMS	GM	Z - C	0.244011	0.00735393	0.0629833
ADGRG1	GM	Z - C	0.283215	0.00741531	0.0630381
DDHD1	GM	Z - C	-0.426647	0.00741794	0.0630381
KXD1	GM	Z - C	-0.460125	0.00740883	0.0630381
MAP6	GM	Z - C	0.424954	0.00741213	0.0630381
MFSD12	GM	Z - C	-0.252551	0.00740235	0.0630381
NR2F6	GM	Z - C	-0.539225	0.00740947	0.0630381
PFDN4	GM	Z - C	0.240635	0.00739497	0.0630381
TBXA2R	GM	Z - C	-0.476386	0.00737713	0.0630381
STX6	GM	Z - C	0.205149	0.00743815	0.063124
TET1	GM	Z - C	-0.469857	0.00744717	0.063124
ZBTB44	GM	Z - C	0.44753	0.00744969	0.063124
NSG1	GM	Z - C	0.72984	0.00750818	0.0635582
CLASP1	GM	Z - C	0.226157	0.00751956	0.063593
NUP98	GM	Z - C	-0.225061	0.0075492	0.063782
PPP1R14C	GM	Z - C	0.403507	0.00756877	0.0638241
SQSTM1	GM	Z - C	-0.271581	0.00756764	0.0638241
NUP62CL	GM	Z - C	-0.363	0.00766751	0.0645324
SCARA3	GM	Z - C	-0.305106	0.00766254	0.0645324
DOCK1	GM	Z - C	-0.39737	0.00776596	0.0652273
IFNA16	GM	Z - C	0.563752	0.00777988	0.0652273
IMMT	GM	Z - C	-0.395963	0.007778	0.0652273
WAPL	GM	Z - C	0.262605	0.00776761	0.0652273
JAKMIP1	GM	Z - C	0.234044	0.00778806	0.0652334
HAO2	GM	Z - C	-0.477872	0.00779618	0.0652389
H1-10	GM	Z - C	0.201205	0.00783559	0.0654436
MED15	GM	Z - C	-0.259424	0.00783227	0.0654436
SCAF11	GM	Z - C	-0.39979	0.00786551	0.0656309
DNAJB6	GM	Z - C	0.256117	0.00796616	0.0664074
RNF111	GM	Z - C	-0.390899	0.00797523	0.0664198
F8A1	GM	Z - C	-0.186898	0.00805756	0.0670417
CLU	GM	Z - C	-0.321327	0.00807663	0.0670951
MINDY3	GM	Z - C	0.42173	0.0080852	0.0670951
USP25	GM	Z - C	-0.316405	0.00808698	0.0670951
CBWD2	GM	Z - C	-0.40645	0.0081393	0.0673446
PURG	GM	Z - C	-0.227306	0.00815553	0.0673446
SNAP91	GM	Z - C	-0.311976	0.00814528	0.0673446
TTC7B	GM	Z - C	-0.430314	0.00813134	0.0673446
YME1L1	GM	Z - C	0.205148	0.00814999	0.0673446
LIMK1	GM	Z - C	-0.329556	0.00819143	0.0675327
SELENOP	GM	Z - C	-0.616469	0.00819373	0.0675327
GHITM	GM	Z - C	-0.294867	0.00828628	0.0682092
GXYLT2	GM	Z - C	0.498222	0.00829139	0.0682092
SYVN1	GM	Z - C	-0.276219	0.00832343	0.0684084
ANKRD10	GM	Z - C	0.340848	0.00834577	0.0684805
CDK8	GM	Z - C	-0.310571	0.00834785	0.0684805
G6PD	GM	Z - C	-0.50876	0.00840815	0.0689106
OLFML3	GM	Z - C	-0.500287	0.00845758	0.0691862
PSME2	GM	Z - C	-0.283613	0.00845721	0.0691862
ATXN10	GM	Z - C	0.259862	0.0084895	0.0692755
CTC1	GM	Z - C	-0.413015	0.00848676	0.0692755
LCE3B	GM	Z - C	-0.468813	0.00849236	0.0692755
PCP4	GM	Z - C	-0.472973	0.00850068	0.0692755
TLE2	GM	Z - C	0.415209	0.00850808	0.0692755
BRWD1	GM	Z - C	0.208285	0.00863174	0.0693789
CSTB	GM	Z - C	-0.29544	0.00861959	0.0693789
DCAF10	GM	Z - C	-0.249153	0.00858939	0.0693789
DKK3	GM	Z - C	0.268079	0.008613	0.0693789
FADS2	GM	Z - C	0.209532	0.00853694	0.0693789
KCNJ4	GM	Z - C	-0.512285	0.00856279	0.0693789
KCNK6	GM	Z - C	-0.528785	0.00858536	0.0693789
KIRREL3	GM	Z - C	0.427013	0.00861526	0.0693789
LYNX1	GM	Z - C	-0.27244	0.00862132	0.0693789
MAGED1	GM	Z - C	0.278099	0.00862912	0.0693789
NAV2	GM	Z - C	0.377484	0.00855808	0.0693789
PPP1R2	GM	Z - C	-0.285414	0.00861293	0.0693789
RSBN1	GM	Z - C	0.40306	0.00855672	0.0693789
SPATA31A6	GM	Z - C	-0.340726	0.00856693	0.0693789
KDM2B	GM	Z - C	0.300924	0.00864473	0.0694195
FBXO45	GM	Z - C	-0.485946	0.00867236	0.0694871
PIN1	GM	Z - C	-0.345608	0.00870247	0.0694871
PSMA2	GM	Z - C	0.229829	0.00870871	0.0694871
PTPA	GM	Z - C	-0.300025	0.00867722	0.0694871
SH3BGRL	GM	Z - C	0.340275	0.0086995	0.0694871
STX5	GM	Z - C	-0.27304	0.00866524	0.0694871
TUBB2B	GM	Z - C	0.751701	0.00869524	0.0694871
KDM6B	GM	Z - C	0.462273	0.00874405	0.0697055
CEACAM5	GM	Z - C	-0.434925	0.00885381	0.0705163
HPS6	GM	Z - C	-0.312438	0.00892487	0.0709675
ZNF354C	GM	Z - C	-0.333935	0.00892667	0.0709675
MPC2	GM	Z - C	0.427621	0.00895966	0.0711005
NREP	GM	Z - C	0.584673	0.00895815	0.0711005
PAIP2	GM	Z - C	0.215859	0.00898513	0.0712381
OCIAD1	GM	Z - C	0.223641	0.00901689	0.0714252
EIF3I	GM	Z - C	0.26219	0.00907509	0.0718212
PPP1R10	GM	Z - C	-0.396534	0.00918843	0.0726525
EBNA1BP2	GM	Z - C	0.282949	0.00921919	0.0727643
RTP5	GM	Z - C	0.68408	0.00921729	0.0727643
MOB1A	GM	Z - C	-0.460912	0.00927487	0.0731378
ASH1L	GM	Z - C	-0.262327	0.0093567	0.0737167
CX3CL1	GM	Z - C	-0.466391	0.00937732	0.0738126
ACTR3	GM	Z - C	0.332725	0.00939062	0.073851
ALYREF	GM	Z - C	0.258381	0.00940711	0.0738539
WDR61	GM	Z - C	0.266674	0.00940788	0.0738539
DUSP18	GM	Z - C	0.19695	0.00945012	0.0741191
EDC4	GM	Z - C	0.329848	0.00946369	0.0741216
GRM5	GM	Z - C	0.273118	0.00946737	0.0741216
NECAB1	GM	Z - C	-0.560592	0.0095675	0.0748385
MIEF1	GM	Z - C	-0.337017	0.00961319	0.0751288
FAM241A	GM	Z - C	-0.461326	0.00962403	0.0751464
SMAD4	GM	Z - C	0.31998	0.00967089	0.075445
EMP2	GM	Z - C	-0.44885	0.00969326	0.075485
MPHOSPH9	GM	Z - C	-0.346653	0.00968965	0.075485
DNAH5	GM	Z - C	-0.46776	0.0097512	0.0758687
YEATS2	GM	Z - C	0.287916	0.00976324	0.0758949
TRAPPC10	GM	Z - C	-0.303716	0.00977546	0.0759224
MPP6	GM	Z - C	0.315805	0.00979996	0.0760452
PEG10	GM	Z - C	0.261759	0.00981282	0.0760776
PPP2R5A	GM	Z - C	-0.286375	0.00983809	0.0761386
TTC39B	GM	Z - C	-0.466112	0.00983102	0.0761386
BANF1	GM	Z - C	0.281335	0.00987689	0.076304
SLC7A2	GM	Z - C	-0.342106	0.00986852	0.076304
ANAPC2	GM	Z - C	0.193055	0.009991	0.0763461
ANKRD46	GM	Z - C	-0.55231	0.00998158	0.0763461
CKB	GM	Z - C	-0.459989	0.00991587	0.0763461
CUL5	GM	Z - C	-0.251901	0.00994971	0.0763461
EML2	GM	Z - C	-0.191062	0.00994403	0.0763461
GOSR2	GM	Z - C	0.284268	0.009978	0.0763461
KCTD3	GM	Z - C	-0.31896	0.00990107	0.0763461
LSM1	GM	Z - C	0.371304	0.00993895	0.0763461
NPR2	GM	Z - C	-0.170651	0.00999574	0.0763461
OR1S2	GM	Z - C	-0.429954	0.00998086	0.0763461
SYNGR4	GM	Z - C	-0.499658	0.00998675	0.0763461
TMCO6	GM	Z - C	-0.269646	0.00994319	0.0763461
TMEM151A	GM	Z - C	-0.416974	0.00990658	0.0763461
SPINT2	GM	Z - C	0.227127	0.0100212	0.076474
USP17L3	GM	Z - C	-0.839512	0.0100684	0.0767671
ARNT2	GM	Z - C	-0.280341	0.0100846	0.0768236
LTBP4	GM	Z - C	0.274323	0.0101752	0.0774467
PTBP2	GM	Z - C	0.268087	0.0102046	0.0775353
ZNF365	GM	Z - C	-0.363453	0.0101992	0.0775353
FAM83G	GM	Z - C	0.63439	0.0102266	0.0776001
HAUS4	GM	Z - C	-0.392626	0.0102397	0.0776001
ROCK2	GM	Z - C	-0.263015	0.0102336	0.0776001
FAAP20	GM	Z - C	0.286567	0.01026	0.0776418
IPO5	GM	Z - C	0.241661	0.0102629	0.0776418
ARL8A	GM	Z - C	0.223041	0.0103122	0.0779474
SLC20A2	GM	Z - C	-0.372194	0.0103301	0.0780149
MAGED4	GM	Z - C	0.641072	0.0104021	0.0784913
JUNB	GM	Z - C	-0.34181	0.0104365	0.0786825
PACS1	GM	Z - C	0.293341	0.0104523	0.078734
PIK3CD	GM	Z - C	0.344275	0.0104666	0.0787737
NEXMIF	GM	Z - C	0.331448	0.010512	0.0789797
RC3H1	GM	Z - C	-0.343115	0.0105069	0.0789797
SLCO1B1	GM	Z - C	-0.509965	0.0105265	0.0790208
COX8A	GM	Z - C	-0.247673	0.0105692	0.0792732
SNAP25	GM	Z - C	-0.39026	0.0106043	0.0794007
TPD52	GM	Z - C	-0.274831	0.0106028	0.0794007
EIF3C	GM	Z - C	0.313726	0.010645	0.079637
ARPC5L	GM	Z - C	-0.26203	0.0106968	0.0799565
HM13	GM	Z - C	-0.530489	0.0107454	0.0801148
MARCHF3	GM	Z - C	-0.421059	0.0107366	0.0801148
PPP1R2B	GM	Z - C	-0.303405	0.0107302	0.0801148
TMEM258	GM	Z - C	0.24132	0.0107566	0.0801298
RPS27A	GM	Z - C	0.313973	0.0108131	0.0803916
ST3GAL3	GM	Z - C	-0.294357	0.0108193	0.0803916
TMEM178A	GM	Z - C	-0.255566	0.0108012	0.0803916
AJAP1	GM	Z - C	0.229903	0.0108709	0.0807062
FBXO3	GM	Z - C	-0.234976	0.0109016	0.0808079
MRPL51	GM	Z - C	-0.387336	0.010903	0.0808079
SCFD2	GM	Z - C	0.414422	0.0109577	0.0811443
IL6ST	GM	Z - C	-0.414209	0.0109961	0.0813597
TAMALIN	GM	Z - C	-0.866856	0.0110181	0.0814536
FBXL16	GM	Z - C	-0.476834	0.0110532	0.0816446
IER3IP1	GM	Z - C	0.384056	0.0110662	0.0816716
GNAL	GM	Z - C	0.524606	0.0111738	0.0819818
GTF3C4	GM	Z - C	0.267495	0.0111632	0.0819818
HLF	GM	Z - C	-0.425097	0.0111663	0.0819818
OR5M3	GM	Z - C	-0.636883	0.0111565	0.0819818
SLC2A13	GM	Z - C	-0.495703	0.0111208	0.0819818
STX1B	GM	Z - C	-0.251631	0.0111361	0.0819818
VAPA	GM	Z - C	0.213696	0.0111696	0.0819818
PSMG1	GM	Z - C	-0.232345	0.0112243	0.0822832
RNF148	GM	Z - C	-0.444957	0.0112364	0.0823028
RUSC2	GM	Z - C	0.1806	0.011265	0.0824437
CAPZA2	GM	Z - C	-0.392822	0.0112996	0.0826277
OLIG2	GM	Z - C	-0.370847	0.0113153	0.0826738
ATP6AP2	GM	Z - C	0.232097	0.0113369	0.0826746
H3-3B	GM	Z - C	0.236063	0.0113394	0.0826746
OLFM2	GM	Z - C	0.236369	0.0113438	0.0826746
SP6	GM	Z - C	-0.538905	0.0113583	0.0827115
C9orf129	GM	Z - C	0.316173	0.0113845	0.0827677
MVB12B	GM	Z - C	0.170073	0.0113849	0.0827677
GALR3	GM	Z - C	0.234685	0.011406	0.082852
CACHD1	GM	Z - C	0.455744	0.0114194	0.0828808
CARHSP1	GM	Z - C	0.400843	0.0114854	0.083066
RPL22	GM	Z - C	0.283332	0.0114924	0.083066
RTN4RL2	GM	Z - C	-0.265934	0.0114892	0.083066
RTP2	GM	Z - C	-0.526598	0.0114854	0.083066
SV2A	GM	Z - C	-0.317115	0.0114866	0.083066
MTRNR2L8	GM	Z - C	-0.425264	0.0115029	0.0830736
ISCA2	GM	Z - C	-0.405878	0.0115259	0.0831708
EMD	GM	Z - C	-0.311262	0.0115499	0.0832068
HEXIM1	GM	Z - C	-0.457627	0.0115483	0.0832068
CEP68	GM	Z - C	0.347878	0.0115747	0.0833171
RAB11FIP2	GM	Z - C	-0.281568	0.0116138	0.0834613
SACS	GM	Z - C	-0.38552	0.0116095	0.0834613
POLR2F	GM	Z - C	0.194739	0.0116439	0.083609
NDUFA3	GM	Z - C	-0.26167	0.0117283	0.0841458
SRPRA	GM	Z - C	-0.306953	0.0117752	0.0844127
ANXA5	GM	Z - C	-0.298726	0.0117873	0.0844306
VWA5B2	GM	Z - C	-0.277366	0.0118294	0.0846629
SLC12A2	GM	Z - C	-0.464544	0.0118531	0.0847632
ARID1A	GM	Z - C	0.220449	0.0119067	0.0850771
CLVS1	GM	Z - C	0.516859	0.0119253	0.0851403
HMGB3	GM	Z - C	0.294626	0.0119494	0.0852427
TST	GM	Z - C	-0.507825	0.0119943	0.0854933
ABCF2	GM	Z - C	-0.292876	0.0120044	0.0854962
SAMD10	GM	Z - C	-0.452385	0.0120161	0.08551
ATG2B	GM	Z - C	-0.378444	0.0120906	0.0859288
EGF	GM	Z - C	-0.377084	0.0120946	0.0859288
LY6E	GM	Z - C	-0.30223	0.0121179	0.0859535
RAB31	GM	Z - C	-0.205565	0.0121144	0.0859535
THOP1	GM	Z - C	-0.437797	0.0121276	0.0859535
HNRNPA1	GM	Z - C	0.317419	0.012162	0.0861277
CEP76	GM	Z - C	0.390627	0.0121726	0.0861334
RPL34	GM	Z - C	0.254957	0.0122194	0.0863251
USP30	GM	Z - C	-0.329136	0.0122127	0.0863251
UBE2E1	GM	Z - C	0.294737	0.012236	0.0863724
ATP5F1D	GM	Z - C	-0.295108	0.0122726	0.0864849
CTNND1	GM	Z - C	0.228573	0.0122688	0.0864849
HIVEP1	GM	Z - C	-0.355544	0.0122816	0.0864849
NDUFB8	GM	Z - C	-0.24521	0.0122935	0.0864993
AASDHPPT	GM	Z - C	0.197441	0.0124432	0.0873135
ADCY1	GM	Z - C	0.245462	0.0124591	0.0873135
EHD3	GM	Z - C	-0.478768	0.0124355	0.0873135
POLR3G	GM	Z - C	-0.32668	0.012455	0.0873135
PRDX2	GM	Z - C	0.243265	0.0124369	0.0873135
PLEKHM3	GM	Z - C	-0.218438	0.0125221	0.0876848
NCK2	GM	Z - C	-0.294366	0.0126175	0.0882819
ACLY	GM	Z - C	0.31853	0.0127053	0.0888253
NSMCE2	GM	Z - C	0.394875	0.0127373	0.0889072
SIGMAR1	GM	Z - C	0.425426	0.0127371	0.0889072
MARCHF4	GM	Z - C	0.268456	0.0127513	0.0889314
TAF6	GM	Z - C	0.251003	0.0127611	0.0889314
C17orf97	GM	Z - C	-0.297393	0.0127945	0.0890933
ELK4	GM	Z - C	-0.46049	0.0128096	0.0891274
NME1	GM	Z - C	-0.324849	0.0128294	0.0891944
ELAC2	GM	Z - C	-0.337057	0.0128921	0.0894883
UIMC1	GM	Z - C	-0.623932	0.0128835	0.0894883
ARHGEF3	GM	Z - C	-0.350742	0.0129271	0.0896599
RFX7	GM	Z - C	0.254677	0.0129397	0.0896762
DCTN1	GM	Z - C	-0.265466	0.0130029	0.090043
ATXN7L3	GM	Z - C	-0.238668	0.0130362	0.0902023
DHX38	GM	Z - C	-0.319092	0.0130702	0.0903658
TM4SF4	GM	Z - C	0.436805	0.0131369	0.0907558
FNBP1	GM	Z - C	0.419525	0.013152	0.0907884
TIMM10B	GM	Z - C	-0.479856	0.013169	0.0908338
CDK17	GM	Z - C	-0.26787	0.0132663	0.0913362
FRYL	GM	Z - C	0.16584	0.0132722	0.0913362
MAP1B	GM	Z - C	0.527359	0.0132919	0.0913362
PROKR2	GM	Z - C	0.466987	0.013294	0.0913362
TSC22D4	GM	Z - C	-0.319462	0.0132873	0.0913362
FILIP1	GM	Z - C	-0.756811	0.0133172	0.0914237
ABTB2	GM	Z - C	-0.354265	0.0134043	0.0919497
RGS7BP	GM	Z - C	-0.300847	0.0134338	0.0920798
FAM171A1	GM	Z - C	0.204671	0.0134558	0.0921259
SOX2	GM	Z - C	-0.262445	0.0134616	0.0921259
PECR	GM	Z - C	-0.262624	0.0134943	0.0922781
MT1HL1	GM	Z - C	-0.387213	0.0135323	0.0924651
ZBTB18	GM	Z - C	0.510725	0.0135536	0.0925389
POLG	GM	Z - C	-0.310128	0.0135683	0.0925667
EIF3F	GM	Z - C	0.280632	0.0136088	0.092771
MORF4L1	GM	Z - C	0.275471	0.0136441	0.0929395
CD2BP2	GM	Z - C	-0.278283	0.0136726	0.093061
GRIK3	GM	Z - C	-0.456452	0.0137182	0.0932986
COMMD4	GM	Z - C	-0.263098	0.0137593	0.0933267
LAYN	GM	Z - C	-0.579371	0.013765	0.0933267
PCGF3	GM	Z - C	0.578695	0.013755	0.0933267
SERPINE2	GM	Z - C	-0.424995	0.0137639	0.0933267
FBXL5	GM	Z - C	0.284364	0.0137929	0.0934436
DHRS13	GM	Z - C	-0.217151	0.0138464	0.0937339
MED10	GM	Z - C	0.256042	0.0139767	0.0945422
ACTL6B	GM	Z - C	0.262148	0.0139879	0.0945456
SYT6	GM	Z - C	-0.461823	0.0140226	0.0947064
TRIM9	GM	Z - C	-0.56475	0.0140696	0.094951
MRPS18A	GM	Z - C	-0.216017	0.0141098	0.095149
BCAR3	GM	Z - C	-0.349805	0.0141885	0.0955324
EPS15	GM	Z - C	-0.273606	0.0141797	0.0955324
PRPF19	GM	Z - C	-0.311487	0.0142404	0.0958083
ATXN2	GM	Z - C	0.231193	0.0142548	0.0958314
CADM4	GM	Z - C	0.241052	0.0142871	0.0959746
CERCAM	GM	Z - C	0.21636	0.0143411	0.0962637
SPDL1	GM	Z - C	-0.341748	0.0143868	0.0964964
SLC6A8	GM	Z - C	-0.341868	0.0144592	0.0969074
BTRC	GM	Z - C	-0.212727	0.0144945	0.0969768
GTF2A2	GM	Z - C	0.368891	0.014494	0.0969768
YARS1	GM	Z - C	-0.262249	0.0145028	0.0969768
RAB8B	GM	Z - C	-0.411003	0.0145431	0.0971722
FAF2	GM	Z - C	-0.43749	0.0146117	0.097316
GAS2L1	GM	Z - C	-0.248591	0.01464	0.097316
IRF2BP1	GM	Z - C	-0.313046	0.0146424	0.097316
PCID2	GM	Z - C	0.187437	0.0145985	0.097316
SMIM27	GM	Z - C	-0.435818	0.0146283	0.097316
SYNC	GM	Z - C	-0.452843	0.0146087	0.097316
TAAR2	GM	Z - C	-0.483148	0.0146295	0.097316
MRPS27	GM	Z - C	-0.316275	0.0146768	0.0974707
SCRT1	GM	Z - C	-0.293804	0.0146972	0.0975316
MIDN	GM	Z - C	0.275958	0.0147564	0.0978505
HLA-G	GM	Z - C	-0.223555	0.0148789	0.0985884
CRKL	GM	Z - C	-0.188617	0.015076	0.0998189
TMEM165	GM	Z - C	-0.300563	0.0151338	0.100126
DDAH1	GM	Z - C	-0.367669	0.0151477	0.100142
RABEP1	GM	Z - C	0.283161	0.0151618	0.100159
GRIK1	GM	Z - C	0.207362	0.0152187	0.100388
LRP1	GM	Z - C	0.198444	0.0152473	0.100388
NAGK	GM	Z - C	0.391478	0.0152537	0.100388
PSMB2	GM	Z - C	-0.270511	0.0152403	0.100388
RAD51C	GM	Z - C	0.229403	0.015233	0.100388
AHCTF1	GM	Z - C	-0.410859	0.0153198	0.100747
C19orf81	GM	Z - C	-0.354084	0.0153856	0.100949
CWH43	GM	Z - C	-0.392961	0.0153967	0.100949
EIF4H	GM	Z - C	-0.307673	0.0153667	0.100949
ISG20L2	GM	Z - C	-0.229983	0.0153963	0.100949
TRIM51	GM	Z - C	0.450111	0.015418	0.101013
ATP1A2	GM	Z - C	-0.337218	0.0154552	0.101106
NGEF	GM	Z - C	-0.514434	0.0154441	0.101106
FCER2	GM	Z - C	-0.499163	0.0155439	0.101544
MOBP	GM	Z - C	-1.19029	0.0155454	0.101544
ABCA3	GM	Z - C	0.187569	0.0155917	0.101695
MFN2	GM	Z - C	-0.35731	0.0155811	0.101695
GPRC5B	GM	Z - C	0.371702	0.0156794	0.102174
TOMM6	GM	Z - C	0.249131	0.0156886	0.102174
FANCE	GM	Z - C	-0.292363	0.0157187	0.102233
LGI3	GM	Z - C	-0.530149	0.0157327	0.102233
MICOS13	GM	Z - C	-0.236079	0.0157296	0.102233
CADM2	GM	Z - C	-0.348119	0.0158502	0.102273
EIF2S3	GM	Z - C	-0.496661	0.0157933	0.102273
GPC4	GM	Z - C	-0.49191	0.0157719	0.102273
GRM2	GM	Z - C	-0.331064	0.0158475	0.102273
HELLS	GM	Z - C	-0.364653	0.015823	0.102273
IARS2	GM	Z - C	0.28344	0.0158486	0.102273
MAG	GM	Z - C	-0.675642	0.0158674	0.102273
MAGI2	GM	Z - C	0.315533	0.0158621	0.102273
METTL9	GM	Z - C	0.311338	0.0158516	0.102273
RPA1	GM	Z - C	-0.185957	0.0157891	0.102273
RPL12	GM	Z - C	0.29548	0.0158614	0.102273
NPAS3	GM	Z - C	0.255656	0.0159079	0.102459
KLC2	GM	Z - C	-0.242026	0.0159665	0.102753
SLC25A48	GM	Z - C	-0.42479	0.0159887	0.102753
SOBP	GM	Z - C	0.257741	0.0159886	0.102753
TTBK2	GM	Z - C	-0.273759	0.0160202	0.102879
SCX	GM	Z - C	-0.450239	0.0161561	0.103222
STARD3NL	GM	Z - C	-0.258318	0.0161145	0.103222
TMEM183A	GM	Z - C	0.231449	0.0161528	0.103222
TMEM245	GM	Z - C	0.25044	0.0161437	0.103222
TOR1AIP1	GM	Z - C	-0.323101	0.01614	0.103222
TRAFD1	GM	Z - C	0.698772	0.0161171	0.103222
UBR5	GM	Z - C	0.34861	0.0161549	0.103222
FBXO32	GM	Z - C	-0.381598	0.01623	0.103601
LRRC58	GM	Z - C	0.287474	0.0162391	0.103601
PGM2L1	GM	Z - C	0.333585	0.0162542	0.103622
EDEM1	GM	Z - C	-0.288876	0.0162873	0.103706
H3C12	GM	Z - C	0.361689	0.0162911	0.103706
AP1S1	GM	Z - C	-0.288733	0.0163655	0.104029
RPL6	GM	Z - C	0.249759	0.016362	0.104029
DRP2	GM	Z - C	-0.431348	0.016406	0.10421
ARFIP2	GM	Z - C	-0.226438	0.0164679	0.104528
LANCL1	GM	Z - C	-0.306422	0.0165255	0.10477
PELI2	GM	Z - C	0.367545	0.0165301	0.10477
FAM3C	GM	Z - C	0.301915	0.0165465	0.104798
SH3GL2	GM	Z - C	-0.363341	0.0165752	0.104904
COPS7B	GM	Z - C	-0.350618	0.0166582	0.105354
ASTN1	GM	Z - C	0.231268	0.0166917	0.105413
CDC42BPB	GM	Z - C	0.113303	0.0166832	0.105413
CAMSAP3	GM	Z - C	0.286388	0.0167173	0.105499
MRPS16	GM	Z - C	-0.229198	0.0167524	0.105644
BEGAIN	GM	Z - C	-0.184742	0.0167849	0.105696
RNASEH2B	GM	Z - C	-0.307952	0.016774	0.105696
MRTFB	GM	Z - C	-0.304845	0.0168417	0.105978
KBTBD2	GM	Z - C	0.222545	0.0168545	0.105982
H4C5	GM	Z - C	-0.337365	0.016953	0.106525
PPP1R3C	GM	Z - C	-0.262304	0.0169819	0.10663
DLEU7	GM	Z - C	-0.284727	0.0170361	0.106894
PINX1	GM	Z - C	-0.344974	0.0170884	0.107069
TSC22D1	GM	Z - C	0.234978	0.0170832	0.107069
IGFBP2	GM	Z - C	0.395843	0.0171166	0.107169
RPL31	GM	Z - C	0.310455	0.0171913	0.107559
DOC2A	GM	Z - C	-0.50621	0.0172404	0.107713
SKP1	GM	Z - C	0.252462	0.0172393	0.107713
PROS1	GM	Z - C	-0.439815	0.0172595	0.107755
MFSD2A	GM	Z - C	-0.427387	0.0173788	0.108422
LXN	GM	Z - C	-0.421635	0.0174586	0.108843
ALDH4A1	GM	Z - C	-0.368271	0.0174961	0.108999
LENG8	GM	Z - C	0.215596	0.0175219	0.109082
COX7A1	GM	Z - C	-0.294349	0.0175657	0.109277
BLCAP	GM	Z - C	0.187202	0.0175813	0.109296
DUSP11	GM	Z - C	0.185348	0.0176328	0.109486
UBE2E3	GM	Z - C	0.404569	0.0176493	0.109486
USP7	GM	Z - C	0.199353	0.0176441	0.109486
IAH1	GM	Z - C	0.174753	0.0177153	0.109756
SSBP3	GM	Z - C	0.198305	0.0177179	0.109756
C12orf76	GM	Z - C	-0.244226	0.0177515	0.109886
PLPP3	GM	Z - C	-0.272893	0.0177834	0.110006
SUMO1	GM	Z - C	-0.218948	0.0179599	0.111019
ITGB7	GM	Z - C	-0.620932	0.0179906	0.111034
NUDT11	GM	Z - C	0.280641	0.0179985	0.111034
SLC16A11	GM	Z - C	-0.292055	0.0180003	0.111034
FAM126B	GM	Z - C	-0.232944	0.0180433	0.11122
SLC30A2	GM	Z - C	-0.413711	0.0181047	0.11152
PIP5K1C	GM	Z - C	-0.358513	0.0181473	0.111704
FKRP	GM	Z - C	-0.259764	0.0182351	0.112166
ENSA	GM	Z - C	-0.27948	0.0183937	0.112935
MCRIP2	GM	Z - C	-0.325735	0.0184033	0.112935
NANS	GM	Z - C	-0.320058	0.0184246	0.112935
ST6GALNAC5	GM	Z - C	0.291736	0.0183757	0.112935
UBE2G1	GM	Z - C	-0.229522	0.0184127	0.112935
SNX19	GM	Z - C	-0.261572	0.0184477	0.112997
ALDOA	GM	Z - C	-0.313461	0.0184757	0.11301
HS2ST1	GM	Z - C	0.423645	0.0184741	0.11301
SYT7	GM	Z - C	-0.345578	0.0185167	0.113182
CDKL2	GM	Z - C	0.243321	0.0185556	0.11322
PCDH1	GM	Z - C	-0.351174	0.0185617	0.11322
TSHZ3	GM	Z - C	0.512579	0.0185495	0.11322
MZF1	GM	Z - C	0.322382	0.0185794	0.113249
BRF1	GM	Z - C	-0.262193	0.0186011	0.113292
HSPH1	GM	Z - C	-0.298722	0.0186124	0.113292
SLC35D1	GM	Z - C	0.532656	0.0186514	0.113451
SLC35B2	GM	Z - C	0.412681	0.0187013	0.113675
KLHL4	GM	Z - C	0.472197	0.0188027	0.114054
LUZP2	GM	Z - C	0.382139	0.0187877	0.114054
ZFAND2B	GM	Z - C	-0.373601	0.0188011	0.114054
APC	GM	Z - C	0.166175	0.018925	0.114716
DRC3	GM	Z - C	0.511046	0.0190004	0.114935
KCTD7	GM	Z - C	-0.366265	0.0189848	0.114935
NBL1	GM	Z - C	-0.25313	0.018991	0.114935
MFSD14B	GM	Z - C	-0.217073	0.0190506	0.115079
PCDH17	GM	Z - C	-0.38436	0.0190476	0.115079
CDK5	GM	Z - C	0.181183	0.0190877	0.115224
TCEAL5	GM	Z - C	-0.18819	0.0192033	0.115762
TGFA	GM	Z - C	-0.479708	0.0192031	0.115762
MAL2	GM	Z - C	-0.413958	0.0192658	0.116059
KLF7	GM	Z - C	0.370083	0.0192922	0.116138
BLOC1S3	GM	Z - C	-0.354768	0.0193133	0.116185
ANKRD42	GM	Z - C	-0.52722	0.01935	0.116326
PPP1R26	GM	Z - C	-0.311326	0.0193784	0.116417
CNTN1	GM	Z - C	0.237721	0.0194574	0.116731
SNN	GM	Z - C	0.203891	0.0194542	0.116731
INKA2	GM	Z - C	-0.39457	0.0195607	0.11719
MLIP	GM	Z - C	0.343012	0.0195534	0.11719
ABHD17A	GM	Z - C	-0.399022	0.0196308	0.117529
ELMO1	GM	Z - C	0.231472	0.0196483	0.117554
BPTF	GM	Z - C	0.240616	0.0196736	0.117625
CXXC5	GM	Z - C	-0.397976	0.019736	0.117917
ADAMTS13	GM	Z - C	-0.296925	0.0197571	0.117963
FRMD4A	GM	Z - C	0.458528	0.0197919	0.118091
AP3B2	GM	Z - C	0.223721	0.0198486	0.118187
CCDC85B	GM	Z - C	-0.26026	0.0198222	0.118187
EAPP	GM	Z - C	-0.320092	0.0198416	0.118187
DLGAP2	GM	Z - C	-0.36895	0.019899	0.118246
MGRN1	GM	Z - C	-0.314247	0.0198945	0.118246
SNX25	GM	Z - C	-0.474527	0.0198812	0.118246
NAB2	GM	Z - C	-0.286715	0.0199234	0.11831
PLEKHA5	GM	Z - C	0.312852	0.0199757	0.118541
MAP3K12	GM	Z - C	-0.347384	0.0199982	0.118594
LY6H	GM	Z - C	0.314341	0.0200666	0.118919
FASTKD2	GM	Z - C	-0.293246	0.0201297	0.119069
SEMA3G	GM	Z - C	-0.275814	0.0201327	0.119069
UBE2S	GM	Z - C	-0.242637	0.0201187	0.119069
RND3	GM	Z - C	0.271977	0.020188	0.119235
SPRED3	GM	Z - C	-0.430632	0.0201821	0.119235
MAGT1	GM	Z - C	-0.362623	0.0202053	0.119256
TTC8	GM	Z - C	-0.605319	0.0202561	0.119475
PXK	GM	Z - C	-0.304331	0.0203448	0.119837
SUPV3L1	GM	Z - C	0.310254	0.0203312	0.119837
SHANK2	GM	Z - C	0.417733	0.0204202	0.120143
ZNF615	GM	Z - C	-0.613734	0.0204241	0.120143
CIBAR1	GM	Z - C	0.226974	0.0204804	0.120393
FAM71E1	GM	Z - C	-0.495058	0.0205664	0.120817
FBL	GM	Z - C	-0.279252	0.0205947	0.120902
ALPK2	GM	Z - C	-0.836813	0.0206551	0.120932
ATP5PF	GM	Z - C	-0.242784	0.020638	0.120932
CAPN3	GM	Z - C	-0.266066	0.0206512	0.120932
CLIC1	GM	Z - C	-0.355783	0.0206537	0.120932
NPHP4	GM	Z - C	-0.472226	0.0207013	0.121122
MGAT5	GM	Z - C	-0.407386	0.0207162	0.121128
LDHAL6A	GM	Z - C	-0.409084	0.0207539	0.121187
MAN2A1	GM	Z - C	-0.486814	0.0207493	0.121187
GLTP	GM	Z - C	-0.279817	0.0207749	0.121228
MOV10L1	GM	Z - C	-0.309566	0.0208083	0.121342
PAQR6	GM	Z - C	-0.526531	0.0209533	0.122107
ACSL4	GM	Z - C	0.204643	0.0211026	0.12259
CHPF2	GM	Z - C	-0.454692	0.0211094	0.12259
LDB2	GM	Z - C	0.487746	0.0210906	0.12259
SMARCD3	GM	Z - C	0.224342	0.0211203	0.12259
TBK1	GM	Z - C	-0.289246	0.0211165	0.12259
TMEM186	GM	Z - C	-0.363857	0.0210634	0.12259
PNISR	GM	Z - C	0.334178	0.0211429	0.12264
RNASE1	GM	Z - C	-0.336529	0.021173	0.122652
TMEM14C	GM	Z - C	-0.185359	0.0211592	0.122652
FMR1	GM	Z - C	-0.321867	0.0213005	0.123146
IER5	GM	Z - C	-0.295939	0.02129	0.123146
TAS2R1	GM	Z - C	-0.453514	0.0212945	0.123146
SLF1	GM	Z - C	0.352126	0.0213148	0.123147
APPBP2	GM	Z - C	-0.20929	0.0213896	0.123254
NT5DC3	GM	Z - C	0.337382	0.0213539	0.123254
RDX	GM	Z - C	0.212189	0.0213776	0.123254
SELENOW	GM	Z - C	0.164722	0.0213675	0.123254
GPKOW	GM	Z - C	-0.256315	0.0214185	0.123339
AMER2	GM	Z - C	0.330656	0.0215126	0.1238
ZNF705A	GM	Z - C	-0.254934	0.0216076	0.124265
ANO5	GM	Z - C	0.209838	0.0221723	0.125612
BICD2	GM	Z - C	-0.377236	0.02189	0.125612
BNIP3L	GM	Z - C	0.239599	0.0219317	0.125612
CPSF1	GM	Z - C	0.27705	0.0221992	0.125612
DHX40	GM	Z - C	-0.387626	0.0220436	0.125612
DNAJC11	GM	Z - C	-0.26443	0.0220421	0.125612
DYNC1I1	GM	Z - C	0.28439	0.0220821	0.125612
EPHA3	GM	Z - C	0.7756	0.0222006	0.125612
IDH3B	GM	Z - C	-0.13137	0.0221609	0.125612
IGFBP4	GM	Z - C	0.417506	0.0219484	0.125612
MTFR1L	GM	Z - C	-0.195583	0.0221717	0.125612
MTRR	GM	Z - C	-0.410142	0.0220095	0.125612
NUDT3	GM	Z - C	0.191832	0.0220242	0.125612
PUM3	GM	Z - C	-0.411741	0.022176	0.125612
RAB10	GM	Z - C	0.359492	0.0221559	0.125612
RAB9A	GM	Z - C	-0.370051	0.0220748	0.125612
RAPGEF4	GM	Z - C	-0.217564	0.0221813	0.125612
SDHC	GM	Z - C	-0.286466	0.0219262	0.125612
SLMAP	GM	Z - C	0.266257	0.022015	0.125612
SNRPC	GM	Z - C	0.198113	0.0220311	0.125612
SPARCL1	GM	Z - C	-0.469281	0.0220332	0.125612
SPCS1	GM	Z - C	0.224891	0.0220169	0.125612
SRPK1	GM	Z - C	0.208278	0.0221801	0.125612
TMCO3	GM	Z - C	-0.199009	0.0219117	0.125612
TNFRSF25	GM	Z - C	-0.376152	0.0221216	0.125612
LHPP	GM	Z - C	-0.325329	0.0222401	0.125754
IMPACT	GM	Z - C	-0.282893	0.0222691	0.125767
KLHDC8B	GM	Z - C	-0.30462	0.0222711	0.125767
CNOT8	GM	Z - C	0.195831	0.0222977	0.125799
ELP6	GM	Z - C	-0.458584	0.0223055	0.125799
C19orf47	GM	Z - C	-0.209013	0.0223252	0.125829
ZNF793	GM	Z - C	0.168956	0.0223975	0.126155
MMP24OS	GM	Z - C	-0.268241	0.0224272	0.126242
CHN1	GM	Z - C	-1.1003	0.0224938	0.126372
VAV2	GM	Z - C	0.288253	0.0224765	0.126372
ZFP3	GM	Z - C	-0.419125	0.0224872	0.126372
ATP6V1H	GM	Z - C	-0.235683	0.0225853	0.12665
HNRNPD	GM	Z - C	0.202768	0.0225867	0.12665
LGALS3	GM	Z - C	-0.47441	0.0225838	0.12665
CAMK2A	GM	Z - C	-0.462873	0.0226789	0.127086
KIAA0319L	GM	Z - C	-0.26122	0.022749	0.127397
CACNA1B	GM	Z - C	0.297637	0.0227841	0.127512
RFK	GM	Z - C	-0.243123	0.0228855	0.127998
ADAMTSL5	GM	Z - C	-0.404442	0.0229307	0.128005
SERGEF	GM	Z - C	-0.204024	0.0229168	0.128005
UQCRQ	GM	Z - C	-0.222538	0.0229232	0.128005
NLE1	GM	Z - C	-0.308779	0.0230026	0.128286
SCARB1	GM	Z - C	-0.226147	0.0230102	0.128286
CDK19	GM	Z - C	0.337683	0.0230268	0.128297
IQSEC3	GM	Z - C	-0.282806	0.0231304	0.128556
LARP6	GM	Z - C	-0.274392	0.023105	0.128556
SUCO	GM	Z - C	0.25583	0.0231321	0.128556
TRPM7	GM	Z - C	-0.330872	0.0231191	0.128556
COPB1	GM	Z - C	0.30588	0.0232409	0.129018
IPCEF1	GM	Z - C	-0.349814	0.0232447	0.129018
AGR2	GM	Z - C	-0.299311	0.0232825	0.129064
SEMA7A	GM	Z - C	-0.527419	0.0232683	0.129064
MITF	GM	Z - C	-0.291282	0.023308	0.129123
SERPINI1	GM	Z - C	-0.291457	0.0233456	0.12925
SPAG8	GM	Z - C	-0.313101	0.0233937	0.129434
CTTNBP2	GM	Z - C	-0.350917	0.0234658	0.12968
TIMM17A	GM	Z - C	0.200239	0.0234829	0.12968
TSBP1	GM	Z - C	-0.400266	0.0234974	0.12968
ZSWIM6	GM	Z - C	-0.266751	0.0234799	0.12968
R3HCC1	GM	Z - C	-0.330847	0.0235137	0.129689
RPS20	GM	Z - C	0.389503	0.0235739	0.129939
LRRC40	GM	Z - C	-0.332222	0.0236792	0.130437
GNB2	GM	Z - C	0.191962	0.0237412	0.130696
HIBCH	GM	Z - C	-0.465574	0.0237628	0.130733
LDHB	GM	Z - C	-0.303887	0.0238877	0.131338
ATP2A2	GM	Z - C	-0.317777	0.0239169	0.131416
CYCS	GM	Z - C	-0.276071	0.0239856	0.13171
B4GALNT4	GM	Z - C	0.286041	0.0240832	0.131901
CHMP4B	GM	Z - C	-0.171491	0.0241259	0.131901
KCNJ6	GM	Z - C	-0.289404	0.0241168	0.131901
MLEC	GM	Z - C	-0.314393	0.0240663	0.131901
MRPL45	GM	Z - C	-0.188761	0.0241243	0.131901
PPP4R2	GM	Z - C	-0.247358	0.0240836	0.131901
ST7	GM	Z - C	-0.371564	0.02408	0.131901
AHI1	GM	Z - C	-0.294061	0.0241454	0.131925
CATSPER1	GM	Z - C	-0.434949	0.0241809	0.132037
BCL7A	GM	Z - C	0.241736	0.0243565	0.132791
CDK5R1	GM	Z - C	0.303647	0.0243673	0.132791
DPP7	GM	Z - C	-0.254182	0.024392	0.132791
ERCC2	GM	Z - C	-0.372417	0.0243519	0.132791
UBL5	GM	Z - C	0.186545	0.0243948	0.132791
SLC26A1	GM	Z - C	-0.343387	0.02443	0.1329
SHC1	GM	Z - C	-0.339344	0.0244769	0.133072
KCTD16	GM	Z - C	-0.358144	0.0245502	0.133259
LRRC59	GM	Z - C	0.248963	0.024557	0.133259
TMEM184B	GM	Z - C	-0.417316	0.0245557	0.133259
NR0B1	GM	Z - C	-0.209933	0.0246898	0.133897
BSND	GM	Z - C	-0.288319	0.0248034	0.13443
FAM117B	GM	Z - C	0.191439	0.0248582	0.134643
SERTAD1	GM	Z - C	-0.422658	0.02493	0.134866
UBE2W	GM	Z - C	-0.367382	0.0249152	0.134866
MRPS15	GM	Z - C	-0.207472	0.0249474	0.134876
PSG5	GM	Z - C	-0.351274	0.0250617	0.13541
GTF2B	GM	Z - C	-0.272394	0.0251172	0.135627
SRCIN1	GM	Z - C	-0.444729	0.0251541	0.135742
NXPH4	GM	Z - C	-0.467892	0.02517	0.135744
ANKS1B	GM	Z - C	0.170223	0.0252851	0.136197
SEC61G	GM	Z - C	-0.22846	0.0252778	0.136197
COBL	GM	Z - C	-0.395832	0.0253679	0.136307
EIF4A1	GM	Z - C	0.301806	0.0254068	0.136307
LEPROT	GM	Z - C	-0.312152	0.025411	0.136307
NRAS	GM	Z - C	0.291129	0.0254034	0.136307
PAFAH1B1	GM	Z - C	0.275582	0.025365	0.136307
SEMA6D	GM	Z - C	-0.322407	0.0254144	0.136307
SH3BGRL3	GM	Z - C	0.206851	0.0253885	0.136307
SCAMP1	GM	Z - C	0.287247	0.0254835	0.136593
MYL12B	GM	Z - C	0.216686	0.0255708	0.136977
LARS1	GM	Z - C	0.268666	0.0256076	0.137007
RHEB	GM	Z - C	-0.182807	0.0255954	0.137007
SIPA1	GM	Z - C	-0.332587	0.025639	0.137091
ANP32E	GM	Z - C	-0.418496	0.0256656	0.137149
ZNF783	GM	Z - C	0.315918	0.0257049	0.137276
RAP1A	GM	Z - C	-0.271818	0.0257241	0.137295
PILRA	GM	Z - C	-0.574965	0.0257402	0.137297
TNNI2	GM	Z - C	-0.337155	0.0257691	0.137367
CAMK4	GM	Z - C	0.281352	0.0258167	0.137537
GIN1	GM	Z - C	-0.572092	0.0258598	0.137683
RWDD2A	GM	Z - C	-0.311608	0.0258958	0.137791
ZMYND12	GM	Z - C	-0.352837	0.0260311	0.138427
PORCN	GM	Z - C	-0.279994	0.0260619	0.138506
EIF3E	GM	Z - C	0.221184	0.026238	0.139358
YAP1	GM	Z - C	-0.392704	0.0262893	0.139545
LARP7	GM	Z - C	-0.362435	0.026311	0.139576
ANGPTL6	GM	Z - C	-0.411784	0.0263834	0.139875
SYK	GM	Z - C	-0.359071	0.0264185	0.139976
SPAST	GM	Z - C	0.255515	0.0264497	0.140057
CABLES1	GM	Z - C	-0.258997	0.0266081	0.140073
CCKBR	GM	Z - C	-0.429419	0.0266292	0.140073
CIAO2B	GM	Z - C	-0.28624	0.0266294	0.140073
CIART	GM	Z - C	-0.41651	0.0265866	0.140073
COG2	GM	Z - C	-0.339966	0.0265712	0.140073
FUS	GM	Z - C	0.146646	0.0265385	0.140073
GGA2	GM	Z - C	-0.248901	0.026511	0.140073
ITGAV	GM	Z - C	-0.350075	0.0265683	0.140073
MACROH2A1	GM	Z - C	-0.429435	0.0265008	0.140073
NDUFB9	GM	Z - C	-0.220245	0.0266448	0.140073
PIGS	GM	Z - C	-0.282338	0.0266394	0.140073
SCG3	GM	Z - C	-0.300539	0.0265722	0.140073
TGOLN2	GM	Z - C	-0.297374	0.026736	0.140468
CHAF1A	GM	Z - C	-0.293027	0.0268531	0.140914
ROBO2	GM	Z - C	0.249249	0.0268491	0.140914
MPZL1	GM	Z - C	0.185784	0.0268774	0.140957
CTSA	GM	Z - C	-0.262348	0.0269344	0.140974
FOSL2	GM	Z - C	-0.436026	0.026945	0.140974
MED27	GM	Z - C	-0.380884	0.0269273	0.140974
TTC19	GM	Z - C	-0.265886	0.0269003	0.140974
PEPD	GM	Z - C	0.313612	0.0269892	0.141121
ACO2	GM	Z - C	-0.324196	0.027037	0.141286
NEDD8	GM	Z - C	0.247918	0.0271077	0.141487
TRAPPC6A	GM	Z - C	-0.561719	0.0270972	0.141487
SNRK	GM	Z - C	0.361588	0.0271414	0.141579
ELOA3P	GM	Z - C	-0.387339	0.0271825	0.141709
CWC15	GM	Z - C	-0.208199	0.0272376	0.141911
AK4	GM	Z - C	-0.342826	0.0272565	0.141925
ATP2B1	GM	Z - C	-0.253416	0.0272877	0.141992
ZC3H4	GM	Z - C	0.207839	0.0273019	0.141992
ELAPOR2	GM	Z - C	-0.236044	0.0273468	0.142142
HIF1A	GM	Z - C	-0.237697	0.0274684	0.14267
PCED1A	GM	Z - C	0.252058	0.0274811	0.14267
MRPL42	GM	Z - C	-0.191826	0.0275109	0.14274
NCOA7	GM	Z - C	-0.380845	0.0275271	0.14274
PLCE1	GM	Z - C	-0.281567	0.0275485	0.142766
MET	GM	Z - C	0.478724	0.0276059	0.142894
OR51S1	GM	Z - C	-0.271346	0.0276021	0.142894
FIS1	GM	Z - C	-0.388916	0.0276732	0.142989
KCNN1	GM	Z - C	-0.183935	0.0276601	0.142989
ZBTB1	GM	Z - C	-0.258151	0.0276536	0.142989
EPHA7	GM	Z - C	0.234447	0.0277297	0.143197
LFNG	GM	Z - C	-0.371868	0.0278382	0.143595
TCF20	GM	Z - C	0.345712	0.0278397	0.143595
SLC12A5	GM	Z - C	-0.180621	0.027887	0.14367
ZBTB37	GM	Z - C	-0.420815	0.027871	0.14367
PPP1R8	GM	Z - C	0.139037	0.0279322	0.143818
TCP1	GM	Z - C	0.373574	0.0279636	0.143895
SYN1	GM	Z - C	-0.278289	0.0280522	0.144266
MAGI1	GM	Z - C	-0.320618	0.0281161	0.14451
EBP	GM	Z - C	0.208925	0.0282666	0.145198
UBE2E2	GM	Z - C	-0.272286	0.0282922	0.145245
CHP1	GM	Z - C	0.218924	0.0283102	0.145251
TNC	GM	Z - C	0.243763	0.0283651	0.145363
UQCR10	GM	Z - C	-0.314592	0.0283485	0.145363
MRPL43	GM	Z - C	-0.315208	0.028413	0.145523
C1QTNF9B	GM	Z - C	-0.303062	0.0285199	0.145559
ESR1	GM	Z - C	-0.275456	0.0284618	0.145559
MFGE8	GM	Z - C	0.2408	0.0284469	0.145559
NAPA	GM	Z - C	-0.195869	0.0284981	0.145559
PRPF38A	GM	Z - C	-0.241009	0.0285037	0.145559
ZNF69	GM	Z - C	-0.466431	0.0285129	0.145559
CXCR1	GM	Z - C	-0.401184	0.028578	0.145602
DENND6A	GM	Z - C	-0.219058	0.0285697	0.145602
MRPS28	GM	Z - C	-0.411673	0.0285662	0.145602
MYRF	GM	Z - C	-0.616632	0.0286069	0.145664
DNAJC19	GM	Z - C	-0.503712	0.0287542	0.146244
NSFL1C	GM	Z - C	-0.2346	0.028748	0.146244
COPS5	GM	Z - C	-0.258258	0.0287818	0.146299
CCM2	GM	Z - C	-0.370741	0.0288231	0.146424
ZNF711	GM	Z - C	0.262338	0.0288919	0.146688
SLCO1C1	GM	Z - C	-0.268766	0.0290174	0.14724
FNDC10	GM	Z - C	-0.271072	0.0290918	0.147422
NUP37	GM	Z - C	0.355947	0.0290959	0.147422
SHOC2	GM	Z - C	0.16984	0.0291037	0.147422
AHDC1	GM	Z - C	0.251211	0.0291526	0.147499
TLE4	GM	Z - C	-0.451442	0.0291451	0.147499
CLDND1	GM	Z - C	0.19475	0.0292094	0.147701
OGN	GM	Z - C	-0.819398	0.0293199	0.148083
SLC22A15	GM	Z - C	-0.360144	0.0293043	0.148083
SRP68	GM	Z - C	-0.328487	0.0293358	0.148083
LRP11	GM	Z - C	-0.374962	0.0293817	0.148229
ATXN1	GM	Z - C	0.203899	0.0295622	0.148912
DGKI	GM	Z - C	0.242672	0.0295453	0.148912
NDST3	GM	Z - C	0.321325	0.029585	0.148912
SP7	GM	Z - C	-0.3958	0.0295702	0.148912
GAL3ST1	GM	Z - C	-0.584263	0.0296623	0.148958
RAB3D	GM	Z - C	0.247193	0.0296569	0.148958
RUNDC3A	GM	Z - C	-0.252563	0.0296376	0.148958
SLC11A2	GM	Z - C	-0.331724	0.0296524	0.148958
ZNF446	GM	Z - C	-0.304446	0.029722	0.149173
RPL24	GM	Z - C	0.244008	0.0297621	0.149288
CDKN2D	GM	Z - C	0.302893	0.0298381	0.149531
FRMD3	GM	Z - C	0.277169	0.0298789	0.149531
TMEM184C	GM	Z - C	-0.244957	0.0298456	0.149531
UBXN6	GM	Z - C	-0.368525	0.0298677	0.149531
MFF	GM	Z - C	0.222119	0.0299587	0.149677
NKTR	GM	Z - C	-0.363949	0.0299375	0.149677
PRDM1	GM	Z - C	-0.416048	0.0299935	0.149677
WDR82	GM	Z - C	0.284906	0.0299855	0.149677
XRCC5	GM	Z - C	0.549647	0.0299849	0.149677
BCOR	GM	Z - C	-0.412128	0.0300156	0.149702
KCNB1	GM	Z - C	-0.466511	0.0301052	0.149978
MROH1	GM	Z - C	0.29297	0.0301043	0.149978
DPF2	GM	Z - C	0.291393	0.0301331	0.150031
PDZD7	GM	Z - C	-0.414406	0.0302695	0.150625
SNRPN	GM	Z - C	-0.251306	0.0302922	0.150652
DDX17	GM	Z - C	0.210839	0.0303844	0.151025
POLDIP2	GM	Z - C	-0.360678	0.0304488	0.151241
ZNF692	GM	Z - C	-0.294101	0.0304624	0.151241
PFDN6	GM	Z - C	-0.165871	0.0305362	0.151489
RAB6B	GM	Z - C	-0.264172	0.030547	0.151489
ZNF385D	GM	Z - C	-0.302533	0.0305905	0.151619
CDV3	GM	Z - C	-0.18817	0.0306788	0.151799
SLC6A3	GM	Z - C	-0.492771	0.030649	0.151799
ZNF597	GM	Z - C	-0.307347	0.0306674	0.151799
ATP5IF1	GM	Z - C	0.234376	0.0308615	0.15232
CRTAC1	GM	Z - C	-0.267085	0.0308232	0.15232
FRAS1	GM	Z - C	-0.351804	0.0308408	0.15232
PHYHIPL	GM	Z - C	-0.350555	0.0308712	0.15232
SGSM3	GM	Z - C	-0.353125	0.0308483	0.15232
HEPACAM	GM	Z - C	-0.373942	0.031009	0.152828
KCNQ3	GM	Z - C	0.139816	0.0309987	0.152828
ARVCF	GM	Z - C	0.226121	0.0311763	0.15307
KLC3	GM	Z - C	0.429173	0.0311807	0.15307
LRP6	GM	Z - C	0.253315	0.0311269	0.15307
MRTFA	GM	Z - C	-0.367768	0.03113	0.15307
SLC38A2	GM	Z - C	-0.226709	0.0311655	0.15307
UBLCP1	GM	Z - C	-0.222155	0.0310994	0.15307
WDFY3	GM	Z - C	-0.221228	0.0310872	0.15307
AKAP9	GM	Z - C	-0.257321	0.0312162	0.153159
HSPA8	GM	Z - C	-0.322225	0.0312665	0.15332
AKTIP	GM	Z - C	-0.234321	0.0314107	0.153854
TCAF1	GM	Z - C	0.20498	0.0314038	0.153854
GABRB3	GM	Z - C	0.238932	0.0314539	0.153894
OSBPL6	GM	Z - C	-0.243642	0.031442	0.153894
COQ10A	GM	Z - C	-0.291013	0.0315287	0.154087
DLAT	GM	Z - C	-0.282791	0.0315127	0.154087
ARID4B	GM	Z - C	-0.34172	0.0316069	0.154297
FARSA	GM	Z - C	-0.224612	0.0315987	0.154297
TRA2A	GM	Z - C	0.263764	0.0318697	0.155494
CLK1	GM	Z - C	0.292459	0.0319286	0.155521
OSBPL1A	GM	Z - C	-0.254925	0.0319099	0.155521
TAOK2	GM	Z - C	-0.396972	0.0319142	0.155521
PRELP	GM	Z - C	-0.303508	0.0319837	0.155703
WWC1	GM	Z - C	0.22487	0.0320778	0.156074
UBE4A	GM	Z - C	0.18783	0.0321889	0.156528
DAZAP2	GM	Z - C	-0.294036	0.0322345	0.156662
LIN37	GM	Z - C	0.481774	0.0322992	0.15689
CHRM3	GM	Z - C	-0.311126	0.0323442	0.156934
GABPB1	GM	Z - C	-0.218207	0.0323401	0.156934
SLK	GM	Z - C	-0.237518	0.0323751	0.156997
TCF4	GM	Z - C	0.78855	0.0324063	0.157061
GTF2E2	GM	Z - C	0.492688	0.0324402	0.157139
MAN1C1	GM	Z - C	-0.304223	0.0324649	0.157171
PPP1R1A	GM	Z - C	-0.212959	0.0325345	0.157421
FAM177A1	GM	Z - C	0.296826	0.0325796	0.157552
MAP3K10	GM	Z - C	-0.169006	0.0326432	0.157741
REC114	GM	Z - C	-0.404298	0.0326546	0.157741
AHSA1	GM	Z - C	-0.243169	0.032711	0.157926
GOLGA8N	GM	Z - C	-0.397507	0.0327565	0.158058
GATM	GM	Z - C	-0.380869	0.032821	0.158282
HSPE1	GM	Z - C	0.195701	0.0328989	0.158554
MIGA1	GM	Z - C	-0.233953	0.0329136	0.158554
ATP13A4	GM	Z - C	-0.438615	0.0330056	0.15891
ZBED5	GM	Z - C	0.349755	0.033051	0.159041
A2M	GM	Z - C	-0.439889	0.0331109	0.159242
RGS5	GM	Z - C	-0.355739	0.0331353	0.159271
RBM15B	GM	Z - C	0.236307	0.0331535	0.159271
ELAVL4	GM	Z - C	0.256938	0.0332421	0.159475
HSPA4	GM	Z - C	-0.192406	0.0332504	0.159475
PPM1B	GM	Z - C	0.268919	0.0332156	0.159475
ATP2B3	GM	Z - C	-0.388697	0.0332994	0.159622
PIAS2	GM	Z - C	-0.25127	0.033355	0.159801
VOPP1	GM	Z - C	0.361986	0.0333755	0.159812
NECTIN1	GM	Z - C	0.262293	0.0334419	0.159955
PAIP1	GM	Z - C	0.303636	0.0334342	0.159955
ARF6	GM	Z - C	0.185514	0.0335113	0.160078
OPN1LW	GM	Z - C	-0.548387	0.033498	0.160078
TAF1	GM	Z - C	-0.256845	0.0335226	0.160078
RYR2	GM	Z - C	-0.401254	0.0335833	0.16028
RPS14	GM	Z - C	0.236501	0.033668	0.160597
DIRAS3	GM	Z - C	-0.372473	0.0337315	0.160813
ALAS1	GM	Z - C	-0.32254	0.0338068	0.161084
DCUN1D1	GM	Z - C	0.217797	0.0338483	0.161194
FH	GM	Z - C	-0.349078	0.0339009	0.161337
PTEN	GM	Z - C	0.151652	0.0339152	0.161337
FAM169A	GM	Z - C	-0.239585	0.0339451	0.161391
CHORDC1	GM	Z - C	-0.239808	0.0340576	0.161838
FRS2	GM	Z - C	-0.283816	0.0341636	0.162254
NUDCD3	GM	Z - C	0.158174	0.0342695	0.162669
RARS1	GM	Z - C	-0.236655	0.0343353	0.162804
ZIK1	GM	Z - C	-0.562562	0.0343231	0.162804
MPDZ	GM	Z - C	-0.431753	0.0343842	0.162948
KDM4A	GM	Z - C	0.293663	0.0344121	0.162992
ABRAXAS2	GM	Z - C	-0.273847	0.0345047	0.163342
BRINP3	GM	Z - C	-0.324776	0.0345244	0.163347
LCOR	GM	Z - C	0.310013	0.0345575	0.163354
MRPL52	GM	Z - C	-0.215021	0.0345633	0.163354
ENO1	GM	Z - C	-0.572234	0.0346521	0.163686
GINM1	GM	Z - C	-0.293571	0.0347877	0.164238
KHDC4	GM	Z - C	-0.193701	0.0348238	0.16432
NDUFAB1	GM	Z - C	-0.241029	0.0348459	0.164335
OPRM1	GM	Z - C	-0.305036	0.0348834	0.164423
SLC4A5	GM	Z - C	-0.528978	0.034944	0.164443
TMEM240	GM	Z - C	-0.268891	0.0349437	0.164443
VSNL1	GM	Z - C	-0.386989	0.0349132	0.164443
PRPS2	GM	Z - C	0.342845	0.0349797	0.164523
TTC1	GM	Z - C	0.236306	0.0350016	0.164538
CHRM1	GM	Z - C	-0.28984	0.035144	0.164972
FAU	GM	Z - C	0.183796	0.0351883	0.164972
L1TD1	GM	Z - C	-0.284265	0.0351513	0.164972
SRSF1	GM	Z - C	0.217289	0.0351865	0.164972
UFM1	GM	Z - C	-0.216461	0.0351641	0.164972
IFT22	GM	Z - C	0.231048	0.0352356	0.165106
TSPAN31	GM	Z - C	-0.322943	0.0352803	0.165227
TUBB8	GM	Z - C	-0.343442	0.0353588	0.165295
USP10	GM	Z - C	0.180274	0.0353704	0.165295
USP31	GM	Z - C	0.309044	0.0353405	0.165295
VPS4A	GM	Z - C	-0.283715	0.0353375	0.165295
ADH5	GM	Z - C	0.216278	0.0355479	0.165752
CD276	GM	Z - C	0.297301	0.0356197	0.165752
CENPS	GM	Z - C	-0.401567	0.035612	0.165752
EMC2	GM	Z - C	-0.25053	0.0355811	0.165752
GPR85	GM	Z - C	0.335073	0.0355798	0.165752
KCNS3	GM	Z - C	-0.398267	0.0356577	0.165752
LPAR2	GM	Z - C	0.31937	0.0356574	0.165752
PCDH9	GM	Z - C	-0.232355	0.0356141	0.165752
SLC25A47	GM	Z - C	-0.398579	0.0356365	0.165752
ZMYM3	GM	Z - C	0.17195	0.0355625	0.165752
PDK2	GM	Z - C	-0.366978	0.0357223	0.165965
DLG1	GM	Z - C	-0.514431	0.0359661	0.166778
DNM1L	GM	Z - C	0.192977	0.035971	0.166778
LRCH4	GM	Z - C	-0.284736	0.0359847	0.166778
TPRKB	GM	Z - C	0.333381	0.0359994	0.166778
ZMYND11	GM	Z - C	0.218112	0.0359302	0.166778
ZNF281	GM	Z - C	-0.312261	0.0360118	0.166778
MAPRE2	GM	Z - C	0.30432	0.0360625	0.166925
LYSMD2	GM	Z - C	-0.228968	0.0360846	0.166939
ZSCAN23	GM	Z - C	-0.198296	0.0361089	0.166963
S100A10	GM	Z - C	0.439758	0.0361651	0.167047
SPARC	GM	Z - C	-0.422767	0.0361649	0.167047
POLR1D	GM	Z - C	-0.329676	0.0362648	0.167419
TAPT1	GM	Z - C	-0.326516	0.0362867	0.167432
CHKB	GM	Z - C	-0.259706	0.0363363	0.167496
ZNF397	GM	Z - C	-0.243163	0.0363389	0.167496
ABT1	GM	Z - C	-0.356839	0.0364445	0.167629
BEX2	GM	Z - C	0.205232	0.0364039	0.167629
C3orf62	GM	Z - C	-0.494398	0.0364369	0.167629
LGMN	GM	Z - C	-0.197794	0.0364235	0.167629
ADH1B	GM	Z - C	-0.415764	0.0364774	0.167693
TMEM214	GM	Z - C	-0.248876	0.0365245	0.167821
NDUFS6	GM	Z - C	-0.205898	0.0365865	0.167929
TADA3	GM	Z - C	0.201126	0.0365854	0.167929
FAM163A	GM	Z - C	-0.27304	0.036752	0.168072
IGSF8	GM	Z - C	-0.30674	0.0367042	0.168072
NOM1	GM	Z - C	-0.296896	0.036739	0.168072
ODR4	GM	Z - C	0.274501	0.0367247	0.168072
PTK2	GM	Z - C	-0.18024	0.0366483	0.168072
TCP11L1	GM	Z - C	-0.238543	0.0366562	0.168072
USP46	GM	Z - C	0.142852	0.0367133	0.168072
TTLL2	GM	Z - C	-0.389402	0.0368602	0.168479
KIAA1217	GM	Z - C	-0.385932	0.0369616	0.168766
OR14A2	GM	Z - C	-0.481477	0.03696	0.168766
WIZ	GM	Z - C	0.215137	0.0369879	0.168798
AGBL4	GM	Z - C	-0.185384	0.0370292	0.168899
GPR37L1	GM	Z - C	-0.503246	0.0371257	0.169251
LECT2	GM	Z - C	-0.657724	0.0372549	0.169593
NR4A1	GM	Z - C	-0.517302	0.0372334	0.169593
PARPBP	GM	Z - C	-0.481389	0.0372589	0.169593
SLC5A3	GM	Z - C	-0.425139	0.0374569	0.170405
MCTP1	GM	Z - C	-0.211391	0.0374951	0.170468
TBC1D23	GM	Z - C	-0.320713	0.0375096	0.170468
STXBP5	GM	Z - C	-0.226464	0.0375852	0.170723
PPP3CA	GM	Z - C	-0.50013	0.0376385	0.170876
CSNK1G2	GM	Z - C	-0.2022	0.0377177	0.171041
DDX20	GM	Z - C	-0.290693	0.0377397	0.171041
FHL1	GM	Z - C	0.238326	0.0377529	0.171041
PRPSAP2	GM	Z - C	-0.188798	0.0377113	0.171041
RAB23	GM	Z - C	0.245274	0.0378211	0.171261
GLIS3	GM	Z - C	-0.428971	0.0379062	0.171558
LINS1	GM	Z - C	0.314803	0.0379578	0.171703
SBNO1	GM	Z - C	0.212201	0.0379874	0.171748
C12orf29	GM	Z - C	-0.35179	0.0380972	0.172066
STRADB	GM	Z - C	0.26516	0.0380836	0.172066
HGSNAT	GM	Z - C	-0.267978	0.0381908	0.172215
MAPK8IP2	GM	Z - C	0.177786	0.0382055	0.172215
MXRA7	GM	Z - C	-0.250838	0.0382087	0.172215
TAF7	GM	Z - C	-0.242871	0.0382089	0.172215
DHX9	GM	Z - C	0.207561	0.0382505	0.172314
STAM	GM	Z - C	-0.308488	0.0382854	0.172383
NMUR2	GM	Z - C	-0.64465	0.0383128	0.172418
PLPP4	GM	Z - C	0.199503	0.0383809	0.172635
CSDE1	GM	Z - C	0.215607	0.0384222	0.172732
DIAPH1	GM	Z - C	-0.238164	0.0387084	0.17393
AGPS	GM	Z - C	0.253125	0.0387973	0.174037
DTWD1	GM	Z - C	-0.325082	0.0387548	0.174037
IPO13	GM	Z - C	-0.29211	0.0388119	0.174037
JAKMIP3	GM	Z - C	0.295832	0.0387958	0.174037
KCNN3	GM	Z - C	-0.333448	0.0388364	0.174058
ASNSD1	GM	Z - C	-0.280167	0.0388663	0.174103
CAPN15	GM	Z - C	-0.31089	0.0390619	0.174443
FASTK	GM	Z - C	-0.242489	0.0390236	0.174443
PFKFB3	GM	Z - C	-0.315057	0.0389775	0.174443
SH3PXD2A	GM	Z - C	-0.211977	0.0390279	0.174443
TMEM128	GM	Z - C	-0.181877	0.0390594	0.174443
ZSWIM2	GM	Z - C	-0.393472	0.0390545	0.174443
FERMT2	GM	Z - C	-0.215408	0.0391076	0.174558
KSR1	GM	Z - C	-0.159222	0.0391708	0.174751
YIF1B	GM	Z - C	-0.215023	0.0393227	0.17534
ACSL6	GM	Z - C	-0.335343	0.0393968	0.175579
GALNT18	GM	Z - C	0.222245	0.0394365	0.175579
SENP3	GM	Z - C	0.241898	0.0394289	0.175579
HEATR5B	GM	Z - C	0.224968	0.0394869	0.175713
PLLP	GM	Z - C	-0.369724	0.0396257	0.176152
SYNRG	GM	Z - C	-0.284822	0.0396068	0.176152
RPL4	GM	Z - C	0.336589	0.0397893	0.17679
DNAJC18	GM	Z - C	0.241117	0.0398218	0.176844
SLC39A6	GM	Z - C	0.104813	0.0399291	0.177231
FAM234B	GM	Z - C	0.272091	0.0399805	0.177369
NPLOC4	GM	Z - C	-0.268835	0.0401316	0.177949
UBE3C	GM	Z - C	0.207824	0.0401584	0.177978
TMPRSS15	GM	Z - C	0.364088	0.0401819	0.177992
SWAP70	GM	Z - C	-0.249984	0.0402032	0.177996
CMTM2	GM	Z - C	-0.267724	0.0403128	0.178391
ZNF530	GM	Z - C	0.249921	0.0403748	0.178575
TAF10	GM	Z - C	-0.260355	0.0404593	0.178859
CMTM3	GM	Z - C	-0.392852	0.0405512	0.179133
GNPAT	GM	Z - C	0.220118	0.0405623	0.179133
KLHL23	GM	Z - C	0.257385	0.0406656	0.179499
EIF4B	GM	Z - C	0.221954	0.040719	0.179644
RAB11FIP5	GM	Z - C	-0.254135	0.0408124	0.179965
NYAP1	GM	Z - C	0.143455	0.0408782	0.180165
ZDHHC8	GM	Z - C	-0.214589	0.0410731	0.180932
GTF3C2	GM	Z - C	-0.246193	0.0413121	0.181851
TNFRSF6B	GM	Z - C	-0.439699	0.0413231	0.181851
ASPHD1	GM	Z - C	-0.367066	0.0413793	0.181919
WDR74	GM	Z - C	-0.282481	0.0413803	0.181919
C17orf67	GM	Z - C	-0.489619	0.0414371	0.182078
NUCB2	GM	Z - C	0.270513	0.0415337	0.182136
STUB1	GM	Z - C	-0.371483	0.0415298	0.182136
TAF4	GM	Z - C	-0.222274	0.041482	0.182136
TMEM191B	GM	Z - C	0.375649	0.0414971	0.182136
CYSTM1	GM	Z - C	0.229744	0.0415935	0.182307
RNF19A	GM	Z - C	0.122734	0.0416358	0.182401
DENND4B	GM	Z - C	-0.385819	0.0416699	0.182459
[truncated: 6,754 more rows]

## Sheet: SWM_FullGeneList
Gene	Subset	Contrast	Estimate	pval	FDR
A1BG	SWM	Z - C	-0.552733	0.0449746	0.306137
A2M	SWM	Z - C	0.366578	0.0129727	0.189644
A2ML1	SWM	Z - C	0.213798	0.34775	0.672097
AACS	SWM	Z - C	0.131544	0.459903	0.748421
AADACL3	SWM	Z - C	0.395079	0.0444299	0.30594
AADAT	SWM	Z - C	-0.360702	0.0491185	0.31723
AAGAB	SWM	Z - C	-0.0898804	0.575697	0.813916
AAK1	SWM	Z - C	-0.301092	0.168106	0.492213
AAMDC	SWM	Z - C	0.00630701	0.975654	0.990937
AAMP	SWM	Z - C	0.0153274	0.884291	0.961254
AANAT	SWM	Z - C	-0.0209702	0.896388	0.964699
AARS1	SWM	Z - C	-0.1781	0.239164	0.576695
AASDHPPT	SWM	Z - C	-0.319112	0.200589	0.533988
AATK	SWM	Z - C	0.381984	0.140485	0.463291
ABCA1	SWM	Z - C	-0.131662	0.242074	0.580072
ABCA2	SWM	Z - C	-0.208899	0.28119	0.615959
ABCA3	SWM	Z - C	0.118943	0.506601	0.773466
ABCA4	SWM	Z - C	-0.183607	0.374429	0.692801
ABCA5	SWM	Z - C	-0.355291	0.206903	0.540605
ABCB10	SWM	Z - C	-0.0359714	0.802479	0.925441
ABCB6	SWM	Z - C	-0.4703	0.00214003	0.101581
ABCB9	SWM	Z - C	0.125209	0.388824	0.702567
ABCC1	SWM	Z - C	-0.193443	0.11651	0.430481
ABCC10	SWM	Z - C	0.421414	0.138256	0.461356
ABCC5	SWM	Z - C	-0.295672	0.282826	0.617465
ABCC8	SWM	Z - C	-0.348373	0.0690401	0.353811
ABCD3	SWM	Z - C	0.174395	0.469299	0.752619
ABCD4	SWM	Z - C	-0.537421	0.0150525	0.200539
ABCE1	SWM	Z - C	-0.377365	0.111433	0.425039
ABCF2	SWM	Z - C	-0.212727	0.367738	0.68881
ABCF3	SWM	Z - C	-0.346189	0.00161606	0.0959648
ABHD11	SWM	Z - C	-0.275933	0.259302	0.598227
ABHD12B	SWM	Z - C	-0.05303	0.764239	0.906776
ABHD14A	SWM	Z - C	-0.290984	0.133668	0.454016
ABHD16A	SWM	Z - C	0.173439	0.418781	0.720531
ABHD17A	SWM	Z - C	-0.334947	0.150364	0.471515
ABHD17B	SWM	Z - C	-0.0169339	0.904926	0.968155
ABHD18	SWM	Z - C	-0.328743	0.0802999	0.374134
ABHD2	SWM	Z - C	0.142508	0.457142	0.747034
ABHD5	SWM	Z - C	0.078889	0.600565	0.825424
ABHD6	SWM	Z - C	-0.442195	0.0389433	0.288874
ABHD8	SWM	Z - C	-0.302874	0.24139	0.579986
ABI1	SWM	Z - C	-0.282277	0.139923	0.463217
ABI2	SWM	Z - C	-0.138861	0.535677	0.789489
ABITRAM	SWM	Z - C	-0.0733118	0.54971	0.796229
ABL1	SWM	Z - C	0.0196421	0.909524	0.970017
ABL2	SWM	Z - C	0.145074	0.337647	0.663991
ABLIM1	SWM	Z - C	0.171203	0.295381	0.629068
ABLIM2	SWM	Z - C	-0.0579871	0.73074	0.892193
ABLIM3	SWM	Z - C	-0.0257117	0.869541	0.954489
ABR	SWM	Z - C	-0.475362	0.0052757	0.14017
ABRAXAS2	SWM	Z - C	-0.561265	0.00360266	0.122646
ABT1	SWM	Z - C	-0.161143	0.370849	0.691383
ABTB2	SWM	Z - C	-0.21909	0.275676	0.612612
ACAA1	SWM	Z - C	-0.069631	0.499996	0.769151
ACACA	SWM	Z - C	-0.0999146	0.525201	0.783683
ACAD9	SWM	Z - C	0.107143	0.474199	0.754037
ACADSB	SWM	Z - C	-0.376932	0.110202	0.424185
ACADVL	SWM	Z - C	-0.472541	0.0999229	0.40969
ACAP2	SWM	Z - C	0.0712211	0.586784	0.818821
ACAP3	SWM	Z - C	0.16507	0.351494	0.674519
ACAT1	SWM	Z - C	-0.240823	0.154529	0.474761
ACAT2	SWM	Z - C	0.0923031	0.74824	0.898631
ACBD3	SWM	Z - C	0.230684	0.0820944	0.378196
ACBD5	SWM	Z - C	-0.134477	0.48178	0.758321
ACBD6	SWM	Z - C	-0.077814	0.600911	0.825424
ACHE	SWM	Z - C	0.271193	0.113182	0.42602
ACIN1	SWM	Z - C	0.208922	0.130496	0.450035
ACLY	SWM	Z - C	0.145873	0.534753	0.789059
ACO2	SWM	Z - C	-0.0110986	0.940941	0.980366
ACOT1	SWM	Z - C	0.0239115	0.938571	0.980114
ACOT11	SWM	Z - C	-0.288334	0.276451	0.612915
ACOT13	SWM	Z - C	-0.118736	0.443191	0.737134
ACOT4	SWM	Z - C	0.174457	0.415944	0.718963
ACOT7	SWM	Z - C	-0.103817	0.640174	0.847722
ACP1	SWM	Z - C	0.0138516	0.869405	0.954472
ACP3	SWM	Z - C	0.018668	0.951187	0.982389
ACP6	SWM	Z - C	0.533679	0.0799119	0.374042
ACSF2	SWM	Z - C	-0.290771	0.14642	0.467765
ACSF3	SWM	Z - C	0.182474	0.11986	0.436284
ACSL1	SWM	Z - C	-0.445156	0.0315698	0.269424
ACSL3	SWM	Z - C	0.850706	0.0026164	0.109576
ACSL4	SWM	Z - C	0.0467652	0.704996	0.880666
ACSL6	SWM	Z - C	-0.114832	0.484995	0.760641
ACSM2A	SWM	Z - C	0.852969	0.0551739	0.32965
ACSM5	SWM	Z - C	-0.0743688	0.602909	0.826121
ACSS2	SWM	Z - C	-0.0793948	0.566739	0.808848
ACTC1	SWM	Z - C	0.290252	0.0719694	0.358984
ACTG2	SWM	Z - C	-0.375363	0.0778787	0.371699
ACTL6A	SWM	Z - C	0.0208004	0.907155	0.969279
ACTL6B	SWM	Z - C	-0.0552218	0.747903	0.898631
ACTN1	SWM	Z - C	-0.868795	0.00189719	0.100038
ACTN2	SWM	Z - C	-0.398472	0.0108064	0.178133
ACTN4	SWM	Z - C	-0.171281	0.385597	0.699778
ACTR10	SWM	Z - C	-0.214021	0.200075	0.533892
ACTR1A	SWM	Z - C	-0.45981	0.0412392	0.295874
ACTR1B	SWM	Z - C	-0.0180707	0.840677	0.942303
ACTR2	SWM	Z - C	-0.198059	0.278867	0.614893
ACTR3	SWM	Z - C	0.0838075	0.500165	0.76924
ACTR3B	SWM	Z - C	0.284299	0.164441	0.487618
ACTR6	SWM	Z - C	-0.133436	0.406878	0.713609
ACVR1	SWM	Z - C	0.479934	0.00170317	0.0959648
ACVR1B	SWM	Z - C	0.0237077	0.861195	0.950495
ACVR2A	SWM	Z - C	-0.557782	0.0585141	0.334096
ACYP1	SWM	Z - C	-0.11304	0.59448	0.821722
ADA2	SWM	Z - C	0.320132	0.0474604	0.313028
ADAL	SWM	Z - C	-0.113744	0.661315	0.858817
ADAM10	SWM	Z - C	0.445575	0.00158674	0.0959648
ADAM11	SWM	Z - C	-0.254012	0.0713802	0.358278
ADAM15	SWM	Z - C	-0.673707	0.0232349	0.238703
ADAM17	SWM	Z - C	0.408906	0.0265694	0.250138
ADAM18	SWM	Z - C	0.244283	0.22201	0.558838
ADAM19	SWM	Z - C	-0.112425	0.66164	0.858817
ADAM22	SWM	Z - C	-0.149087	0.300855	0.633351
ADAM23	SWM	Z - C	-0.155316	0.517909	0.781193
ADAM32	SWM	Z - C	-0.173223	0.407048	0.713609
ADAM8	SWM	Z - C	0.247838	0.409371	0.714974
ADAM9	SWM	Z - C	0.318638	0.040339	0.294134
ADAMTS10	SWM	Z - C	0.151721	0.586109	0.81874
ADAMTS13	SWM	Z - C	0.650522	0.00102738	0.0795812
ADAMTS3	SWM	Z - C	-0.124504	0.620089	0.836248
ADAMTS4	SWM	Z - C	-0.11364	0.737148	0.894284
ADAMTS9	SWM	Z - C	-0.0650794	0.622835	0.838042
ADAMTSL3	SWM	Z - C	0.0910273	0.662846	0.859301
ADAMTSL5	SWM	Z - C	-0.581517	0.0571605	0.332222
ADAP1	SWM	Z - C	-0.0751595	0.64541	0.850009
ADAR	SWM	Z - C	-0.268255	0.095767	0.40372
ADARB1	SWM	Z - C	-0.0565327	0.711131	0.883736
ADAT2	SWM	Z - C	-0.556687	0.0186351	0.220722
ADAT3	SWM	Z - C	0.0705762	0.772971	0.91005
ADCK2	SWM	Z - C	0.271433	0.0783094	0.371976
ADCK5	SWM	Z - C	0.242779	0.0807781	0.375173
ADCY1	SWM	Z - C	0.18373	0.326349	0.655581
ADCY2	SWM	Z - C	-0.218113	0.0742092	0.363556
ADCY5	SWM	Z - C	0.129635	0.429589	0.728296
ADCY6	SWM	Z - C	0.27907	0.261538	0.600332
ADCY8	SWM	Z - C	-0.470343	0.0852361	0.384604
ADCYAP1R1	SWM	Z - C	-0.0721065	0.553645	0.799284
ADD1	SWM	Z - C	-0.300327	0.138761	0.461463
ADD3	SWM	Z - C	-0.112403	0.499253	0.769012
ADGRA1	SWM	Z - C	-0.203618	0.110776	0.424607
ADGRA3	SWM	Z - C	0.036674	0.815688	0.931009
ADGRB1	SWM	Z - C	-0.0703389	0.707104	0.88267
ADGRB2	SWM	Z - C	-0.467422	0.0180791	0.216378
ADGRB3	SWM	Z - C	0.0887537	0.324283	0.653563
ADGRD2	SWM	Z - C	0.0600976	0.662537	0.859139
ADGRG1	SWM	Z - C	-0.104125	0.575972	0.814062
ADGRL1	SWM	Z - C	-0.236371	0.125319	0.444073
ADGRL2	SWM	Z - C	0.0630818	0.74441	0.897867
ADGRL3	SWM	Z - C	0.22546	0.0779111	0.371699
ADH1B	SWM	Z - C	0.208028	0.353549	0.675628
ADH5	SWM	Z - C	0.189861	0.15284	0.473896
ADHFE1	SWM	Z - C	-0.410558	0.0896567	0.392775
ADIRF	SWM	Z - C	-0.0630694	0.670625	0.863025
ADK	SWM	Z - C	0.0549191	0.776644	0.9115
ADNP	SWM	Z - C	-0.0503537	0.756306	0.902638
ADNP2	SWM	Z - C	-0.226094	0.253912	0.592851
ADORA3	SWM	Z - C	-0.195599	0.314989	0.644935
ADPGK	SWM	Z - C	-0.045642	0.804024	0.925881
ADPRH	SWM	Z - C	-0.211866	0.369388	0.690561
ADPRS	SWM	Z - C	-0.316065	0.0521292	0.322921
ADRM1	SWM	Z - C	-0.516985	0.0513089	0.321247
ADSS2	SWM	Z - C	-0.227165	0.108265	0.421563
AEBP2	SWM	Z - C	-0.133468	0.363363	0.685122
AFAP1	SWM	Z - C	0.564863	0.00640355	0.150673
AFAP1L2	SWM	Z - C	-0.149036	0.534566	0.789048
AFDN	SWM	Z - C	-0.23129	0.142055	0.464824
AFF1	SWM	Z - C	-0.211441	0.189926	0.520813
AFF4	SWM	Z - C	0.139295	0.304274	0.636395
AFG3L2	SWM	Z - C	-0.22853	0.146423	0.467765
AFTPH	SWM	Z - C	0.0224473	0.919179	0.97444
AGAP1	SWM	Z - C	0.472821	0.00973657	0.170153
AGAP2	SWM	Z - C	-0.349575	0.10098	0.410723
AGAP3	SWM	Z - C	-0.237759	0.165733	0.488931
AGAP9	SWM	Z - C	0.0244578	0.856541	0.948186
AGBL4	SWM	Z - C	-0.00493698	0.976974	0.991358
AGBL5	SWM	Z - C	-0.610388	1.97176e-05	0.0167718
AGFG1	SWM	Z - C	0.0420435	0.891536	0.963288
AGGF1	SWM	Z - C	0.118337	0.249847	0.589524
AGK	SWM	Z - C	-0.162562	0.27455	0.611462
AGO1	SWM	Z - C	-0.425157	0.00364442	0.122691
AGO2	SWM	Z - C	0.419811	0.272984	0.610278
AGO3	SWM	Z - C	0.281201	0.20987	0.544605
AGPAT1	SWM	Z - C	-0.107233	0.432225	0.731087
AGPAT4	SWM	Z - C	-0.0150738	0.8985	0.964978
AGPS	SWM	Z - C	-0.150621	0.379953	0.694889
AGR2	SWM	Z - C	-0.433484	0.0577214	0.333559
AGRN	SWM	Z - C	-0.13137	0.382096	0.696333
AGT	SWM	Z - C	-0.157178	0.417874	0.719996
AGTPBP1	SWM	Z - C	0.283356	0.138305	0.461356
AHCTF1	SWM	Z - C	0.0184205	0.912944	0.971492
AHCY	SWM	Z - C	0.133705	0.481155	0.757882
AHCYL1	SWM	Z - C	0.320365	0.142477	0.465161
AHDC1	SWM	Z - C	-0.0801586	0.519008	0.781638
AHI1	SWM	Z - C	-0.334029	0.23006	0.567084
AHNAK	SWM	Z - C	-0.0538295	0.829196	0.936612
AHSA1	SWM	Z - C	-0.20563	0.169475	0.493628
AHSG	SWM	Z - C	0.120329	0.558361	0.803002
AIDA	SWM	Z - C	0.0353079	0.825372	0.934484
AIF1	SWM	Z - C	-0.369438	0.136308	0.458293
AIG1	SWM	Z - C	-0.453668	0.0939347	0.400102
AIMP1	SWM	Z - C	0.138486	0.405454	0.713609
AIP	SWM	Z - C	0.00394732	0.984273	0.993437
AJAP1	SWM	Z - C	0.12243	0.556219	0.801472
AJM1	SWM	Z - C	-0.293653	0.169524	0.493628
AK1	SWM	Z - C	0.0599622	0.563164	0.805742
AK2	SWM	Z - C	0.0171093	0.866534	0.952411
AK3	SWM	Z - C	0.361251	0.279986	0.615308
AK4	SWM	Z - C	-0.152615	0.283721	0.618687
AK5	SWM	Z - C	-0.482871	0.100893	0.410672
AK6	SWM	Z - C	-0.355613	0.00834124	0.1623
AK7	SWM	Z - C	0.0155611	0.945805	0.981579
AK8	SWM	Z - C	0.0701985	0.654973	0.85517
AK9	SWM	Z - C	-0.0314624	0.863622	0.951697
AKAP1	SWM	Z - C	-0.0166527	0.924111	0.975172
AKAP10	SWM	Z - C	0.0144396	0.928467	0.976552
AKAP11	SWM	Z - C	0.00705709	0.958219	0.985983
AKAP12	SWM	Z - C	-0.0839449	0.76096	0.904738
AKAP6	SWM	Z - C	-0.378122	0.00826539	0.16185
AKAP7	SWM	Z - C	0.043959	0.816713	0.931183
AKAP8	SWM	Z - C	0.157929	0.3302	0.65837
AKAP8L	SWM	Z - C	0.0460837	0.561214	0.804373
AKAP9	SWM	Z - C	-0.056982	0.821036	0.93283
AKIP1	SWM	Z - C	-0.208237	0.140592	0.46333
AKIRIN1	SWM	Z - C	-0.477155	0.0684498	0.353362
AKIRIN2	SWM	Z - C	-0.0589896	0.685395	0.869837
AKR1B1	SWM	Z - C	0.175239	0.387323	0.701343
AKR1C1	SWM	Z - C	0.111147	0.675256	0.864962
AKR1E2	SWM	Z - C	-0.0953077	0.528524	0.786219
AKT2	SWM	Z - C	-0.535242	0.0206846	0.227738
AKT3	SWM	Z - C	-0.103985	0.556128	0.801472
AKTIP	SWM	Z - C	-0.159714	0.163821	0.487397
ALAS1	SWM	Z - C	-0.238235	0.164508	0.487618
ALCAM	SWM	Z - C	-0.0199972	0.85876	0.949231
ALDH1A1	SWM	Z - C	-0.43033	0.0662287	0.349427
ALDH2	SWM	Z - C	0.387278	0.00539136	0.140867
ALDH3A1	SWM	Z - C	-0.318243	0.0769227	0.369739
ALDH3A2	SWM	Z - C	0.0576557	0.675622	0.864962
ALDH4A1	SWM	Z - C	-0.1317	0.438935	0.734467
ALDH5A1	SWM	Z - C	-0.121806	0.479011	0.75682
ALDH7A1	SWM	Z - C	0.0142482	0.888537	0.962664
ALDH9A1	SWM	Z - C	0.240536	0.398969	0.711237
ALDOA	SWM	Z - C	-0.499772	0.0188528	0.221587
ALDOC	SWM	Z - C	-0.577109	0.00224065	0.101883
ALG10B	SWM	Z - C	0.0187672	0.921166	0.974785
ALG12	SWM	Z - C	0.277445	0.207483	0.540667
ALG13	SWM	Z - C	0.035117	0.77339	0.910121
ALG14	SWM	Z - C	-0.103387	0.5431	0.793682
ALG3	SWM	Z - C	-0.626822	0.0307011	0.266594
ALG5	SWM	Z - C	0.0989242	0.374636	0.692801
ALKBH5	SWM	Z - C	-0.0638587	0.70129	0.878668
ALLC	SWM	Z - C	0.00391347	0.983763	0.993437
ALMS1	SWM	Z - C	-0.0159448	0.942198	0.980776
ALOX12	SWM	Z - C	0.0771256	0.720759	0.88837
ALPK2	SWM	Z - C	-0.338784	0.0854736	0.384604
ALS2	SWM	Z - C	0.00781554	0.971267	0.989807
ALX3	SWM	Z - C	0.0462001	0.747347	0.898631
ALYREF	SWM	Z - C	0.00808853	0.957309	0.985726
AMD1	SWM	Z - C	-0.123089	0.367212	0.688397
AMER1	SWM	Z - C	0.402569	0.0737949	0.363174
AMER2	SWM	Z - C	-0.0926027	0.577409	0.814957
AMFR	SWM	Z - C	0.434392	0.0218819	0.23216
AMH	SWM	Z - C	0.124241	0.385078	0.69923
AMMECR1L	SWM	Z - C	0.286236	0.0315892	0.269424
AMN	SWM	Z - C	-0.258751	0.311389	0.642266
AMN1	SWM	Z - C	0.346847	0.0302043	0.264643
AMOT	SWM	Z - C	0.0428353	0.783535	0.915534
AMOTL1	SWM	Z - C	0.0646619	0.700641	0.878234
AMPD2	SWM	Z - C	-0.264449	0.0600992	0.338375
AMPH	SWM	Z - C	-0.491323	0.000200053	0.0416919
AMY1A	SWM	Z - C	-0.239111	0.205539	0.539236
AMZ2	SWM	Z - C	-0.234198	0.151434	0.472464
ANAPC11	SWM	Z - C	-0.247479	0.150952	0.472054
ANAPC13	SWM	Z - C	-0.207131	0.158629	0.481731
ANAPC15	SWM	Z - C	-0.619751	0.0068987	0.151939
ANAPC16	SWM	Z - C	-0.374939	0.00499897	0.137597
ANAPC2	SWM	Z - C	0.635875	0.00562362	0.142461
ANAPC4	SWM	Z - C	-0.237519	0.185675	0.518245
ANAPC5	SWM	Z - C	0.148761	0.299832	0.63233
ANAPC7	SWM	Z - C	-0.444298	0.0109248	0.178766
ANGPT1	SWM	Z - C	-0.392006	0.13141	0.451193
ANGPTL6	SWM	Z - C	-0.383888	0.332029	0.658708
ANK1	SWM	Z - C	0.403654	0.0234085	0.239363
ANK2	SWM	Z - C	0.0828449	0.587478	0.818821
ANK3	SWM	Z - C	-0.298169	0.0977068	0.406284
ANKDD1A	SWM	Z - C	0.169592	0.226026	0.562846
ANKDD1B	SWM	Z - C	0.200625	0.181162	0.510791
ANKFY1	SWM	Z - C	-0.165427	0.181315	0.510791
ANKH	SWM	Z - C	0.486719	0.0130953	0.189673
ANKHD1	SWM	Z - C	-0.0853332	0.759123	0.904379
ANKIB1	SWM	Z - C	-0.0569409	0.804481	0.926021
ANKLE2	SWM	Z - C	-0.0388491	0.910054	0.970106
ANKMY1	SWM	Z - C	-0.262134	0.232867	0.571107
ANKMY2	SWM	Z - C	0.149779	0.222054	0.558838
ANKRA2	SWM	Z - C	-0.0995139	0.652908	0.854046
ANKRD10	SWM	Z - C	0.289632	0.0610963	0.340326
ANKRD11	SWM	Z - C	-0.430355	0.0699718	0.35612
ANKRD12	SWM	Z - C	0.039103	0.896324	0.964699
ANKRD13A	SWM	Z - C	-0.394546	0.156425	0.477734
ANKRD13B	SWM	Z - C	0.0438794	0.803725	0.925788
ANKRD13C	SWM	Z - C	-0.126851	0.617621	0.835167
ANKRD13D	SWM	Z - C	-0.143009	0.311631	0.642266
ANKRD17	SWM	Z - C	0.13194	0.58847	0.819291
ANKRD27	SWM	Z - C	0.16053	0.425689	0.725004
ANKRD28	SWM	Z - C	-0.310549	0.196115	0.529204
ANKRD29	SWM	Z - C	0.229441	0.245592	0.584255
ANKRD30BL	SWM	Z - C	0.0630969	0.84064	0.942303
ANKRD33	SWM	Z - C	0.00867747	0.963922	0.987039
ANKRD34A	SWM	Z - C	-1.02006	0.000355123	0.0510845
ANKRD36	SWM	Z - C	-0.173318	0.202453	0.534987
ANKRD36B	SWM	Z - C	-0.320775	0.0179756	0.216378
ANKRD39	SWM	Z - C	0.0529549	0.825544	0.934556
ANKRD42	SWM	Z - C	-0.604489	0.0151525	0.201565
ANKRD44	SWM	Z - C	-0.0569594	0.755971	0.90254
ANKRD45	SWM	Z - C	0.00835848	0.963709	0.987039
ANKRD46	SWM	Z - C	-0.561739	0.011091	0.178766
ANKRD52	SWM	Z - C	0.0194308	0.947739	0.982049
ANKRD6	SWM	Z - C	-0.166982	0.568505	0.809521
ANKS1B	SWM	Z - C	-0.20357	0.235962	0.574193
ANKS3	SWM	Z - C	0.0345909	0.815933	0.931009
ANKS6	SWM	Z - C	-0.316753	0.0337672	0.274528
ANKZF1	SWM	Z - C	-0.0212666	0.910146	0.970106
ANO10	SWM	Z - C	-0.625515	0.00513032	0.139556
ANO4	SWM	Z - C	0.249051	0.126775	0.445825
ANO5	SWM	Z - C	-0.370689	0.0701592	0.356415
ANO8	SWM	Z - C	-0.00213303	0.989271	0.995452
ANOS1	SWM	Z - C	0.28127	0.294879	0.62854
ANP32A	SWM	Z - C	0.208588	0.234803	0.573125
ANP32B	SWM	Z - C	0.334038	0.0788163	0.371976
ANP32E	SWM	Z - C	-0.13016	0.331595	0.658708
ANTKMT	SWM	Z - C	-0.155027	0.216097	0.552282
ANTXR1	SWM	Z - C	0.277296	0.18231	0.511996
ANXA10	SWM	Z - C	-0.0888638	0.725164	0.889953
ANXA11	SWM	Z - C	-0.351956	0.138524	0.461463
ANXA5	SWM	Z - C	-0.0608789	0.672909	0.864034
ANXA6	SWM	Z - C	-0.775464	0.00244764	0.106692
ANXA7	SWM	Z - C	-0.318427	0.0154836	0.203801
AOC3	SWM	Z - C	0.033218	0.815484	0.931009
AP1AR	SWM	Z - C	-0.0198025	0.933323	0.978848
AP1B1	SWM	Z - C	0.198395	0.19988	0.533562
AP1G1	SWM	Z - C	0.142549	0.369584	0.690561
AP1G2	SWM	Z - C	-0.149407	0.482461	0.758852
AP1M1	SWM	Z - C	-0.119283	0.313792	0.644257
AP1S1	SWM	Z - C	-3.53706e-05	0.999766	0.999773
AP1S2	SWM	Z - C	-0.293573	0.0270967	0.252854
AP2A1	SWM	Z - C	-0.288791	0.112614	0.425869
AP2A2	SWM	Z - C	-0.0563871	0.696584	0.876286
AP2B1	SWM	Z - C	-0.19825	0.140505	0.463291
AP2M1	SWM	Z - C	-0.186309	0.149766	0.47129
AP2S1	SWM	Z - C	-0.548416	0.109055	0.421625
AP3B2	SWM	Z - C	-0.33066	0.149273	0.470842
AP3D1	SWM	Z - C	-0.371863	0.0841264	0.38352
AP3M1	SWM	Z - C	-0.109239	0.709516	0.883443
AP3M2	SWM	Z - C	-0.375462	0.0732084	0.361621
AP3S1	SWM	Z - C	-0.422501	0.0920991	0.395945
AP4E1	SWM	Z - C	-0.259763	0.263862	0.60289
AP5B1	SWM	Z - C	0.0256362	0.883783	0.961254
AP5M1	SWM	Z - C	0.101723	0.579239	0.81575
APBA1	SWM	Z - C	-0.00770778	0.960242	0.986502
APBA2	SWM	Z - C	-0.147294	0.359518	0.68218
APBA3	SWM	Z - C	-0.0219137	0.936312	0.979742
APBB1	SWM	Z - C	-0.358785	0.0166947	0.209654
APBB1IP	SWM	Z - C	0.301801	0.2876	0.621978
APC	SWM	Z - C	0.567693	0.00121422	0.0878355
APC2	SWM	Z - C	-0.168669	0.220809	0.55823
APCDD1	SWM	Z - C	-0.166978	0.348334	0.672467
APH1A	SWM	Z - C	-0.264424	0.202461	0.534987
API5	SWM	Z - C	-0.325958	0.0900667	0.393783
APLP1	SWM	Z - C	-0.346695	0.0120256	0.183379
APLP2	SWM	Z - C	0.183911	0.196023	0.529204
APMAP	SWM	Z - C	-0.214794	0.324355	0.653563
APOB	SWM	Z - C	-0.0131602	0.964906	0.987123
APOBEC3A_B	SWM	Z - C	-0.17362	0.194742	0.527476
APOC1	SWM	Z - C	0.0782993	0.597049	0.822951
APOD	SWM	Z - C	0.228197	0.360168	0.682324
APOE	SWM	Z - C	0.138253	0.52046	0.782478
APOL4	SWM	Z - C	-0.483916	0.00191261	0.100196
APOO	SWM	Z - C	-0.0889219	0.579488	0.81575
APP	SWM	Z - C	-0.369976	0.0610619	0.340326
APPBP2	SWM	Z - C	-0.00812599	0.96468	0.987045
APPL1	SWM	Z - C	0.130445	0.377448	0.694368
APTX	SWM	Z - C	0.176127	0.258224	0.597494
AQP11	SWM	Z - C	-0.0489536	0.787801	0.917387
AQP2	SWM	Z - C	-0.525245	0.00948812	0.168016
AQP3	SWM	Z - C	0.178614	0.282609	0.617465
AQP4	SWM	Z - C	-0.0881061	0.63982	0.847722
ARAF	SWM	Z - C	0.414302	0.0769526	0.369739
ARAP1	SWM	Z - C	-0.3413	0.142037	0.464824
ARAP2	SWM	Z - C	-0.0583284	0.720304	0.88837
ARC	SWM	Z - C	-0.689463	0.000191349	0.0408507
AREG	SWM	Z - C	-0.198861	0.536244	0.789554
AREL1	SWM	Z - C	-0.0969796	0.558715	0.803002
ARF1	SWM	Z - C	-0.264554	0.0389019	0.288811
ARF3	SWM	Z - C	-0.37327	0.0884945	0.390191
ARF4	SWM	Z - C	-0.0728723	0.569169	0.81003
ARF5	SWM	Z - C	-0.0189382	0.894022	0.963835
ARF6	SWM	Z - C	0.164369	0.184794	0.517042
ARFGAP1	SWM	Z - C	0.240516	0.187536	0.518642
ARFGAP2	SWM	Z - C	-0.222123	0.207287	0.540667
ARFGAP3	SWM	Z - C	0.157072	0.537465	0.790395
ARFGEF2	SWM	Z - C	-0.216763	0.364272	0.685987
ARFGEF3	SWM	Z - C	0.473542	0.0244828	0.242039
ARFIP2	SWM	Z - C	0.0903501	0.704052	0.880115
ARFRP1	SWM	Z - C	0.0230341	0.884051	0.961254
ARG2	SWM	Z - C	-0.187194	0.545629	0.795186
ARGLU1	SWM	Z - C	0.107772	0.406204	0.713609
ARHGAP1	SWM	Z - C	-0.119165	0.362376	0.684627
ARHGAP15	SWM	Z - C	0.0241226	0.912021	0.970977
ARHGAP17	SWM	Z - C	0.101504	0.489192	0.764003
ARHGAP19	SWM	Z - C	0.0746186	0.785811	0.916645
ARHGAP20	SWM	Z - C	-0.182015	0.256916	0.59602
ARHGAP21	SWM	Z - C	-0.0143083	0.900822	0.966286
ARHGAP22	SWM	Z - C	-0.526458	0.0561918	0.33215
ARHGAP23	SWM	Z - C	0.437687	0.0205942	0.227315
ARHGAP26	SWM	Z - C	0.0271738	0.880075	0.959726
ARHGAP31	SWM	Z - C	0.0165581	0.935076	0.979602
ARHGAP32	SWM	Z - C	-0.169434	0.575312	0.813655
ARHGAP33	SWM	Z - C	-0.198997	0.182316	0.511996
ARHGAP35	SWM	Z - C	-0.104664	0.48599	0.761121
ARHGAP39	SWM	Z - C	0.261174	0.183791	0.514956
ARHGAP44	SWM	Z - C	-0.597084	0.012945	0.189644
ARHGAP5	SWM	Z - C	-0.115141	0.445145	0.738176
ARHGDIA	SWM	Z - C	-0.634764	0.014698	0.199624
ARHGDIG	SWM	Z - C	-0.199907	0.224852	0.562025
ARHGEF10	SWM	Z - C	0.106291	0.646959	0.850786
ARHGEF10L	SWM	Z - C	0.0990002	0.601459	0.825427
ARHGEF12	SWM	Z - C	-0.0386156	0.764435	0.906776
ARHGEF17	SWM	Z - C	-0.119036	0.511562	0.777986
ARHGEF18	SWM	Z - C	-0.137908	0.643331	0.849337
ARHGEF2	SWM	Z - C	0.0269521	0.890253	0.963288
ARHGEF25	SWM	Z - C	-0.10719	0.603694	0.826421
ARHGEF26	SWM	Z - C	-0.000374414	0.997821	0.998734
ARHGEF3	SWM	Z - C	0.645722	0.0512929	0.321247
ARHGEF37	SWM	Z - C	0.148654	0.573825	0.812733
ARHGEF40	SWM	Z - C	0.362235	0.0359175	0.279735
ARHGEF5	SWM	Z - C	-0.352869	0.121673	0.440085
ARHGEF7	SWM	Z - C	-0.0610082	0.682473	0.869152
ARHGEF9	SWM	Z - C	0.07534	0.707633	0.883204
ARID1A	SWM	Z - C	0.0225142	0.910141	0.970106
ARID1B	SWM	Z - C	0.253651	0.100167	0.409891
ARID2	SWM	Z - C	-0.303394	0.0539426	0.326949
ARID4A	SWM	Z - C	-0.52092	0.0440185	0.304568
ARID4B	SWM	Z - C	0.0363137	0.877834	0.958304
ARIH1	SWM	Z - C	0.143712	0.307657	0.638636
ARIH2	SWM	Z - C	-0.394522	0.106886	0.418977
ARL10	SWM	Z - C	0.219838	0.0976904	0.406284
ARL13B	SWM	Z - C	0.0152991	0.931901	0.978174
ARL15	SWM	Z - C	-0.00178597	0.989825	0.995545
ARL16	SWM	Z - C	0.264197	0.380434	0.695185
ARL17B	SWM	Z - C	0.100108	0.365037	0.686837
ARL2	SWM	Z - C	0.122857	0.519387	0.781804
ARL3	SWM	Z - C	-0.012905	0.93763	0.979949
ARL4C	SWM	Z - C	-0.0291394	0.790287	0.918887
ARL4D	SWM	Z - C	0.173551	0.397739	0.710635
ARL5B	SWM	Z - C	0.388033	0.00739493	0.157106
ARL6IP1	SWM	Z - C	0.274387	0.137439	0.460317
ARL6IP4	SWM	Z - C	-0.125017	0.246592	0.585255
ARL6IP5	SWM	Z - C	0.0229801	0.870272	0.954765
ARL8A	SWM	Z - C	-0.0942871	0.582618	0.818085
ARL8B	SWM	Z - C	-0.0129007	0.96064	0.986644
ARMC2	SWM	Z - C	0.165785	0.221452	0.558608
ARMC6	SWM	Z - C	-0.0631975	0.727659	0.890565
ARMC7	SWM	Z - C	-0.0369006	0.81996	0.932213
ARMC8	SWM	Z - C	-0.467611	0.00325852	0.117859
ARMC9	SWM	Z - C	-0.0975004	0.665296	0.861021
ARMCX1	SWM	Z - C	-0.643211	0.0215039	0.230102
ARMCX2	SWM	Z - C	-0.498846	0.0169585	0.211149
ARMCX3	SWM	Z - C	0.00465213	0.983648	0.993437
ARMCX4	SWM	Z - C	-0.675162	0.00390866	0.127184
ARMCX6	SWM	Z - C	-0.338172	0.253562	0.592612
ARMH4	SWM	Z - C	0.152256	0.165139	0.488687
ARNT	SWM	Z - C	-0.55508	0.00788317	0.159034
ARNT2	SWM	Z - C	0.0125691	0.933802	0.979079
ARNTL	SWM	Z - C	0.000695836	0.997732	0.998734
ARPC1A	SWM	Z - C	-0.308779	0.0788744	0.371976
ARPC1B	SWM	Z - C	0.426592	0.143808	0.46634
ARPC2	SWM	Z - C	-0.27402	0.0613721	0.340326
ARPC3	SWM	Z - C	0.087641	0.37846	0.694889
ARPC4	SWM	Z - C	-0.464727	0.00221484	0.101651
ARPC5	SWM	Z - C	-0.285613	0.108846	0.421625
ARPC5L	SWM	Z - C	-0.209419	0.13493	0.456529
ARPP19	SWM	Z - C	-0.256142	0.0193671	0.224095
ARPP21	SWM	Z - C	-0.204116	0.298864	0.631689
ARRB1	SWM	Z - C	-0.190342	0.170988	0.494988
ARRB2	SWM	Z - C	0.257529	0.118079	0.433718
ARRDC1	SWM	Z - C	0.0940333	0.51752	0.781009
ARRDC3	SWM	Z - C	-0.25069	0.132379	0.452593
ARRDC4	SWM	Z - C	0.0316898	0.812211	0.929196
ARSA	SWM	Z - C	-0.110765	0.590146	0.820319
ARSB	SWM	Z - C	0.286932	0.203907	0.537105
ARSH	SWM	Z - C	-0.0283155	0.899535	0.965734
ARV1	SWM	Z - C	0.144626	0.51249	0.778413
ARVCF	SWM	Z - C	0.157246	0.269917	0.607191
ARX	SWM	Z - C	0.0590129	0.676077	0.865161
ASAH1	SWM	Z - C	0.0514326	0.768484	0.908409
ASAP1	SWM	Z - C	-0.469618	0.0540696	0.326949
ASAP2	SWM	Z - C	-0.078365	0.501581	0.770235
ASB1	SWM	Z - C	0.093729	0.603567	0.826376
ASB6	SWM	Z - C	-0.131576	0.188144	0.519504
ASCC1	SWM	Z - C	0.102512	0.772347	0.91005
ASCC3	SWM	Z - C	-0.191748	0.42931	0.728296
ASGR2	SWM	Z - C	0.153314	0.250263	0.590065
ASH1L	SWM	Z - C	-0.466769	0.0987976	0.40822
ASH2L	SWM	Z - C	-0.179147	0.532861	0.788169
ASIC1	SWM	Z - C	0.0822076	0.750121	0.89915
ASL	SWM	Z - C	0.103939	0.622832	0.838042
ASNS	SWM	Z - C	-0.184922	0.186715	0.518642
ASNSD1	SWM	Z - C	0.220294	0.162546	0.485584
ASPH	SWM	Z - C	0.048888	0.703419	0.879979
ASPHD1	SWM	Z - C	0.261527	0.318854	0.648653
ASPHD2	SWM	Z - C	-0.676499	0.0310849	0.268065
ASRGL1	SWM	Z - C	0.29569	0.0648899	0.348556
ASTN1	SWM	Z - C	0.024568	0.849723	0.94586
ASTN2	SWM	Z - C	-0.175141	0.0853985	0.384604
ASXL1	SWM	Z - C	-0.48425	0.0397047	0.292047
ASXL2	SWM	Z - C	-0.0677687	0.498384	0.768822
ASXL3	SWM	Z - C	-0.774714	0.00105455	0.0802653
ATAD1	SWM	Z - C	0.176778	0.410158	0.715733
ATAD3A	SWM	Z - C	0.0699403	0.717847	0.886947
ATAT1	SWM	Z - C	0.0146032	0.925344	0.975172
ATCAY	SWM	Z - C	-0.198742	0.372513	0.692584
ATF1	SWM	Z - C	0.0789308	0.519365	0.781804
ATF2	SWM	Z - C	0.158041	0.543411	0.793682
ATF3	SWM	Z - C	0.642729	3.18665e-05	0.0181924
ATF4	SWM	Z - C	0.0613921	0.762527	0.905743
ATF6	SWM	Z - C	-0.452154	0.212666	0.548609
ATF6B	SWM	Z - C	0.211744	0.0129784	0.189644
ATF7	SWM	Z - C	0.37573	0.15042	0.471515
ATF7IP	SWM	Z - C	-0.0260111	0.823047	0.933177
ATG10	SWM	Z - C	0.116178	0.725546	0.889953
ATG101	SWM	Z - C	0.276499	0.146483	0.467765
ATG12	SWM	Z - C	-0.119042	0.115816	0.429355
ATG13	SWM	Z - C	-0.455207	0.00117632	0.0858031
ATG14	SWM	Z - C	0.0131957	0.912072	0.970977
ATG16L1	SWM	Z - C	-0.276456	0.317029	0.646691
ATG2A	SWM	Z - C	0.357973	0.0827226	0.379293
ATG2B	SWM	Z - C	0.573388	0.00555919	0.142461
ATG3	SWM	Z - C	0.0721836	0.742716	0.896657
ATG4B	SWM	Z - C	0.235879	0.171719	0.494988
ATG4C	SWM	Z - C	0.182393	0.189917	0.520813
ATG4D	SWM	Z - C	0.384703	0.00294471	0.113048
ATG9A	SWM	Z - C	-0.285792	0.0380742	0.285775
ATG9B	SWM	Z - C	-0.486432	0.0568005	0.33215
ATL1	SWM	Z - C	-0.130638	0.49278	0.765856
ATL2	SWM	Z - C	-0.0610299	0.623298	0.838311
ATN1	SWM	Z - C	-0.0550012	0.731085	0.892193
ATOX1	SWM	Z - C	0.041038	0.765982	0.90721
ATP13A1	SWM	Z - C	0.0203877	0.895813	0.964577
ATP13A2	SWM	Z - C	-0.0782188	0.735793	0.893859
ATP13A4	SWM	Z - C	-0.108691	0.390752	0.704045
ATP1A1	SWM	Z - C	-0.270057	0.0210073	0.228281
ATP1A2	SWM	Z - C	0.0400821	0.825237	0.934484
ATP1A3	SWM	Z - C	-0.286567	0.250276	0.590065
ATP1B1	SWM	Z - C	-0.227654	0.201417	0.534987
ATP1B2	SWM	Z - C	0.215808	0.218834	0.555688
ATP1B3	SWM	Z - C	-0.160104	0.109103	0.421625
ATP23	SWM	Z - C	-0.440977	0.0328004	0.2722
ATP2A2	SWM	Z - C	-0.479476	0.00780057	0.159034
ATP2B1	SWM	Z - C	-0.403778	0.0226617	0.235334
ATP2B2	SWM	Z - C	-0.156542	0.3432	0.668655
ATP2B3	SWM	Z - C	0.353461	0.157906	0.480415
ATP2B4	SWM	Z - C	0.0570373	0.636685	0.846702
ATP2C1	SWM	Z - C	0.188635	0.315335	0.645342
ATP5F1A	SWM	Z - C	-0.232447	0.0409071	0.294513
ATP5F1B	SWM	Z - C	-0.539645	0.00788538	0.159034
ATP5F1C	SWM	Z - C	-0.483589	0.0242541	0.241806
ATP5F1D	SWM	Z - C	-0.0532009	0.694788	0.875432
ATP5F1E	SWM	Z - C	-0.302412	0.129909	0.449199
ATP5IF1	SWM	Z - C	-0.38249	0.0230593	0.238016
ATP5MC1	SWM	Z - C	-0.00153879	0.995281	0.998017
ATP5MC2	SWM	Z - C	0.0809714	0.583769	0.818515
ATP5MC3	SWM	Z - C	-0.312688	0.130474	0.450035
ATP5ME	SWM	Z - C	-0.213862	0.0860811	0.385406
ATP5MF	SWM	Z - C	-0.156839	0.269406	0.607008
ATP5MG	SWM	Z - C	-0.11932	0.652614	0.854046
ATP5MJ	SWM	Z - C	-0.0882327	0.512588	0.778413
ATP5MK	SWM	Z - C	-0.386128	0.0307355	0.266628
ATP5PB	SWM	Z - C	0.169272	0.200849	0.534518
ATP5PD	SWM	Z - C	-0.354249	0.0372933	0.284841
ATP5PF	SWM	Z - C	-0.360756	0.000622353	0.0633425
ATP5PO	SWM	Z - C	-0.592257	0.0021368	0.101581
ATP6AP1	SWM	Z - C	-0.188991	0.288888	0.623461
ATP6AP1L	SWM	Z - C	-0.0552443	0.803095	0.925542
ATP6AP2	SWM	Z - C	-0.450144	0.0399067	0.29304
ATP6V0A1	SWM	Z - C	-0.238739	0.171218	0.494988
ATP6V0B	SWM	Z - C	-0.0497301	0.768911	0.908515
ATP6V0C	SWM	Z - C	-0.0456247	0.731601	0.892502
ATP6V0D1	SWM	Z - C	-0.300888	0.0845115	0.383581
ATP6V0E2	SWM	Z - C	-0.109274	0.623614	0.838478
ATP6V1A	SWM	Z - C	-0.469701	0.0234635	0.239645
ATP6V1B2	SWM	Z - C	-0.625965	0.00427841	0.12995
ATP6V1D	SWM	Z - C	-0.123717	0.485282	0.760641
ATP6V1E1	SWM	Z - C	-0.331416	0.0832819	0.38086
ATP6V1F	SWM	Z - C	0.190204	0.404438	0.713027
ATP6V1G1	SWM	Z - C	-0.0907981	0.417194	0.719655
ATP6V1G2	SWM	Z - C	-0.302456	0.263872	0.60289
ATP6V1H	SWM	Z - C	-0.309842	0.114856	0.427824
ATP8A1	SWM	Z - C	0.153653	0.261668	0.600332
ATP8A2	SWM	Z - C	-0.552288	0.0541242	0.326949
ATP8B2	SWM	Z - C	0.259287	0.0690007	0.353811
ATP9A	SWM	Z - C	-0.210997	0.313904	0.644257
ATP9B	SWM	Z - C	-0.737134	0.000408221	0.053822
ATPAF2	SWM	Z - C	-0.0490543	0.784442	0.91574
ATRN	SWM	Z - C	-0.423952	0.00843249	0.162587
ATRNL1	SWM	Z - C	0.0650696	0.697197	0.876765
ATRX	SWM	Z - C	-0.137325	0.461072	0.748421
ATXN1	SWM	Z - C	0.0318984	0.795269	0.920697
ATXN10	SWM	Z - C	-0.163302	0.406588	0.713609
ATXN1L	SWM	Z - C	0.00378938	0.984102	0.993437
ATXN2	SWM	Z - C	0.0788254	0.466667	0.751963
ATXN2L	SWM	Z - C	0.124332	0.406764	0.713609
ATXN3	SWM	Z - C	0.233173	0.00210649	0.101581
ATXN7	SWM	Z - C	-0.115789	0.441493	0.736231
ATXN7L1	SWM	Z - C	-0.0701437	0.751307	0.899442
ATXN7L2	SWM	Z - C	-0.340414	0.205092	0.538443
ATXN7L3	SWM	Z - C	0.197687	0.136341	0.458293
ATXN7L3B	SWM	Z - C	-0.155264	0.250793	0.590315
AUH	SWM	Z - C	0.0147398	0.903289	0.967879
AUP1	SWM	Z - C	0.00994995	0.943975	0.980894
AURKA	SWM	Z - C	0.0187388	0.935759	0.979631
AURKAIP1	SWM	Z - C	-0.0429588	0.770705	0.909775
AUTS2	SWM	Z - C	-0.192969	0.359727	0.68218
AVPR1A	SWM	Z - C	0.291728	0.0247413	0.242039
AXIN1	SWM	Z - C	0.415864	0.0451603	0.306137
AXIN2	SWM	Z - C	0.308391	0.144277	0.46634
AXL	SWM	Z - C	0.211746	0.545179	0.795053
AZI2	SWM	Z - C	0.294423	0.150942	0.472054
AZIN1	SWM	Z - C	-0.108033	0.468698	0.752619
B2M	SWM	Z - C	-0.246415	0.432623	0.731439
B3GALNT1	SWM	Z - C	-0.156161	0.584456	0.818515
B3GALNT2	SWM	Z - C	-0.370176	0.0915947	0.39549
B3GALT2	SWM	Z - C	-0.219889	0.19075	0.522087
B3GAT1	SWM	Z - C	-0.37596	0.215527	0.551934
B3GAT3	SWM	Z - C	0.0826381	0.301141	0.633419
B3GLCT	SWM	Z - C	-0.4732	0.183735	0.514956
B3GNT2	SWM	Z - C	-0.283898	0.349547	0.672881
B3GNT4	SWM	Z - C	-0.403618	0.120318	0.436628
B3GNTL1	SWM	Z - C	-0.0376312	0.86989	0.954752
B4GALNT1	SWM	Z - C	0.0697647	0.627131	0.840753
B4GALNT4	SWM	Z - C	-0.0820714	0.477996	0.756006
B4GALT2	SWM	Z - C	-0.252659	0.408272	0.714114
B4GALT3	SWM	Z - C	-0.21641	0.294819	0.62854
B4GALT4	SWM	Z - C	-0.205589	0.471061	0.753096
B4GALT5	SWM	Z - C	-0.094203	0.43509	0.732655
B4GALT6	SWM	Z - C	0.245321	0.292929	0.627673
B4GALT7	SWM	Z - C	-0.210398	0.3351	0.662115
B4GAT1	SWM	Z - C	-0.479022	0.0185924	0.220513
BAALC	SWM	Z - C	-0.369357	0.0606899	0.339654
BABAM1	SWM	Z - C	-0.125257	0.465612	0.750967
BABAM2	SWM	Z - C	0.0523614	0.666641	0.861344
BACE1	SWM	Z - C	0.0703614	0.618357	0.835543
BACE2	SWM	Z - C	-0.181188	0.606008	0.828811
BACH1	SWM	Z - C	0.0602492	0.608466	0.829742
BACH2	SWM	Z - C	0.205397	0.0791791	0.372681
BAG2	SWM	Z - C	-0.0632931	0.615987	0.834546
BAG4	SWM	Z - C	-0.318565	0.105677	0.417416
BAG5	SWM	Z - C	-0.267178	0.0717091	0.358307
BAGE3	SWM	Z - C	0.265103	0.10462	0.41558
BAGE5	SWM	Z - C	0.421534	0.0858223	0.38536
BAIAP2	SWM	Z - C	0.286469	0.114451	0.427298
BAK1	SWM	Z - C	-0.0546638	0.809044	0.927651
BAMBI	SWM	Z - C	-0.071981	0.639923	0.847722
BANF1	SWM	Z - C	-0.0886478	0.590398	0.820358
BANK1	SWM	Z - C	-0.200389	0.402828	0.71194
BAP1	SWM	Z - C	-0.0493839	0.738622	0.895178
BARD1	SWM	Z - C	-0.349514	0.0378831	0.285775
BARHL2	SWM	Z - C	-0.067824	0.710101	0.883443
BARX2	SWM	Z - C	0.0722538	0.751206	0.899442
BASP1	SWM	Z - C	-0.38024	0.0223409	0.233632
BAX	SWM	Z - C	-0.355876	0.0863365	0.385592
BAZ1B	SWM	Z - C	0.10586	0.436812	0.733415
BAZ2B	SWM	Z - C	0.67311	0.000905353	0.0761977
BBIP1	SWM	Z - C	0.211016	0.208185	0.541689
BBLN	SWM	Z - C	-0.309404	0.0717186	0.358307
BBOX1	SWM	Z - C	0.0694386	0.739409	0.895537
BBS2	SWM	Z - C	0.0982551	0.512062	0.778274
BCAN	SWM	Z - C	0.171825	0.497095	0.768759
BCAP29	SWM	Z - C	0.511096	0.108269	0.421563
BCAP31	SWM	Z - C	-0.402555	0.0386405	0.288082
BCAR1	SWM	Z - C	0.0176995	0.88609	0.961441
BCAR3	SWM	Z - C	0.240797	0.231962	0.570059
BCAS1	SWM	Z - C	-0.30791	0.30724	0.638525
BCAS2	SWM	Z - C	-0.455547	0.0665623	0.349824
BCAS3	SWM	Z - C	0.276034	0.201966	0.534987
BCAS4	SWM	Z - C	0.210188	0.252883	0.592325
BCAT1	SWM	Z - C	-0.195948	0.41065	0.716017
BCAT2	SWM	Z - C	0.213158	0.437191	0.733415
BCCIP	SWM	Z - C	0.121394	0.57727	0.814957
BCKDHA	SWM	Z - C	-0.170735	0.299494	0.63229
BCKDHB	SWM	Z - C	0.221427	0.231345	0.569611
BCL11A	SWM	Z - C	-0.0637534	0.733909	0.893325
BCL11B	SWM	Z - C	-0.284468	0.195942	0.529204
BCL2L1	SWM	Z - C	-0.0922061	0.580019	0.815813
BCL2L13	SWM	Z - C	-0.015627	0.94219	0.980776
BCL2L14	SWM	Z - C	0.315266	0.139537	0.462638
BCL2L2	SWM	Z - C	-0.307717	0.11079	0.424607
BCL7A	SWM	Z - C	-0.386791	0.103408	0.414245
BCL7B	SWM	Z - C	-0.328966	0.225739	0.562613
BCL7C	SWM	Z - C	-0.196676	0.222613	0.559216
BCL9	SWM	Z - C	0.168016	0.389647	0.703291
BCL9L	SWM	Z - C	0.484046	0.00394201	0.127331
BCLAF1	SWM	Z - C	0.109227	0.536738	0.789656
BCLAF3	SWM	Z - C	-0.400239	0.036558	0.28218
BCOR	SWM	Z - C	0.220695	0.120125	0.436543
BCORL1	SWM	Z - C	-0.213666	0.412545	0.716897
BCR	SWM	Z - C	0.0277978	0.850358	0.946054
BDH2	SWM	Z - C	-0.24811	0.116811	0.431383
BDP1	SWM	Z - C	0.0282526	0.816572	0.931183
BEAN1	SWM	Z - C	0.0254183	0.813509	0.929831
BECN1	SWM	Z - C	-0.585946	0.00164164	0.0959648
BEGAIN	SWM	Z - C	0.187184	0.391088	0.70436
BEND5	SWM	Z - C	-0.227744	0.192185	0.523886
BEND6	SWM	Z - C	0.0417551	0.808684	0.927651
BET1L	SWM	Z - C	-0.103891	0.397041	0.710156
BEX1	SWM	Z - C	-0.209816	0.370171	0.690837
BEX2	SWM	Z - C	-0.314592	0.0447308	0.306137
BEX3	SWM	Z - C	-0.296552	0.0201625	0.225681
BEX4	SWM	Z - C	0.0012325	0.994287	0.997394
BFAR	SWM	Z - C	0.266517	0.0969626	0.4056
BHLHE22	SWM	Z - C	0.198535	0.265809	0.604789
BHLHE41	SWM	Z - C	-0.143995	0.633013	0.843985
BHMT2	SWM	Z - C	0.255236	0.178544	0.506762
BICD1	SWM	Z - C	-0.260648	0.0330611	0.273177
BICD2	SWM	Z - C	-0.320361	0.0135465	0.191554
BICDL1	SWM	Z - C	-0.205686	0.304743	0.636767
BICRA	SWM	Z - C	0.0891824	0.718682	0.887116
BIN1	SWM	Z - C	-0.0372495	0.763413	0.906464
BIRC2	SWM	Z - C	0.0978964	0.468699	0.752619
BIRC5	SWM	Z - C	0.0190105	0.880124	0.959726
BIRC6	SWM	Z - C	0.074167	0.6241	0.838764
BIVM	SWM	Z - C	-0.754929	0.00619459	0.147809
BLCAP	SWM	Z - C	-0.298636	0.0148724	0.200036
BLM	SWM	Z - C	0.414743	0.0792686	0.372681
BLOC1S1	SWM	Z - C	0.32851	0.0323067	0.271731
BLOC1S2	SWM	Z - C	-0.539746	0.00805416	0.15986
BLOC1S3	SWM	Z - C	-0.489006	0.0197073	0.225249
BLOC1S6	SWM	Z - C	0.256385	0.244497	0.583288
BMERB1	SWM	Z - C	-0.113118	0.585687	0.81854
BMI1	SWM	Z - C	-0.256742	0.231253	0.569544
BMP4	SWM	Z - C	0.306756	0.238047	0.575933
BMP7	SWM	Z - C	0.421662	0.0661851	0.349408
BMP8A	SWM	Z - C	-0.0625731	0.637996	0.847337
BMP8B	SWM	Z - C	0.00809455	0.940881	0.980366
BMPR2	SWM	Z - C	0.230318	0.133143	0.453462
BMS1	SWM	Z - C	0.423207	0.0092036	0.167518
BMT2	SWM	Z - C	-0.00691608	0.964573	0.987045
BNIP2	SWM	Z - C	-0.0639941	0.590572	0.820358
BNIP3	SWM	Z - C	-0.393779	0.0364886	0.281893
BNIP3L	SWM	Z - C	-0.609083	0.0313855	0.269424
BOC	SWM	Z - C	-0.116619	0.691282	0.873943
BOD1	SWM	Z - C	0.0444093	0.797213	0.922041
BOK	SWM	Z - C	-0.135376	0.345275	0.670109
BOLA2B	SWM	Z - C	-0.186038	0.398038	0.710635
BOLL	SWM	Z - C	-0.116156	0.559258	0.803002
BOP1	SWM	Z - C	0.00503301	0.989016	0.995384
BPGM	SWM	Z - C	-0.194601	0.193855	0.526143
BPI	SWM	Z - C	0.443174	0.124409	0.443205
BPIFA2	SWM	Z - C	-0.0875023	0.724148	0.889774
BPIFA3	SWM	Z - C	0.12421	0.512789	0.778413
BPIFB4	SWM	Z - C	0.142673	0.406424	0.713609
BPTF	SWM	Z - C	0.0610543	0.670041	0.863025
BRAF	SWM	Z - C	-0.212043	0.187225	0.518642
BRAT1	SWM	Z - C	-0.265167	0.186243	0.518642
BRD2	SWM	Z - C	-0.122962	0.484905	0.760641
BRD3	SWM	Z - C	0.182282	0.264768	0.603834
BRD3OS	SWM	Z - C	-0.307972	0.267914	0.606679
BRD4	SWM	Z - C	-0.00392745	0.969343	0.988905
BRD7	SWM	Z - C	-0.0698469	0.649825	0.852816
BRD8	SWM	Z - C	-0.177864	0.28021	0.615631
BRD9	SWM	Z - C	0.530959	0.00282107	0.111229
BRF1	SWM	Z - C	-0.110098	0.591608	0.820527
BRF2	SWM	Z - C	-0.136922	0.585279	0.818515
BRI3	SWM	Z - C	-0.144007	0.51345	0.778413
BRINP1	SWM	Z - C	-0.240496	0.138689	0.461463
BRINP2	SWM	Z - C	0.276307	0.0597434	0.337084
BRINP3	SWM	Z - C	0.375433	0.139854	0.463164
BRK1	SWM	Z - C	-0.411593	0.0758336	0.367358
BRME1	SWM	Z - C	0.0501542	0.784251	0.915678
BRMS1	SWM	Z - C	0.189922	0.161371	0.484146
BRMS1L	SWM	Z - C	-0.42892	0.0353497	0.278252
BROX	SWM	Z - C	-0.0756558	0.552166	0.79847
BRPF3	SWM	Z - C	-0.617848	0.0221002	0.232882
BRSK1	SWM	Z - C	-0.302473	0.190362	0.521218
BRSK2	SWM	Z - C	-0.231117	0.3158	0.64584
BRWD1	SWM	Z - C	0.189054	0.339675	0.664694
BRWD3	SWM	Z - C	0.101142	0.552443	0.79847
BSCL2	SWM	Z - C	-0.0242085	0.903375	0.967879
BSDC1	SWM	Z - C	-0.0365454	0.873169	0.956135
BSG	SWM	Z - C	-0.320473	0.053084	0.325381
BSN	SWM	Z - C	-0.593145	0.00947056	0.168016
BSND	SWM	Z - C	-0.2009	0.292866	0.627673
BTAF1	SWM	Z - C	-0.00905168	0.961214	0.98669
BTBD1	SWM	Z - C	-0.111203	0.364789	0.686667
BTBD10	SWM	Z - C	-0.288349	0.0210064	0.228281
BTBD19	SWM	Z - C	-0.155784	0.522166	0.783099
BTBD2	SWM	Z - C	-0.0587792	0.708335	0.883335
BTBD3	SWM	Z - C	0.653143	0.01289	0.189623
BTBD6	SWM	Z - C	-0.25397	0.186405	0.518642
BTBD9	SWM	Z - C	-0.106702	0.656011	0.855748
BTF3	SWM	Z - C	-0.576627	0.0304857	0.265961
BTF3L4	SWM	Z - C	-0.391185	0.108351	0.421625
BTG1	SWM	Z - C	0.102841	0.540961	0.792421
BTG2	SWM	Z - C	0.216703	0.0839205	0.382781
BTG4	SWM	Z - C	-0.100442	0.735209	0.893859
BTLA	SWM	Z - C	0.361539	0.0312734	0.269424
BTN2A1	SWM	Z - C	-0.252585	0.146447	0.467765
BTNL3	SWM	Z - C	0.479567	0.118812	0.434631
BTRC	SWM	Z - C	-0.421459	0.00853857	0.163184
BUB3	SWM	Z - C	-0.555421	0.0148733	0.200036
BUD23	SWM	Z - C	-0.100206	0.522526	0.783099
BUD31	SWM	Z - C	0.323187	0.0787633	0.371976
BZW1	SWM	Z - C	0.119113	0.635968	0.846249
BZW2	SWM	Z - C	-0.256684	0.00683394	0.151939
C10orf88	SWM	Z - C	0.144176	0.587709	0.818821
C11orf49	SWM	Z - C	-0.166525	0.476298	0.754713
C11orf58	SWM	Z - C	0.0127693	0.912356	0.971161
C11orf80	SWM	Z - C	0.0963794	0.616704	0.834602
C11orf87	SWM	Z - C	-0.641683	0.0267273	0.250744
C12orf29	SWM	Z - C	0.159684	0.338117	0.664317
C12orf43	SWM	Z - C	0.16356	0.385779	0.699778
C12orf50	SWM	Z - C	-0.431217	0.101791	0.411918
C12orf57	SWM	Z - C	0.36172	0.0843338	0.383581
C12orf76	SWM	Z - C	-0.958318	7.94436e-05	0.027118
C14orf132	SWM	Z - C	-0.00518482	0.987491	0.994834
C15orf40	SWM	Z - C	-0.0112472	0.93158	0.978088
C15orf48	SWM	Z - C	-0.103734	0.685749	0.869907
C15orf62	SWM	Z - C	0.0758888	0.786756	0.917099
C16orf72	SWM	Z - C	0.177597	0.156697	0.478143
C16orf78	SWM	Z - C	-0.21203	0.282453	0.617459
C16orf89	SWM	Z - C	-0.359656	0.387156	0.701338
C16orf91	SWM	Z - C	-0.389537	0.14336	0.46634
C17orf100	SWM	Z - C	-0.18306	0.330018	0.658157
C17orf107	SWM	Z - C	0.387032	0.201835	0.534987
C17orf50	SWM	Z - C	0.343793	0.271712	0.609193
C17orf58	SWM	Z - C	0.319549	0.099995	0.40969
C17orf67	SWM	Z - C	0.0733638	0.817324	0.931394
C17orf97	SWM	Z - C	-0.0405383	0.796678	0.921932
C18orf21	SWM	Z - C	-0.179168	0.235136	0.573298
C18orf25	SWM	Z - C	0.0479452	0.827637	0.935832
C18orf32	SWM	Z - C	-0.102552	0.359605	0.68218
C18orf54	SWM	Z - C	-0.0577741	0.819284	0.931964
C18orf63	SWM	Z - C	0.252925	0.0824782	0.378605
C19orf18	SWM	Z - C	-0.176753	0.378922	0.694889
C19orf25	SWM	Z - C	-0.114169	0.447644	0.740399
C19orf47	SWM	Z - C	-0.174205	0.0713707	0.358278
C19orf53	SWM	Z - C	0.1283	0.614802	0.833871
C19orf81	SWM	Z - C	0.0205054	0.876259	0.957301
C1GALT1	SWM	Z - C	-0.196358	0.393313	0.706768
C1orf115	SWM	Z - C	0.260756	0.150638	0.471723
C1orf116	SWM	Z - C	0.493453	0.0021047	0.101581
C1orf122	SWM	Z - C	-0.278589	0.216412	0.552583
C1orf141	SWM	Z - C	-0.279923	0.285572	0.620435
C1orf159	SWM	Z - C	-0.25398	0.129576	0.44917
C1orf198	SWM	Z - C	0.470491	0.0113776	0.179438
C1orf21	SWM	Z - C	-0.360137	0.0163895	0.208211
C1orf216	SWM	Z - C	0.0798969	0.586298	0.81874
C1orf43	SWM	Z - C	-0.158096	0.334495	0.661508
C1orf52	SWM	Z - C	-0.236666	0.313503	0.643851
C1QB	SWM	Z - C	0.189797	0.129793	0.449199
C1QBP	SWM	Z - C	0.103356	0.447642	0.740399
C1QL2	SWM	Z - C	0.0511415	0.891381	0.963288
C1QL3	SWM	Z - C	-0.00772564	0.970561	0.989497
C1QL4	SWM	Z - C	0.313689	0.00286945	0.111628
C1QTNF1	SWM	Z - C	0.477029	0.00712991	0.152587
C1QTNF2	SWM	Z - C	0.441937	0.0410355	0.294688
C1QTNF4	SWM	Z - C	-0.0892886	0.600938	0.825424
C1QTNF9	SWM	Z - C	0.0134413	0.948166	0.982049
C1QTNF9B	SWM	Z - C	0.262253	0.345638	0.670368
C20orf144	SWM	Z - C	-0.271539	0.394598	0.708481
C20orf202	SWM	Z - C	0.305481	0.158503	0.48156
C20orf204	SWM	Z - C	0.121946	0.391286	0.704428
C20orf96	SWM	Z - C	0.145818	0.558293	0.803002
C21orf58	SWM	Z - C	0.0142105	0.94881	0.98236
C22orf15	SWM	Z - C	-0.0981569	0.632835	0.843876
C22orf39	SWM	Z - C	-0.218216	0.379225	0.694889
C22orf42	SWM	Z - C	0.0580438	0.705531	0.881209
C2CD5	SWM	Z - C	0.152182	0.260464	0.599437
C2orf15	SWM	Z - C	-0.0800947	0.651473	0.853772
C2orf49	SWM	Z - C	0.100223	0.513918	0.778661
C2orf50	SWM	Z - C	0.339509	0.101778	0.411918
C2orf69	SWM	Z - C	0.178934	0.40718	0.713609
C2orf76	SWM	Z - C	0.182833	0.29764	0.630199
C2orf80	SWM	Z - C	-0.392321	0.0781699	0.371859
C2orf81	SWM	Z - C	-0.163124	0.403424	0.712101
C2orf88	SWM	Z - C	0.217947	0.105568	0.41717
C3	SWM	Z - C	-0.415748	0.196615	0.529204
C3AR1	SWM	Z - C	0.28779	0.368972	0.690384
C3orf14	SWM	Z - C	-0.336982	0.112927	0.425999
C3orf22	SWM	Z - C	0.101141	0.651397	0.853772
C3orf35	SWM	Z - C	-0.373299	0.24179	0.580072
C3orf38	SWM	Z - C	-0.0834018	0.688304	0.871759
C3orf62	SWM	Z - C	0.19067	0.36616	0.687821
C3orf70	SWM	Z - C	0.204321	0.250665	0.590315
C4BPB	SWM	Z - C	-0.215272	0.376676	0.694115
C4orf3	SWM	Z - C	-0.376105	0.0490135	0.31723
C4orf46	SWM	Z - C	-0.195973	0.315502	0.645381
C4orf48	SWM	Z - C	-0.048496	0.669663	0.863025
C4orf51	SWM	Z - C	0.0769119	0.731017	0.892193
C5orf15	SWM	Z - C	-0.158375	0.339485	0.66462
C5orf24	SWM	Z - C	-0.38839	0.111858	0.425137
C5orf51	SWM	Z - C	0.109369	0.554197	0.799816
C6	SWM	Z - C	-0.0817835	0.672206	0.863997
C6orf136	SWM	Z - C	0.0980064	0.697404	0.876813
C6orf62	SWM	Z - C	-0.0572624	0.657371	0.85667
C6orf89	SWM	Z - C	-0.280915	0.251213	0.59069
C7orf50	SWM	Z - C	-0.252112	0.159244	0.48214
C7orf61	SWM	Z - C	-0.0266284	0.894632	0.964071
C8orf34	SWM	Z - C	-0.292276	0.250839	0.590315
C8orf48	SWM	Z - C	-0.268306	0.3778	0.694431
C8orf74	SWM	Z - C	0.0361502	0.818962	0.931964
C8orf82	SWM	Z - C	-0.012577	0.963367	0.987039
C9	SWM	Z - C	0.490705	0.0160659	0.207106
C9orf129	SWM	Z - C	0.104543	0.199044	0.532956
C9orf135	SWM	Z - C	-0.340609	0.0180353	0.216378
C9orf152	SWM	Z - C	-0.0172579	0.937211	0.979928
C9orf153	SWM	Z - C	-0.22184	0.356511	0.67894
C9orf43	SWM	Z - C	-0.174552	0.460644	0.748421
C9orf50	SWM	Z - C	-0.0811216	0.777307	0.911667
C9orf72	SWM	Z - C	0.0652028	0.557016	0.802033
C9orf78	SWM	Z - C	-0.127522	0.642282	0.848663
CA10	SWM	Z - C	0.30447	0.0301342	0.264643
CA11	SWM	Z - C	-0.702045	0.100372	0.41054
CAB39	SWM	Z - C	-0.27305	0.142998	0.465822
CABIN1	SWM	Z - C	0.214637	0.399961	0.71194
CABLES1	SWM	Z - C	-0.102552	0.585312	0.818515
CABP1	SWM	Z - C	-0.502125	0.00489567	0.136471
CABP5	SWM	Z - C	-0.289078	0.314252	0.644257
CACHD1	SWM	Z - C	0.0322341	0.888886	0.962893
CACNA1A	SWM	Z - C	0.428313	0.0296079	0.262306
CACNA1B	SWM	Z - C	-0.0569689	0.64921	0.852645
CACNA1C	SWM	Z - C	-0.097256	0.574616	0.813195
CACNA1E	SWM	Z - C	-0.0790967	0.722201	0.88859
CACNA1G	SWM	Z - C	-0.0217951	0.915392	0.972418
CACNA1H	SWM	Z - C	-0.51117	0.0180641	0.216378
CACNA1I	SWM	Z - C	-0.378831	0.165698	0.488931
CACNA2D1	SWM	Z - C	0.104403	0.626	0.840264
CACNA2D2	SWM	Z - C	0.454811	0.0664197	0.349824
CACNA2D3	SWM	Z - C	0.000967696	0.994062	0.997366
CACNB1	SWM	Z - C	-0.598663	0.0254969	0.245469
CACNB3	SWM	Z - C	-0.134403	0.200976	0.534693
CACNB4	SWM	Z - C	-0.382544	0.0363906	0.281384
CACNG1	SWM	Z - C	-0.00141393	0.996968	0.99866
CACNG3	SWM	Z - C	-0.217976	0.145493	0.467765
CACNG4	SWM	Z - C	0.504052	0.00347805	0.121288
CACNG7	SWM	Z - C	0.333078	0.0143428	0.198273
CACNG8	SWM	Z - C	-0.614465	0.0628174	0.344081
CACUL1	SWM	Z - C	-0.155387	0.401709	0.71194
CACYBP	SWM	Z - C	0.0372203	0.850724	0.946054
CAD	SWM	Z - C	0.0178927	0.932433	0.978491
CADM1	SWM	Z - C	0.151674	0.316831	0.646668
CADM2	SWM	Z - C	-0.402968	0.136957	0.459182
CADM3	SWM	Z - C	0.106851	0.458043	0.747419
CADM4	SWM	Z - C	0.0276648	0.850303	0.946054
CADPS	SWM	Z - C	-0.245759	0.194199	0.52675
CADPS2	SWM	Z - C	-0.391092	0.146337	0.467765
CALB2	SWM	Z - C	0.130107	0.329196	0.657416
CALCOCO1	SWM	Z - C	-0.239857	0.275537	0.612593
CALCOCO2	SWM	Z - C	-0.22478	0.428186	0.727467
CALHM2	SWM	Z - C	-0.149785	0.562889	0.805718
CALHM3	SWM	Z - C	0.0228914	0.93109	0.978019
CALM1	SWM	Z - C	-0.257979	0.319128	0.648857
CALM2	SWM	Z - C	-0.346666	0.201453	0.534987
CALM3	SWM	Z - C	-0.313762	0.196614	0.529204
CALML3	SWM	Z - C	0.486859	0.00973853	0.170153
CALML4	SWM	Z - C	-0.636405	0.00239203	0.105952
CALML5	SWM	Z - C	-0.286879	0.316167	0.645906
CALR	SWM	Z - C	-0.122912	0.34751	0.672097
CALU	SWM	Z - C	0.0788582	0.681901	0.869056
CALY	SWM	Z - C	-0.150533	0.328479	0.657033
CAMK1	SWM	Z - C	-0.446479	0.0110835	0.178766
CAMK1D	SWM	Z - C	-0.0770686	0.436775	0.733415
CAMK2A	SWM	Z - C	-0.30245	0.0416838	0.2976
CAMK2B	SWM	Z - C	-0.087166	0.57299	0.812208
CAMK2D	SWM	Z - C	-0.0782135	0.632483	0.843876
CAMK2G	SWM	Z - C	-0.0183482	0.922501	0.974963
CAMK2N1	SWM	Z - C	-0.383936	0.0242552	0.241806
CAMK2N2	SWM	Z - C	0.112027	0.395443	0.708656
CAMK4	SWM	Z - C	0.257818	0.0970753	0.40561
CAMKK1	SWM	Z - C	0.0325273	0.859699	0.94988
CAMKK2	SWM	Z - C	0.115919	0.547873	0.795589
CAMKV	SWM	Z - C	-0.0525806	0.804015	0.925881
CAMLG	SWM	Z - C	0.397823	0.000695686	0.0683716
CAMSAP1	SWM	Z - C	-0.0428358	0.84122	0.94255
CAMSAP2	SWM	Z - C	-0.119962	0.418434	0.720407
CAMSAP3	SWM	Z - C	-0.138538	0.413256	0.717194
CAMTA1	SWM	Z - C	0.0311776	0.853495	0.94721
CAMTA2	SWM	Z - C	-0.53539	0.0283908	0.257785
CAND1	SWM	Z - C	-0.0940756	0.475566	0.754373
CANT1	SWM	Z - C	0.00629102	0.977727	0.991757
CANX	SWM	Z - C	0.0182306	0.901154	0.966332
CAP1	SWM	Z - C	-0.522054	0.0600664	0.338375
CAP2	SWM	Z - C	-0.478876	0.0193029	0.224095
CAPN1	SWM	Z - C	0.622623	0.00914202	0.167518
CAPN15	SWM	Z - C	-0.14505	0.603111	0.826142
CAPN2	SWM	Z - C	-0.0736424	0.737588	0.89457
CAPN3	SWM	Z - C	-0.187014	0.474372	0.754037
CAPN6	SWM	Z - C	-0.410057	0.0361276	0.28059
CAPN7	SWM	Z - C	0.272596	0.0450878	0.306137
CAPNS1	SWM	Z - C	-0.773845	0.000212972	0.0433522
CAPRIN1	SWM	Z - C	-0.0287663	0.794635	0.920693
CAPRIN2	SWM	Z - C	-0.15089	0.222529	0.559216
CAPZA1	SWM	Z - C	-0.418264	0.28594	0.620435
CAPZA2	SWM	Z - C	0.257834	0.18489	0.517042
CAPZA3	SWM	Z - C	-0.0699075	0.824525	0.934006
CAPZB	SWM	Z - C	-0.101584	0.515859	0.779846
CARD11	SWM	Z - C	-0.105762	0.561172	0.804373
CARD19	SWM	Z - C	-0.472277	0.0526739	0.324458
CARD8	SWM	Z - C	0.0609612	0.797107	0.922041
CARD9	SWM	Z - C	0.37678	0.0931389	0.398069
CARHSP1	SWM	Z - C	0.528539	0.00857077	0.163442
CARM1	SWM	Z - C	-0.49318	0.0583865	0.333939
CARNMT1	SWM	Z - C	-0.653598	0.0321618	0.271468
CARS1	SWM	Z - C	-0.0803485	0.546574	0.795343
CASC3	SWM	Z - C	0.177834	0.211228	0.547005
CASD1	SWM	Z - C	0.298383	0.264708	0.603834
CASK	SWM	Z - C	0.189777	0.0772238	0.370784
CASKIN1	SWM	Z - C	-0.0826424	0.602115	0.825921
CASP12	SWM	Z - C	-0.246156	0.175206	0.50187
CASP2	SWM	Z - C	0.211784	0.171744	0.494988
CASP8AP2	SWM	Z - C	-0.390433	0.195273	0.527945
CASQ2	SWM	Z - C	-0.23233	0.402814	0.71194
CASR	SWM	Z - C	-0.0879364	0.617113	0.834867
CAST	SWM	Z - C	0.451963	0.02566	0.24624
CASTOR2	SWM	Z - C	0.233895	0.0208358	0.228281
CATSPER1	SWM	Z - C	0.000463758	0.999008	0.999495
CATSPER2	SWM	Z - C	0.318431	0.0760477	0.367755
CATSPERZ	SWM	Z - C	-0.141179	0.592561	0.820788
CBFA2T2	SWM	Z - C	-0.0053055	0.979927	0.992377
CBL	SWM	Z - C	0.306167	0.0149138	0.200095
CBLB	SWM	Z - C	0.0159282	0.929778	0.977579
CBLN1	SWM	Z - C	-0.186762	0.238577	0.576532
CBLN2	SWM	Z - C	-0.370434	0.0784762	0.371976
CBLN3	SWM	Z - C	-0.0645822	0.732744	0.893038
CBR1	SWM	Z - C	0.178585	0.285936	0.620435
CBS	SWM	Z - C	0.0236238	0.876129	0.957301
CBWD2	SWM	Z - C	0.0730449	0.637958	0.847337
CBX1	SWM	Z - C	-0.240457	0.0816681	0.377225
CBX3	SWM	Z - C	0.25145	0.103829	0.41517
CBX4	SWM	Z - C	-0.168854	0.237693	0.575597
CBX5	SWM	Z - C	-0.0240751	0.81919	0.931964
CBX6	SWM	Z - C	-0.28639	0.116305	0.430269
CBX7	SWM	Z - C	-0.245986	0.0735493	0.362692
CBX8	SWM	Z - C	-0.352952	0.307359	0.638575
CBY1	SWM	Z - C	-0.342518	0.171191	0.494988
CCAR1	SWM	Z - C	0.250603	0.438412	0.734225
CCAR2	SWM	Z - C	-0.237183	0.0627848	0.344081
CCDC106	SWM	Z - C	-0.0656225	0.699412	0.877456
CCDC107	SWM	Z - C	0.0484545	0.830005	0.937303
CCDC110	SWM	Z - C	-0.39703	0.0584097	0.333939
CCDC112	SWM	Z - C	0.273679	0.04901	0.31723
CCDC115	SWM	Z - C	-0.152311	0.408879	0.714401
CCDC12	SWM	Z - C	-0.381216	0.160977	0.483761
CCDC124	SWM	Z - C	-0.255098	0.204918	0.53827
CCDC13	SWM	Z - C	-0.605674	0.0427718	0.300079
CCDC136	SWM	Z - C	0.130818	0.375751	0.693432
CCDC137	SWM	Z - C	-0.541189	0.0381674	0.285841
CCDC14	SWM	Z - C	0.388096	0.0380843	0.285775
CCDC153	SWM	Z - C	-0.250695	0.240379	0.578508
CCDC168	SWM	Z - C	0.234022	0.137241	0.459905
CCDC179	SWM	Z - C	-0.086565	0.737809	0.894634
CCDC184	SWM	Z - C	-0.217382	0.374067	0.692801
CCDC194	SWM	Z - C	-0.151099	0.308299	0.638997
CCDC22	SWM	Z - C	-0.00927805	0.955851	0.984663
CCDC24	SWM	Z - C	-0.0912248	0.670183	0.863025
CCDC28A	SWM	Z - C	-0.0990457	0.60546	0.828579
CCDC32	SWM	Z - C	0.296862	0.248419	0.58752
CCDC38	SWM	Z - C	-0.540404	0.00610167	0.147536
CCDC43	SWM	Z - C	0.217718	0.0806048	0.374885
CCDC47	SWM	Z - C	0.0616912	0.69772	0.877086
CCDC51	SWM	Z - C	0.000523063	0.998593	0.999278
CCDC59	SWM	Z - C	-0.411553	0.01167	0.18062
CCDC6	SWM	Z - C	-0.363889	0.0887103	0.390191
CCDC61	SWM	Z - C	-0.352801	0.074223	0.363556
CCDC66	SWM	Z - C	-0.0700971	0.674346	0.86493
CCDC71L	SWM	Z - C	0.0814747	0.639002	0.847722
CCDC8	SWM	Z - C	0.174429	0.525174	0.783683
CCDC85A	SWM	Z - C	-0.21361	0.197809	0.530947
CCDC85B	SWM	Z - C	-0.370816	0.111727	0.425039
CCDC85C	SWM	Z - C	-0.340519	0.17665	0.503654
CCDC87	SWM	Z - C	0.413731	0.0266764	0.250535
CCDC88A	SWM	Z - C	0.350526	0.00429478	0.12995
CCDC88B	SWM	Z - C	-0.085407	0.626948	0.840665
CCDC88C	SWM	Z - C	0.449457	0.0228451	0.236573
CCDC90B	SWM	Z - C	-0.388321	0.134476	0.455864
CCDC92	SWM	Z - C	-0.192351	0.324728	0.653864
CCDC97	SWM	Z - C	-0.12829	0.591124	0.820493
CCK	SWM	Z - C	-0.638519	0.089459	0.392121
CCKBR	SWM	Z - C	0.16259	0.377788	0.694431
CCL16	SWM	Z - C	0.183564	0.321885	0.651948
CCL21	SWM	Z - C	0.256536	0.295664	0.629212
CCL23	SWM	Z - C	0.350692	0.0153803	0.202746
CCL24	SWM	Z - C	0.215487	0.454902	0.746042
CCL3	SWM	Z - C	-0.109278	0.466127	0.751521
CCM2	SWM	Z - C	-0.593364	0.00547005	0.142075
CCN2	SWM	Z - C	0.709252	0.00178945	0.0978941
CCN3	SWM	Z - C	0.0661218	0.767209	0.907851
CCNA1	SWM	Z - C	0.176987	0.240931	0.57936
CCNC	SWM	Z - C	-0.305847	0.0116169	0.18062
CCND1	SWM	Z - C	0.00877765	0.945523	0.981518
CCND2	SWM	Z - C	-0.212268	0.301764	0.633419
CCND3	SWM	Z - C	-0.29516	0.0970835	0.40561
CCNG2	SWM	Z - C	-0.0278288	0.772506	0.91005
CCNH	SWM	Z - C	0.0398769	0.78379	0.915566
CCNI	SWM	Z - C	0.132849	0.561504	0.804657
CCNK	SWM	Z - C	-0.374047	0.141752	0.464527
CCNL1	SWM	Z - C	0.00776513	0.953447	0.983213
CCNL2	SWM	Z - C	0.00633701	0.970044	0.989257
CCNT1	SWM	Z - C	-0.310278	0.112123	0.425566
CCNT2	SWM	Z - C	-0.108921	0.413554	0.717369
CCNY	SWM	Z - C	-0.00523243	0.980061	0.992377
CCNYL1	SWM	Z - C	0.17741	0.356881	0.679139
CCP110	SWM	Z - C	-0.356009	0.0597063	0.337084
CCR7	SWM	Z - C	-0.124163	0.39922	0.711395
CCR8	SWM	Z - C	-0.576802	0.00609607	0.147536
CCS	SWM	Z - C	0.0340756	0.746157	0.898376
CCSAP	SWM	Z - C	-0.742148	0.0282091	0.257028
CCSER1	SWM	Z - C	-0.231522	0.242155	0.580072
CCSER2	SWM	Z - C	-0.107388	0.409704	0.715225
CCT2	SWM	Z - C	0.21209	0.196575	0.529204
CCT3	SWM	Z - C	-0.195816	0.189773	0.520813
CCT4	SWM	Z - C	-0.36283	0.0274903	0.254358
CCT5	SWM	Z - C	0.173678	0.299883	0.63233
CCT6A	SWM	Z - C	-0.0293825	0.858745	0.949231
CCT7	SWM	Z - C	-0.293023	0.0318701	0.270309
CCT8	SWM	Z - C	-0.509331	0.00800223	0.159552
CCZ1	SWM	Z - C	0.477726	0.108264	0.421563
CD14	SWM	Z - C	-0.028993	0.890734	0.963288
CD151	SWM	Z - C	-0.72221	0.0160323	0.206978
CD163L1	SWM	Z - C	0.195974	0.2032	0.535806
CD1B	SWM	Z - C	0.333096	0.0919303	0.395802
CD1E	SWM	Z - C	0.177608	0.420602	0.72201
CD200	SWM	Z - C	-0.156264	0.464283	0.750207
CD22	SWM	Z - C	0.138848	0.529056	0.786219
CD226	SWM	Z - C	0.419904	0.0216771	0.230827
CD27	SWM	Z - C	-0.306431	0.0250048	0.243116
CD274	SWM	Z - C	0.191498	0.350732	0.67408
CD276	SWM	Z - C	0.114398	0.404626	0.713104
CD28	SWM	Z - C	0.174504	0.479557	0.757451
CD2AP	SWM	Z - C	-0.0734155	0.588728	0.819417
CD2BP2	SWM	Z - C	0.104611	0.665562	0.861021
CD300E	SWM	Z - C	0.208141	0.463936	0.749994
CD302	SWM	Z - C	0.231678	0.427361	0.726815
CD33	SWM	Z - C	0.0587549	0.830613	0.937431
CD44	SWM	Z - C	0.00876109	0.958559	0.985983
CD47	SWM	Z - C	-0.132177	0.494318	0.766929
CD59	SWM	Z - C	-0.0751918	0.711841	0.883954
CD6	SWM	Z - C	0.00739826	0.971156	0.989807
CD63	SWM	Z - C	0.193808	0.129992	0.449199
CD68	SWM	Z - C	0.175613	0.336467	0.66335
CD72	SWM	Z - C	0.353495	0.052909	0.32481
CD74	SWM	Z - C	-0.125711	0.523477	0.783099
CD79B	SWM	Z - C	0.152791	0.205283	0.538782
CD81	SWM	Z - C	-0.3618	0.115829	0.429355
CD83	SWM	Z - C	-0.874554	0.014306	0.198273
CD8A	SWM	Z - C	0.521497	0.0491037	0.31723
CD9	SWM	Z - C	0.178899	0.324458	0.653621
CD99	SWM	Z - C	-0.134002	0.548585	0.795589
CD99L2	SWM	Z - C	-0.254371	0.227851	0.564819
CDC123	SWM	Z - C	0.0702932	0.798234	0.922856
CDC14B	SWM	Z - C	-0.13631	0.261202	0.599922
CDC16	SWM	Z - C	0.189229	0.31244	0.642596
CDC23	SWM	Z - C	-0.283264	0.0588497	0.334705
CDC25B	SWM	Z - C	0.439403	0.0344675	0.275911
CDC27	SWM	Z - C	0.0853272	0.621027	0.836914
CDC34	SWM	Z - C	-0.228181	0.10603	0.417468
CDC37	SWM	Z - C	-0.0171539	0.888185	0.962664
CDC37L1	SWM	Z - C	-0.119843	0.510038	0.776682
CDC42	SWM	Z - C	0.286168	0.0444596	0.30594
CDC42BPA	SWM	Z - C	-0.1333	0.298204	0.631088
CDC42BPB	SWM	Z - C	-0.0389427	0.778546	0.912699
CDC42EP1	SWM	Z - C	-0.158657	0.324214	0.653563
CDC42EP3	SWM	Z - C	-0.11761	0.51289	0.778413
CDC42EP4	SWM	Z - C	0.537894	0.0326544	0.2722
CDC42SE1	SWM	Z - C	0.101293	0.449299	0.742022
CDC42SE2	SWM	Z - C	-0.443294	0.0847584	0.383802
CDC45	SWM	Z - C	-0.00589858	0.9677	0.988248
CDC5L	SWM	Z - C	0.229723	0.290509	0.625081
CDC6	SWM	Z - C	-0.189882	0.589756	0.820037
CDC7	SWM	Z - C	-0.303949	0.123803	0.442105
CDC73	SWM	Z - C	0.184161	0.389826	0.70337
CDH1	SWM	Z - C	-0.22072	0.142688	0.465679
CDH11	SWM	Z - C	-0.126673	0.401213	0.71194
CDH13	SWM	Z - C	-0.0844236	0.685707	0.869907
CDH18	SWM	Z - C	-0.255651	0.195303	0.527945
CDH2	SWM	Z - C	0.250074	0.0495371	0.318588
CDH4	SWM	Z - C	-0.538804	0.0315136	0.269424
CDH8	SWM	Z - C	0.165679	0.228316	0.565333
CDH9	SWM	Z - C	-0.0272588	0.828705	0.9363
CDIP1	SWM	Z - C	-0.0774987	0.582614	0.818085
CDIPT	SWM	Z - C	0.366445	0.108074	0.421563
CDK10	SWM	Z - C	-0.129758	0.57406	0.812934
CDK11A	SWM	Z - C	-0.0800006	0.739384	0.895537
CDK12	SWM	Z - C	-0.171705	0.509247	0.776067
CDK13	SWM	Z - C	0.146366	0.499682	0.769032
CDK14	SWM	Z - C	-0.521359	0.0215817	0.230653
CDK16	SWM	Z - C	-0.448904	0.0105982	0.177202
CDK17	SWM	Z - C	-0.127354	0.321887	0.651948
CDK18	SWM	Z - C	0.120388	0.736851	0.894241
CDK19	SWM	Z - C	-0.0861821	0.718422	0.887057
CDK20	SWM	Z - C	-0.0459026	0.792421	0.919659
CDK2AP1	SWM	Z - C	0.18623	0.336439	0.66335
CDK2AP2	SWM	Z - C	-0.576697	0.00658674	0.151939
CDK3	SWM	Z - C	-0.000382219	0.998382	0.999181
CDK4	SWM	Z - C	0.169189	0.29411	0.628141
CDK5	SWM	Z - C	0.0527095	0.699418	0.877456
CDK5R1	SWM	Z - C	-0.32276	0.10092	0.410672
CDK5R2	SWM	Z - C	-0.212376	0.380056	0.694889
CDK5RAP1	SWM	Z - C	-0.236966	0.273233	0.610278
CDK5RAP2	SWM	Z - C	-0.00928485	0.962303	0.987039
CDK5RAP3	SWM	Z - C	0.334257	0.0141345	0.197032
CDK7	SWM	Z - C	-0.324345	0.081727	0.377298
CDK8	SWM	Z - C	-0.14183	0.221618	0.558659
CDK9	SWM	Z - C	-0.0703454	0.533887	0.788857
CDKAL1	SWM	Z - C	-0.115755	0.509442	0.776125
CDKL1	SWM	Z - C	0.0635065	0.855736	0.947894
CDKL2	SWM	Z - C	-0.131036	0.320519	0.650524
CDKL4	SWM	Z - C	0.247366	0.252857	0.592325
CDKL5	SWM	Z - C	-0.488467	0.0494032	0.318195
CDKN1A	SWM	Z - C	-0.0984624	0.49977	0.769032
CDKN1B	SWM	Z - C	0.198499	0.16847	0.49302
CDKN2A	SWM	Z - C	-0.167638	0.547005	0.795589
CDKN2AIPNL	SWM	Z - C	0.130482	0.54223	0.793465
CDKN2D	SWM	Z - C	-0.00705537	0.943362	0.980894
CDO1	SWM	Z - C	-0.283417	0.0316426	0.269424
CDR2	SWM	Z - C	0.0851996	0.660284	0.858252
CDR2L	SWM	Z - C	0.0248682	0.861758	0.950499
CDS1	SWM	Z - C	-0.303775	0.22666	0.563416
CDV3	SWM	Z - C	-0.211602	0.306832	0.638408
CDX1	SWM	Z - C	-0.0612537	0.828796	0.9363
CDX2	SWM	Z - C	0.0268486	0.928392	0.976552
CEACAM16	SWM	Z - C	-0.429912	0.0453304	0.306392
CEACAM18	SWM	Z - C	-0.120158	0.637338	0.8473
CEACAM5	SWM	Z - C	0.061124	0.68915	0.872073
CEBPG	SWM	Z - C	-0.0624943	0.821485	0.932856
CEBPZ	SWM	Z - C	-0.362543	0.187512	0.518642
CEBPZOS	SWM	Z - C	-0.20071	0.245703	0.584255
CELF1	SWM	Z - C	-0.0886545	0.296028	0.629235
CELF2	SWM	Z - C	-0.335925	0.175387	0.501949
CELF3	SWM	Z - C	-0.126595	0.469708	0.75272
CELF4	SWM	Z - C	-0.214834	0.181599	0.510804
CELF5	SWM	Z - C	-0.289416	0.140803	0.463674
CELSR2	SWM	Z - C	-0.106227	0.54684	0.795494
CELSR3	SWM	Z - C	0.484807	0.0207298	0.22795
CEND1	SWM	Z - C	-0.411482	0.0803273	0.374134
CENPB	SWM	Z - C	-0.196381	0.425787	0.725004
CENPO	SWM	Z - C	-0.201828	0.243338	0.581632
CENPS	SWM	Z - C	0.254534	0.2656	0.604786
CENPT	SWM	Z - C	0.00862626	0.969339	0.988905
CENPV	SWM	Z - C	0.144242	0.493309	0.766135
CEP120	SWM	Z - C	-0.376551	0.26853	0.606679
CEP126	SWM	Z - C	0.0750855	0.622002	0.837718
CEP164	SWM	Z - C	0.338497	0.293854	0.628109
CEP170	SWM	Z - C	0.25045	0.15	0.47129
CEP250	SWM	Z - C	0.243524	0.143566	0.46634
CEP41	SWM	Z - C	-0.153018	0.48217	0.758766
CEP43	SWM	Z - C	0.424418	0.141325	0.464068
CEP55	SWM	Z - C	0.470033	0.066895	0.350124
CEP57	SWM	Z - C	-0.257699	0.125759	0.444394
CEP57L1	SWM	Z - C	0.136658	0.503785	0.771723
CEP68	SWM	Z - C	-0.00183354	0.985511	0.994143
CEP76	SWM	Z - C	0.150364	0.49597	0.76795
CEP83	SWM	Z - C	0.524045	0.000103005	0.0299513
CEP85L	SWM	Z - C	0.265599	0.075295	0.367165
CEP89	SWM	Z - C	-0.105542	0.624115	0.838764
CERCAM	SWM	Z - C	0.038855	0.810703	0.928224
CERKL	SWM	Z - C	0.0916422	0.467058	0.752053
CERS2	SWM	Z - C	-0.0928593	0.721718	0.88837
CERS4	SWM	Z - C	0.726381	0.000820186	0.073256
CERS5	SWM	Z - C	-0.0249122	0.875205	0.957102
CERS6	SWM	Z - C	0.0443416	0.898215	0.964978
CERT1	SWM	Z - C	0.0335216	0.785845	0.916645
CES2	SWM	Z - C	0.123573	0.570921	0.811269
CETN2	SWM	Z - C	-0.352594	0.0523534	0.323394
CFAP157	SWM	Z - C	-0.174587	0.461059	0.748421
CFAP251	SWM	Z - C	-0.160557	0.400696	0.71194
CFAP36	SWM	Z - C	-0.239291	0.085431	0.384604
CFAP46	SWM	Z - C	-0.273957	0.368072	0.689141
CFAP54	SWM	Z - C	0.252597	0.202679	0.535159
CFAP58	SWM	Z - C	-0.604272	0.018092	0.216378
CFDP1	SWM	Z - C	-0.0476879	0.559952	0.803002
CFHR1	SWM	Z - C	0.0916443	0.783488	0.915534
CFL1	SWM	Z - C	-0.199169	0.265739	0.604787
CFL2	SWM	Z - C	-0.129768	0.450251	0.743029
CGB2	SWM	Z - C	0.154757	0.461361	0.748421
CGGBP1	SWM	Z - C	-0.293282	0.156816	0.47826
CGN	SWM	Z - C	0.162155	0.226646	0.563416
CGREF1	SWM	Z - C	0.364786	0.122186	0.440301
CGRRF1	SWM	Z - C	-0.134408	0.376148	0.693836
CHAC2	SWM	Z - C	-0.497515	0.0437375	0.304121
CHAF1A	SWM	Z - C	-0.229148	0.00572828	0.142761
CHAF1B	SWM	Z - C	-0.070313	0.6566	0.85626
CHCHD1	SWM	Z - C	0.0957955	0.71049	0.883443
CHCHD10	SWM	Z - C	-0.270196	0.0824761	0.378605
CHCHD2	SWM	Z - C	-0.285056	0.179819	0.508219
CHCHD3	SWM	Z - C	-0.308216	0.102527	0.412417
CHCHD4	SWM	Z - C	-0.0214143	0.903638	0.968002
CHCHD5	SWM	Z - C	-0.473435	0.11167	0.425039
CHCHD6	SWM	Z - C	0.0823904	0.505955	0.772914
CHD1	SWM	Z - C	0.269751	0.153818	0.47419
CHD1L	SWM	Z - C	-0.0611578	0.683902	0.86974
CHD2	SWM	Z - C	-0.13687	0.549298	0.795815
CHD3	SWM	Z - C	0.214956	0.0550707	0.329501
CHD4	SWM	Z - C	0.0595336	0.689104	0.872073
CHD5	SWM	Z - C	-0.151673	0.374895	0.692876
CHD7	SWM	Z - C	0.02037	0.884179	0.961254
CHD8	SWM	Z - C	-0.327198	0.0403813	0.294134
CHDH	SWM	Z - C	0.144164	0.337114	0.663588
CHERP	SWM	Z - C	-0.152662	0.267179	0.606488
CHFR	SWM	Z - C	-0.18413	0.128362	0.447808
CHGA	SWM	Z - C	0.296223	0.0636107	0.346252
CHGB	SWM	Z - C	-0.111292	0.583596	0.818515
CHIA	SWM	Z - C	0.314136	0.322924	0.652969
CHIC1	SWM	Z - C	0.222572	0.259711	0.59883
CHIC2	SWM	Z - C	0.148362	0.468341	0.752595
CHKA	SWM	Z - C	-0.43399	0.00879557	0.165804
CHKB	SWM	Z - C	-0.241023	0.226979	0.563615
CHL1	SWM	Z - C	0.313673	0.0141342	0.197032
CHM	SWM	Z - C	-0.0382496	0.914245	0.971753
CHML	SWM	Z - C	-0.498984	0.146474	0.467765
CHMP1A	SWM	Z - C	0.0405433	0.810306	0.928224
CHMP1B	SWM	Z - C	-0.103859	0.736626	0.894241
CHMP2A	SWM	Z - C	0.245235	0.343051	0.66861
CHMP2B	SWM	Z - C	-0.516826	0.00430544	0.12995
CHMP3	SWM	Z - C	-0.306639	0.00979675	0.170479
CHMP4A	SWM	Z - C	-0.265079	0.064374	0.347604
CHMP4B	SWM	Z - C	-0.172377	0.402682	0.71194
CHMP5	SWM	Z - C	0.0644375	0.605904	0.828811
CHMP6	SWM	Z - C	-0.352596	0.00319879	0.116824
CHMP7	SWM	Z - C	7.71435e-05	0.999502	0.99973
CHN1	SWM	Z - C	-1.08325	0.000233907	0.0454975
CHN2	SWM	Z - C	-0.176177	0.464269	0.750207
CHORDC1	SWM	Z - C	-0.166055	0.533086	0.788227
CHP1	SWM	Z - C	0.0715857	0.640778	0.848009
CHPF	SWM	Z - C	0.314431	0.0247619	0.242039
CHPF2	SWM	Z - C	-0.153615	0.224593	0.561968
CHPT1	SWM	Z - C	-0.033518	0.88788	0.962664
CHRAC1	SWM	Z - C	-0.207869	0.180898	0.510445
CHRD	SWM	Z - C	0.114639	0.670873	0.863043
CHRDL2	SWM	Z - C	-0.291923	0.35538	0.677847
CHRFAM7A	SWM	Z - C	-0.182854	0.427126	0.726654
CHRM1	SWM	Z - C	0.062697	0.793733	0.920092
CHRM3	SWM	Z - C	0.339805	0.101444	0.411084
CHRNA1	SWM	Z - C	0.0271756	0.86656	0.952411
CHRNB1	SWM	Z - C	0.104085	0.284406	0.619409
CHST1	SWM	Z - C	0.0588946	0.764586	0.906833
CHST11	SWM	Z - C	-0.179226	0.474863	0.754037
CHST15	SWM	Z - C	-0.245348	0.178287	0.506505
CHST2	SWM	Z - C	-0.279142	0.227656	0.564496
CHST7	SWM	Z - C	0.257799	0.0376967	0.285775
CHSY3	SWM	Z - C	0.0451961	0.81809	0.93166
CHTF8	SWM	Z - C	-0.355735	0.0595247	0.336576
CHTOP	SWM	Z - C	-0.170272	0.276644	0.612915
CHUK	SWM	Z - C	0.136713	0.370176	0.690837
CHURC1	SWM	Z - C	0.165821	0.278079	0.614032
CIAO2A	SWM	Z - C	0.0677575	0.62934	0.841964
CIAO2B	SWM	Z - C	-0.445198	0.0266276	0.250345
CIAO3	SWM	Z - C	0.0795257	0.632283	0.843876
CIAPIN1	SWM	Z - C	0.291711	0.0102696	0.174883
CIART	SWM	Z - C	-0.0311226	0.854347	0.947599
CIBAR1	SWM	Z - C	-0.404726	0.154836	0.47547
CIC	SWM	Z - C	0.0371586	0.793846	0.920092
CIDEC	SWM	Z - C	-0.0610672	0.712071	0.883954
CIITA	SWM	Z - C	-0.0106059	0.948066	0.982049
CILK1	SWM	Z - C	-0.110098	0.527152	0.785122
CINP	SWM	Z - C	-0.213846	0.318702	0.648653
CIPC	SWM	Z - C	0.0368463	0.901196	0.966332
CIRBP	SWM	Z - C	0.283203	0.00109375	0.0825311
CISD1	SWM	Z - C	-0.103686	0.500363	0.769308
CISD3	SWM	Z - C	-0.255042	0.293606	0.628109
CIT	SWM	Z - C	-0.214923	0.0525273	0.324011
CITED2	SWM	Z - C	-0.213917	0.432858	0.73157
CIZ1	SWM	Z - C	-0.167475	0.438455	0.734225
CKAP2L	SWM	Z - C	0.115209	0.534525	0.789048
CKAP4	SWM	Z - C	0.187861	0.145735	0.467765
CKAP5	SWM	Z - C	0.0847871	0.611415	0.831688
CKB	SWM	Z - C	-0.460827	0.000394239	0.053822
CKLF	SWM	Z - C	0.192174	0.351776	0.674519
CKMT1A	SWM	Z - C	0.0176961	0.938438	0.980114
CKS1B	SWM	Z - C	-0.158914	0.47057	0.752861
CLASP1	SWM	Z - C	-0.132717	0.369431	0.690561
CLASP2	SWM	Z - C	-0.277124	0.174321	0.500534
CLBA1	SWM	Z - C	0.318791	0.0242519	0.241806
CLCA1	SWM	Z - C	0.129506	0.380192	0.694889
CLCA2	SWM	Z - C	0.395608	0.0236	0.240478
CLCN3	SWM	Z - C	-0.236223	0.139357	0.462217
CLCN4	SWM	Z - C	0.0985589	0.533289	0.788227
CLCN6	SWM	Z - C	0.0524255	0.676267	0.865278
CLCN7	SWM	Z - C	0.510356	0.0301681	0.264643
CLCNKA	SWM	Z - C	-0.196281	0.415568	0.718963
CLDN10	SWM	Z - C	0.0340211	0.896477	0.964699
CLDN11	SWM	Z - C	-0.00259876	0.992733	0.996718
CLDN16	SWM	Z - C	-0.259108	0.111304	0.425039
CLDN3	SWM	Z - C	0.5014	0.0404956	0.294134
CLDN34	SWM	Z - C	0.0461579	0.776512	0.911473
CLDN5	SWM	Z - C	-0.575884	0.00278703	0.110837
CLDN7	SWM	Z - C	0.0302871	0.885006	0.961292
CLDND1	SWM	Z - C	-0.0870733	0.614532	0.833871
CLEC10A	SWM	Z - C	-0.192554	0.403374	0.712101
CLEC11A	SWM	Z - C	0.329569	0.102254	0.412125
CLEC17A	SWM	Z - C	0.0351846	0.891735	0.963288
CLEC3B	SWM	Z - C	0.342104	0.056893	0.33215
CLEC5A	SWM	Z - C	0.212564	0.287062	0.621791
CLIC1	SWM	Z - C	-0.497311	0.0556709	0.331263
CLIC2	SWM	Z - C	-0.195307	0.177009	0.504349
CLIP1	SWM	Z - C	0.0401165	0.701576	0.878668
CLIP2	SWM	Z - C	-0.0966809	0.491886	0.765691
CLIP3	SWM	Z - C	-0.593242	0.0340395	0.274528
CLK1	SWM	Z - C	0.0143101	0.925328	0.975172
CLK2	SWM	Z - C	-0.264111	0.00272875	0.110351
CLK3	SWM	Z - C	0.430799	0.0141814	0.197032
CLK4	SWM	Z - C	-0.0996571	0.387329	0.701343
CLMP	SWM	Z - C	0.531374	0.0419973	0.29789
CLN3	SWM	Z - C	-0.134095	0.424485	0.724524
CLNS1A	SWM	Z - C	-0.0570911	0.742792	0.896657
CLOCK	SWM	Z - C	-0.205692	0.347835	0.672097
CLPP	SWM	Z - C	0.0317448	0.888968	0.962893
CLPTM1	SWM	Z - C	-0.00738195	0.969191	0.988905
CLPTM1L	SWM	Z - C	-0.215543	0.187291	0.518642
CLRN1	SWM	Z - C	-0.371928	0.0532741	0.32609
CLRN3	SWM	Z - C	-0.255055	0.228472	0.565559
CLSTN1	SWM	Z - C	-0.125847	0.456594	0.746953
CLSTN3	SWM	Z - C	-0.10215	0.5366	0.789656
CLTA	SWM	Z - C	-0.267265	0.0844109	0.383581
CLTB	SWM	Z - C	-0.163268	0.202264	0.534987
CLTC	SWM	Z - C	-0.310207	0.0486834	0.317202
CLTCL1	SWM	Z - C	-0.398238	0.106244	0.417769
CLU	SWM	Z - C	-0.40925	0.0294357	0.262165
CLUAP1	SWM	Z - C	-0.613102	0.0965499	0.40513
CLVS1	SWM	Z - C	0.0172913	0.862784	0.951487
CLVS2	SWM	Z - C	-0.315717	0.239024	0.576681
CMA1	SWM	Z - C	0.17644	0.327798	0.656511
CMAS	SWM	Z - C	-0.545631	0.0432097	0.302329
CMBL	SWM	Z - C	0.115985	0.654982	0.85517
CMC1	SWM	Z - C	0.0435026	0.837714	0.94079
CMC2	SWM	Z - C	-0.517435	0.166713	0.490501
CMIP	SWM	Z - C	-0.470961	0.0166891	0.209654
CMTM2	SWM	Z - C	-0.0473368	0.855303	0.947774
CMTM3	SWM	Z - C	0.059705	0.819013	0.931964
CMTM4	SWM	Z - C	-0.140136	0.412088	0.716813
CMTM5	SWM	Z - C	-0.475245	0.000152196	0.0346334
CMTR1	SWM	Z - C	-0.434613	0.0188114	0.221587
CNBP	SWM	Z - C	0.0188227	0.849116	0.9456
CNDP2	SWM	Z - C	-0.0186894	0.931603	0.978088
CNGA1	SWM	Z - C	0.20492	0.36745	0.688419
CNGB1	SWM	Z - C	-0.131224	0.746171	0.898376
CNIH1	SWM	Z - C	-0.149178	0.546595	0.795343
CNIH2	SWM	Z - C	0.0782954	0.761196	0.904773
CNIH3	SWM	Z - C	0.274257	0.00248433	0.10765
CNIH4	SWM	Z - C	0.407785	0.0362764	0.280749
CNKSR2	SWM	Z - C	-0.366795	0.131124	0.450975
CNN1	SWM	Z - C	-0.124309	0.533127	0.788227
CNN2	SWM	Z - C	-0.095534	0.680458	0.867849
CNN3	SWM	Z - C	-0.00635736	0.974262	0.990673
CNNM1	SWM	Z - C	-0.494315	0.013084	0.189673
CNNM2	SWM	Z - C	0.255346	0.136717	0.459013
CNNM3	SWM	Z - C	-0.487965	0.116509	0.430481
CNOT1	SWM	Z - C	-0.33296	0.144851	0.467508
CNOT10	SWM	Z - C	-0.298192	0.234587	0.57299
CNOT11	SWM	Z - C	-0.151381	0.344683	0.669858
CNOT2	SWM	Z - C	-0.204764	0.34477	0.669858
CNOT3	SWM	Z - C	0.52238	0.000880799	0.0753622
CNOT4	SWM	Z - C	0.268893	0.0221596	0.232905
CNOT6	SWM	Z - C	-0.0898519	0.727112	0.890565
CNOT6L	SWM	Z - C	-0.0928356	0.575743	0.813916
CNOT7	SWM	Z - C	-0.237718	0.0582521	0.333939
CNOT8	SWM	Z - C	-0.000147706	0.999038	0.999495
CNOT9	SWM	Z - C	-0.00569061	0.971875	0.989812
CNP	SWM	Z - C	-0.581977	0.0145069	0.199026
CNPPD1	SWM	Z - C	-0.210096	0.417652	0.719996
CNPY2	SWM	Z - C	-0.174019	0.171144	0.494988
CNPY3	SWM	Z - C	-0.497507	0.0601927	0.338386
CNR1	SWM	Z - C	-0.345631	0.196679	0.529204
CNRIP1	SWM	Z - C	-0.268861	0.430275	0.729044
CNTFR	SWM	Z - C	0.162262	0.265207	0.604205
CNTLN	SWM	Z - C	-0.388482	0.115812	0.429355
CNTN1	SWM	Z - C	-0.116202	0.46398	0.749994
CNTN2	SWM	Z - C	0.14131	0.499555	0.769012
CNTN4	SWM	Z - C	-0.590172	0.00394228	0.127331
CNTNAP1	SWM	Z - C	-0.304203	0.15986	0.482375
CNTNAP2	SWM	Z - C	-0.000581421	0.997282	0.998734
CNTNAP3	SWM	Z - C	-0.130378	0.58728	0.818821
COA1	SWM	Z - C	-0.291113	0.0652379	0.349408
COA4	SWM	Z - C	-0.181291	0.39771	0.710635
COA5	SWM	Z - C	-0.24861	0.292099	0.627347
COBL	SWM	Z - C	-0.15495	0.419822	0.721238
COBLL1	SWM	Z - C	0.165615	0.478534	0.75634
COG2	SWM	Z - C	0.203482	0.293565	0.628109
COG3	SWM	Z - C	0.364694	0.0568769	0.33215
COG5	SWM	Z - C	0.269544	0.0725007	0.360291
COG6	SWM	Z - C	0.192918	0.383843	0.698051
COG7	SWM	Z - C	-0.507898	0.0585051	0.334096
COG8	SWM	Z - C	-0.0126574	0.962784	0.987039
COIL	SWM	Z - C	-0.649614	0.00941923	0.168016
COL11A1	SWM	Z - C	-0.14572	0.469602	0.752688
COL11A2	SWM	Z - C	-0.797219	0.00940282	0.168016
COL16A1	SWM	Z - C	0.0143152	0.949347	0.98236
COL1A2	SWM	Z - C	0.121788	0.408092	0.714114
COL25A1	SWM	Z - C	-0.0454942	0.809817	0.928224
COL2A1	SWM	Z - C	-0.267734	0.164502	0.487618
COL3A1	SWM	Z - C	0.190692	0.497955	0.768822
COL4A1	SWM	Z - C	-0.059322	0.716085	0.886906
COL4A2	SWM	Z - C	0.14382	0.372009	0.692513
COL5A1	SWM	Z - C	-0.00863225	0.970499	0.989497
COL5A2	SWM	Z - C	0.281198	0.147612	0.468528
COL6A1	SWM	Z - C	0.0734368	0.68027	0.867849
COL6A2	SWM	Z - C	-0.280639	0.163636	0.487285
COL9A1	SWM	Z - C	0.105227	0.656012	0.855748
COL9A2	SWM	Z - C	0.193543	0.188736	0.519989
COLEC10	SWM	Z - C	0.105158	0.422809	0.723511
COLGALT1	SWM	Z - C	0.0673231	0.665332	0.861021
COLQ	SWM	Z - C	-0.0223054	0.911984	0.970977
COMMD1	SWM	Z - C	0.266448	0.0910696	0.395207
COMMD2	SWM	Z - C	-0.0308855	0.866136	0.952187
COMMD3	SWM	Z - C	0.0101842	0.947221	0.981767
COMMD4	SWM	Z - C	-0.0194876	0.909239	0.970017
COMMD6	SWM	Z - C	-0.10305	0.476283	0.754713
COMMD7	SWM	Z - C	-0.128236	0.365729	0.687549
COMMD9	SWM	Z - C	-0.168299	0.31757	0.647191
COMTD1	SWM	Z - C	0.503512	0.0699674	0.35612
COP1	SWM	Z - C	0.00731107	0.943991	0.980894
COPA	SWM	Z - C	-0.494184	0.00448838	0.132726
COPB1	SWM	Z - C	-0.234174	0.202803	0.535323
COPB2	SWM	Z - C	-0.265135	0.237545	0.575485
COPE	SWM	Z - C	0.0119326	0.93821	0.980114
COPG1	SWM	Z - C	0.0559731	0.661678	0.858817
COPG2	SWM	Z - C	0.0986806	0.46926	0.752619
COPRS	SWM	Z - C	-0.0180396	0.930215	0.97788
COPS2	SWM	Z - C	-0.107797	0.532204	0.788055
COPS3	SWM	Z - C	-0.312387	0.0890219	0.390973
COPS4	SWM	Z - C	-0.211204	0.192626	0.524598
COPS5	SWM	Z - C	-0.317236	0.114176	0.426955
COPS6	SWM	Z - C	-0.399112	0.0113403	0.179438
COPS7A	SWM	Z - C	0.0404288	0.782241	0.914942
COPS7B	SWM	Z - C	0.00777886	0.950577	0.98236
COPS8	SWM	Z - C	0.342395	0.242137	0.580072
COPS9	SWM	Z - C	-0.124834	0.267851	0.606679
COPZ1	SWM	Z - C	0.0687456	0.727005	0.890565
COQ10A	SWM	Z - C	-0.585527	0.00660119	0.151939
COQ2	SWM	Z - C	0.0710473	0.572607	0.81206
COQ3	SWM	Z - C	0.23727	0.147789	0.468694
COQ8A	SWM	Z - C	0.336321	0.230049	0.567084
COQ8B	SWM	Z - C	-0.157279	0.539824	0.791956
COQ9	SWM	Z - C	-0.153074	0.263798	0.60289
CORO1A	SWM	Z - C	-0.358546	0.241123	0.579562
CORO1C	SWM	Z - C	-0.638691	0.0170858	0.211912
CORO6	SWM	Z - C	-0.314008	0.30768	0.638636
CORO7	SWM	Z - C	-0.0681829	0.748312	0.898631
CORT	SWM	Z - C	-0.117862	0.639019	0.847722
COTL1	SWM	Z - C	-0.172385	0.542657	0.793498
COX11	SWM	Z - C	-0.0567448	0.498955	0.768822
COX14	SWM	Z - C	-0.621191	0.0222737	0.233208
COX15	SWM	Z - C	-0.586666	0.042888	0.30052
COX16	SWM	Z - C	-0.225356	0.0174434	0.214141
COX18	SWM	Z - C	0.270323	0.153847	0.47419
COX20	SWM	Z - C	-0.325134	0.110548	0.424489
COX4I1	SWM	Z - C	-0.157761	0.23339	0.571749
COX5A	SWM	Z - C	-0.666881	0.0192791	0.224095
COX5B	SWM	Z - C	-0.439199	0.0318663	0.270309
COX6A1	SWM	Z - C	-0.161376	0.235605	0.573805
COX6B1	SWM	Z - C	-0.131766	0.38167	0.69599
COX6C	SWM	Z - C	-0.373987	0.0734481	0.362397
COX7A1	SWM	Z - C	0.116741	0.397408	0.710421
COX7A2	SWM	Z - C	-0.120935	0.471934	0.753803
COX7A2L	SWM	Z - C	-0.0136796	0.90401	0.968063
COX7B	SWM	Z - C	-0.125534	0.523316	0.783099
COX7C	SWM	Z - C	0.0297216	0.897718	0.964978
COX8A	SWM	Z - C	-0.244176	0.123759	0.442105
CPB1	SWM	Z - C	-0.111645	0.675608	0.864962
CPD	SWM	Z - C	0.141183	0.214436	0.550913
CPE	SWM	Z - C	-0.117611	0.594657	0.821723
CPEB2	SWM	Z - C	0.107485	0.617102	0.834867
CPEB3	SWM	Z - C	-0.131887	0.300186	0.63253
CPEB4	SWM	Z - C	-0.257226	0.0585715	0.334096
CPLANE1	SWM	Z - C	-0.130188	0.40344	0.712101
CPLX1	SWM	Z - C	-1.18029	8.05517e-05	0.027118
CPLX2	SWM	Z - C	-0.45668	0.135619	0.457798
CPLX3	SWM	Z - C	-0.142302	0.562037	0.805173
CPN1	SWM	Z - C	0.0564644	0.803732	0.925788
CPNE1	SWM	Z - C	-0.25646	0.359506	0.68218
CPNE2	SWM	Z - C	-0.00576255	0.962814	0.987039
CPNE5	SWM	Z - C	-0.318194	0.113833	0.4265
CPNE6	SWM	Z - C	-0.11183	0.624066	0.838764
CPNE7	SWM	Z - C	0.335076	0.0656952	0.349408
CPSF1	SWM	Z - C	0.128266	0.257895	0.597341
CPSF3	SWM	Z - C	0.222066	0.0603717	0.338739
CPSF6	SWM	Z - C	-0.316626	0.147209	0.468355
CPSF7	SWM	Z - C	-0.402181	0.0630869	0.344909
CPT1C	SWM	Z - C	-0.185407	0.525469	0.783815
CPTP	SWM	Z - C	0.102008	0.528281	0.786135
CR2	SWM	Z - C	-0.242377	0.338366	0.664517
CRABP2	SWM	Z - C	0.245803	0.321195	0.651318
CRACD	SWM	Z - C	-0.22355	0.432696	0.731439
CRACDL	SWM	Z - C	0.0192521	0.920509	0.974657
CRADD	SWM	Z - C	0.0842704	0.567944	0.80938
CRAT	SWM	Z - C	-0.169329	0.339969	0.664791
CRBN	SWM	Z - C	0.0800869	0.549323	0.795815
CRCP	SWM	Z - C	-0.365048	0.187116	0.518642
CREB1	SWM	Z - C	0.0354886	0.8096	0.92815
CREB3	SWM	Z - C	-0.155113	0.582753	0.818085
CREB3L1	SWM	Z - C	-0.248702	0.209024	0.543227
CREBBP	SWM	Z - C	-0.0418343	0.815064	0.930879
CREBL2	SWM	Z - C	-0.336213	0.0426553	0.299889
CREBZF	SWM	Z - C	0.388128	0.0509382	0.321247
CREG1	SWM	Z - C	-0.44187	0.142047	0.464824
CREG2	SWM	Z - C	0.00775867	0.95823	0.985983
CRELD1	SWM	Z - C	0.169696	0.37988	0.694889
CREM	SWM	Z - C	-1.03556	2.02599e-05	0.0167718
CRHR1	SWM	Z - C	-0.541425	0.0228925	0.236573
CRIP2	SWM	Z - C	-0.26411	0.128757	0.448244
CRIPT	SWM	Z - C	-0.236961	0.196251	0.529204
CRISP2	SWM	Z - C	-0.108942	0.495467	0.767308
CRISPLD1	SWM	Z - C	-0.14332	0.407269	0.713609
CRK	SWM	Z - C	0.179322	0.342466	0.667916
CRKL	SWM	Z - C	0.0787472	0.407463	0.713684
CRLF1	SWM	Z - C	0.17261	0.63492	0.845498
CRLF3	SWM	Z - C	-0.408694	0.2071	0.540667
CRMP1	SWM	Z - C	0.165834	0.475865	0.754467
CRNKL1	SWM	Z - C	-0.474174	0.0516306	0.321518
CROCC	SWM	Z - C	-0.305131	0.377998	0.694649
CRP	SWM	Z - C	-0.0836527	0.672364	0.864034
CRTAC1	SWM	Z - C	-0.159615	0.417031	0.71961
CRTAM	SWM	Z - C	0.233019	0.279312	0.614893
CRTAP	SWM	Z - C	-0.277924	0.138866	0.461463
CRTC1	SWM	Z - C	0.00186396	0.991074	0.996031
CRTC2	SWM	Z - C	0.0437876	0.849036	0.9456
CRTC3	SWM	Z - C	-0.200242	0.225394	0.562429
CRY1	SWM	Z - C	-0.451497	0.151423	0.472464
CRY2	SWM	Z - C	-0.292118	0.0799698	0.374042
CRYAB	SWM	Z - C	-0.389461	0.146009	0.467765
CRYBB1	SWM	Z - C	-0.222569	0.412377	0.716897
CRYM	SWM	Z - C	-0.386168	0.0308637	0.266947
CRYZL1	SWM	Z - C	0.284108	0.113483	0.426498
CS	SWM	Z - C	-0.375751	0.231965	0.570059
CSDC2	SWM	Z - C	-0.343796	0.0714847	0.358307
CSDE1	SWM	Z - C	0.0851558	0.597235	0.822985
CSE1L	SWM	Z - C	-0.521812	0.00477831	0.135354
CSGALNACT1	SWM	Z - C	-0.26174	0.126469	0.445487
CSGALNACT2	SWM	Z - C	0.142166	0.32812	0.656616
CSH2	SWM	Z - C	-0.531126	0.0141244	0.197032
CSK	SWM	Z - C	-0.135967	0.277029	0.613416
CSMD1	SWM	Z - C	0.310919	0.121486	0.439875
CSMD2	SWM	Z - C	0.217817	0.247788	0.586821
CSMD3	SWM	Z - C	-0.0311663	0.846981	0.945103
CSNK1A1	SWM	Z - C	0.144656	0.350787	0.67408
CSNK1D	SWM	Z - C	-0.170147	0.190366	0.521218
CSNK1E	SWM	Z - C	-0.0285443	0.843318	0.943689
CSNK1G1	SWM	Z - C	0.0406366	0.864493	0.951932
CSNK1G2	SWM	Z - C	-0.0363828	0.840242	0.942303
CSNK1G3	SWM	Z - C	-0.549789	0.0802875	0.374134
CSNK2A2	SWM	Z - C	-0.37996	0.169588	0.49365
CSNK2A3	SWM	Z - C	-0.202399	0.277788	0.614032
CSNK2B	SWM	Z - C	0.0457822	0.733531	0.89314
CSPG5	SWM	Z - C	0.245568	0.012077	0.183825
CSRNP2	SWM	Z - C	-0.147048	0.503175	0.771144
CSRNP3	SWM	Z - C	-0.0825019	0.670696	0.863025
CSRP1	SWM	Z - C	-0.0621988	0.872788	0.956111
CSRP2	SWM	Z - C	-0.0515594	0.724838	0.889774
CST3	SWM	Z - C	-0.0168197	0.940598	0.980366
CST6	SWM	Z - C	0.0037049	0.98326	0.993437
CST9	SWM	Z - C	-0.21723	0.425904	0.725004
CSTB	SWM	Z - C	-0.0952529	0.582838	0.818085
CSTF2	SWM	Z - C	0.0962413	0.455108	0.746042
CSTF3	SWM	Z - C	0.126518	0.373424	0.692801
CT47A10	SWM	Z - C	0.307925	0.303456	0.635384
CT47B1	SWM	Z - C	-0.187157	0.366355	0.687821
CTBP1	SWM	Z - C	0.038343	0.833031	0.938179
CTBP2	SWM	Z - C	0.390097	0.014968	0.200328
CTC1	SWM	Z - C	-0.586952	0.0305675	0.265961
CTCF	SWM	Z - C	-0.0674901	0.8027	0.925534
CTDNEP1	SWM	Z - C	0.138869	0.376797	0.694192
CTDSP2	SWM	Z - C	-0.0478515	0.781082	0.914526
CTDSPL	SWM	Z - C	0.358941	0.0962968	0.40465
CTDSPL2	SWM	Z - C	-0.124852	0.509122	0.776067
CTH	SWM	Z - C	-0.496495	0.0938941	0.400102
CTIF	SWM	Z - C	-0.0739617	0.500538	0.769308
CTNNA1	SWM	Z - C	0.0463003	0.740227	0.895946
CTNNA2	SWM	Z - C	0.337478	0.0111375	0.178766
CTNNAL1	SWM	Z - C	-0.431321	0.0712694	0.358278
CTNNB1	SWM	Z - C	0.27352	0.0931206	0.398069
CTNNBIP1	SWM	Z - C	-0.189829	0.181791	0.511153
CTNNBL1	SWM	Z - C	-0.673958	0.0310762	0.268065
CTNND1	SWM	Z - C	-0.233173	0.189531	0.52081
CTNND2	SWM	Z - C	-0.0466081	0.611921	0.832088
CTPS1	SWM	Z - C	-0.599142	0.0146022	0.199574
CTPS2	SWM	Z - C	-0.0808412	0.589477	0.819926
CTSA	SWM	Z - C	-0.516538	0.0377917	0.285775
CTSB	SWM	Z - C	-0.234559	0.108128	0.421563
CTSD	SWM	Z - C	-0.19943	0.393221	0.706749
CTSF	SWM	Z - C	0.221225	0.142353	0.465161
CTSH	SWM	Z - C	0.0962071	0.489298	0.764003
CTSL	SWM	Z - C	-0.328421	0.154471	0.47475
CTSO	SWM	Z - C	0.534741	0.00794117	0.159175
CTSW	SWM	Z - C	-0.0651883	0.64393	0.849521
CTSZ	SWM	Z - C	-0.0818818	0.597054	0.822951
CTTN	SWM	Z - C	-0.46362	0.0375065	0.285225
CTTNBP2	SWM	Z - C	-0.0860431	0.658452	0.857337
CTU1	SWM	Z - C	-0.064366	0.727308	0.890565
CTXN1	SWM	Z - C	-0.496121	0.0505905	0.321247
CTXND1	SWM	Z - C	0.46887	0.0171409	0.211912
CUEDC1	SWM	Z - C	-0.271814	0.0419368	0.29789
CUEDC2	SWM	Z - C	0.130557	0.516807	0.78043
CUL1	SWM	Z - C	-0.0708806	0.698475	0.877456
CUL2	SWM	Z - C	-0.134929	0.366343	0.687821
CUL3	SWM	Z - C	-0.257602	0.307262	0.638525
CUL4A	SWM	Z - C	-0.396731	0.0165633	0.208902
CUL4B	SWM	Z - C	-0.494887	0.0319969	0.270337
CUL5	SWM	Z - C	0.119979	0.395234	0.708656
CUL7	SWM	Z - C	-0.791098	0.000872732	0.0753622
CUTA	SWM	Z - C	0.341273	0.0469073	0.31199
CUX1	SWM	Z - C	-0.221269	0.193159	0.525701
CUX2	SWM	Z - C	-0.442811	0.135139	0.456706
CWC15	SWM	Z - C	-0.375525	0.0375623	0.285402
CWH43	SWM	Z - C	0.735983	0.00726334	0.15501
CX3CL1	SWM	Z - C	-0.207363	0.418971	0.720531
CX3CR1	SWM	Z - C	0.0346164	0.83484	0.939128
CXADR	SWM	Z - C	-0.152206	0.36739	0.688419
CXCL14	SWM	Z - C	0.180454	0.154268	0.474291
CXCL6	SWM	Z - C	0.188246	0.56692	0.808975
CXCL8	SWM	Z - C	-0.126168	0.473447	0.754037
CXCL9	SWM	Z - C	0.130161	0.529626	0.786665
CXCR1	SWM	Z - C	-0.268261	0.142976	0.465822
CXCR3	SWM	Z - C	-0.121314	0.638181	0.847337
CXCR4	SWM	Z - C	-0.596252	0.0703505	0.356734
CXCR6	SWM	Z - C	-0.227558	0.140978	0.463833
CXorf38	SWM	Z - C	-0.489349	0.0967137	0.405235
CXXC1	SWM	Z - C	-0.0646881	0.699036	0.877456
CXXC4	SWM	Z - C	-0.0125755	0.941191	0.98051
CXXC5	SWM	Z - C	-0.203348	0.331528	0.658708
CYB561D2	SWM	Z - C	-0.247916	0.307098	0.638487
CYB5A	SWM	Z - C	0.104463	0.643796	0.849521
CYB5B	SWM	Z - C	0.00199421	0.98756	0.994834
CYB5D1	SWM	Z - C	0.00577126	0.97383	0.990579
CYB5R3	SWM	Z - C	-0.363544	0.0109578	0.178766
CYBC1	SWM	Z - C	-0.114242	0.644111	0.849521
CYC1	SWM	Z - C	-0.248461	0.293798	0.628109
CYCS	SWM	Z - C	-0.318896	0.068798	0.353689
CYFIP1	SWM	Z - C	0.111552	0.104308	0.415387
CYFIP2	SWM	Z - C	0.32805	0.0344849	0.275911
CYGB	SWM	Z - C	-0.521362	0.0451812	0.306137
CYHR1	SWM	Z - C	-0.216151	0.108157	0.421563
CYLC2	SWM	Z - C	0.281935	0.186032	0.518642
CYLD	SWM	Z - C	0.08104	0.567493	0.80938
CYP11A1	SWM	Z - C	0.120299	0.711953	0.883954
CYP17A1	SWM	Z - C	0.232852	0.109264	0.422058
CYP26A1	SWM	Z - C	0.00189486	0.994018	0.997366
CYP2A6	SWM	Z - C	0.111708	0.398914	0.711237
CYP2E1	SWM	Z - C	0.261053	0.158852	0.482014
CYP2W1	SWM	Z - C	-0.23776	0.172289	0.496232
CYP46A1	SWM	Z - C	-0.046634	0.776376	0.911473
CYP4X1	SWM	Z - C	-0.528593	0.0316199	0.269424
CYP4Z1	SWM	Z - C	0.225635	0.146734	0.467765
CYP51A1	SWM	Z - C	0.10004	0.581761	0.817229
CYRIA	SWM	Z - C	-0.171258	0.422449	0.723196
CYRIB	SWM	Z - C	-0.475604	0.0434235	0.30304
CYS1	SWM	Z - C	-0.236162	0.111576	0.425039
CYSRT1	SWM	Z - C	0.0771982	0.721687	0.88837
CYSTM1	SWM	Z - C	0.109892	0.525156	0.783683
CYTH1	SWM	Z - C	0.226602	0.308437	0.638997
CYTH2	SWM	Z - C	-0.301538	0.279981	0.615308
CYTH3	SWM	Z - C	0.00527625	0.983141	0.993437
D2HGDH	SWM	Z - C	0.230456	0.0479644	0.314717
DAAM1	SWM	Z - C	0.0751315	0.682459	0.869152
DAAM2	SWM	Z - C	0.0708053	0.77332	0.910121
DAB1	SWM	Z - C	-0.473093	0.0315512	0.269424
DAB2IP	SWM	Z - C	0.299334	0.327809	0.656511
DACH1	SWM	Z - C	0.0714959	0.778255	0.912534
DACT1	SWM	Z - C	0.464883	0.000444547	0.0540626
DACT3	SWM	Z - C	-0.151942	0.311628	0.642266
DAD1	SWM	Z - C	0.0879861	0.41384	0.717437
DAG1	SWM	Z - C	0.100296	0.675676	0.864962
DAGLA	SWM	Z - C	0.136456	0.607994	0.829742
DAGLB	SWM	Z - C	-0.1936	0.360578	0.682851
DALRD3	SWM	Z - C	-0.179692	0.338627	0.664533
DAOA	SWM	Z - C	0.0505532	0.772458	0.91005
DAP	SWM	Z - C	-0.285156	0.161445	0.484146
DAP3	SWM	Z - C	0.105351	0.547723	0.795589
DAPK1	SWM	Z - C	0.202055	0.0942928	0.400653
DAPK3	SWM	Z - C	-0.317942	0.0245717	0.242039
DARS1	SWM	Z - C	-0.0164969	0.877281	0.95782
DAXX	SWM	Z - C	-0.228624	0.132409	0.452593
DAZAP1	SWM	Z - C	0.153995	0.346567	0.67141
DAZAP2	SWM	Z - C	-0.0651856	0.701926	0.878838
DAZL	SWM	Z - C	0.302266	0.092732	0.397598
DBI	SWM	Z - C	0.0245253	0.854929	0.947599
DBN1	SWM	Z - C	-0.336684	0.0327445	0.2722
DBNDD1	SWM	Z - C	-0.166875	0.294156	0.628141
DBNDD2	SWM	Z - C	-0.419062	0.0616968	0.340714
DBNL	SWM	Z - C	0.355017	0.0118391	0.181485
DBP	SWM	Z - C	0.0524943	0.792018	0.919434
DBT	SWM	Z - C	0.0990206	0.722068	0.88855
DCAF1	SWM	Z - C	-0.142419	0.166591	0.490306
DCAF10	SWM	Z - C	0.746643	0.0105493	0.177202
DCAF12	SWM	Z - C	0.142271	0.415927	0.718963
DCAF12L2	SWM	Z - C	0.198952	0.246572	0.585255
DCAF16	SWM	Z - C	0.621288	0.000592942	0.0624164
DCAF17	SWM	Z - C	0.133181	0.37531	0.69291
DCAF4	SWM	Z - C	-0.203559	0.404	0.712662
DCAF5	SWM	Z - C	-0.243591	0.259238	0.598227
DCAF6	SWM	Z - C	-0.153459	0.338113	0.664317
DCAF8	SWM	Z - C	0.395609	0.138349	0.461356
DCAF8L2	SWM	Z - C	0.0318784	0.872002	0.955505
DCBLD2	SWM	Z - C	-0.0501537	0.844223	0.944153
DCC	SWM	Z - C	-0.293444	0.254744	0.593373
DCDC1	SWM	Z - C	-0.160001	0.58541	0.818515
DCHS1	SWM	Z - C	0.137132	0.214893	0.551445
DCK	SWM	Z - C	0.194933	0.369148	0.690561
DCLK1	SWM	Z - C	-0.487161	0.0619075	0.341662
DCLK2	SWM	Z - C	0.0269525	0.907931	0.969726
DCP1B	SWM	Z - C	0.205033	0.251331	0.590735
DCP2	SWM	Z - C	0.267625	0.0728393	0.360816
DCPS	SWM	Z - C	0.0359851	0.821643	0.932892
DCTN1	SWM	Z - C	-0.285416	0.0334985	0.274394
DCTN2	SWM	Z - C	-0.0390971	0.720951	0.88837
DCTN3	SWM	Z - C	-0.425392	0.0203219	0.226932
DCTN4	SWM	Z - C	0.282872	0.246548	0.585255
DCTN5	SWM	Z - C	-0.0585128	0.671891	0.863864
DCTN6	SWM	Z - C	-0.295242	0.0903448	0.394211
DCUN1D1	SWM	Z - C	-0.298928	0.0797211	0.373683
DCUN1D3	SWM	Z - C	-0.0435229	0.757902	0.903719
DCUN1D4	SWM	Z - C	0.0999236	0.46905	0.752619
DCX	SWM	Z - C	0.194068	0.347949	0.672169
DCXR	SWM	Z - C	-0.658004	0.0105745	0.177202
DDA1	SWM	Z - C	-0.177892	0.371727	0.692135
DDAH1	SWM	Z - C	-0.185716	0.161729	0.484303
DDAH2	SWM	Z - C	-0.0588031	0.727963	0.890796
DDB1	SWM	Z - C	-0.0529843	0.741973	0.896646
DDB2	SWM	Z - C	1.31376	0.148837	0.469806
DDHD1	SWM	Z - C	-0.199333	0.49748	0.768759
DDHD2	SWM	Z - C	-0.606198	0.00684111	0.151939
DDI2	SWM	Z - C	0.0196604	0.927802	0.976548
DDIT3	SWM	Z - C	0.167816	0.166096	0.489178
DDIT4	SWM	Z - C	-0.117835	0.433197	0.731598
DDN	SWM	Z - C	-0.0540597	0.82039	0.932339
DDOST	SWM	Z - C	0.192821	0.152676	0.473865
DDR1	SWM	Z - C	0.365904	0.028424	0.257819
DDRGK1	SWM	Z - C	-0.115618	0.26034	0.599356
DDT	SWM	Z - C	0.370168	0.0716488	0.358307
DDX1	SWM	Z - C	-0.420015	0.133587	0.454016
DDX17	SWM	Z - C	0.358726	0.0491074	0.31723
DDX18	SWM	Z - C	-0.0745734	0.559363	0.803002
DDX20	SWM	Z - C	-0.318674	0.178608	0.506762
DDX23	SWM	Z - C	0.0830411	0.574761	0.81327
DDX24	SWM	Z - C	-0.0576457	0.745729	0.898344
DDX39B	SWM	Z - C	0.0792334	0.415902	0.718963
DDX3X	SWM	Z - C	0.212916	0.308691	0.638997
DDX3Y	SWM	Z - C	-0.433925	0.177581	0.505157
DDX4	SWM	Z - C	0.276004	0.468276	0.752595
DDX41	SWM	Z - C	-0.197102	0.227629	0.564496
DDX42	SWM	Z - C	-0.123567	0.403673	0.712368
DDX46	SWM	Z - C	-0.0131709	0.938703	0.980135
DDX47	SWM	Z - C	0.119906	0.396528	0.710067
DDX49	SWM	Z - C	-0.188616	0.155707	0.476705
DDX5	SWM	Z - C	-0.258639	0.174842	0.501439
DDX50	SWM	Z - C	-0.285395	0.0498813	0.319627
DDX53	SWM	Z - C	-0.0829497	0.683928	0.86974
DDX55	SWM	Z - C	-0.199118	0.350315	0.673752
DDX58	SWM	Z - C	0.000814815	0.997685	0.998734
DDX6	SWM	Z - C	0.0404617	0.736406	0.894241
DEAF1	SWM	Z - C	-0.0276472	0.859272	0.949527
DECR1	SWM	Z - C	0.189994	0.296176	0.629235
DEDD	SWM	Z - C	-0.368563	0.12195	0.440301
DEDD2	SWM	Z - C	-0.137264	0.448497	0.740976
DEF8	SWM	Z - C	0.167667	0.229626	0.566766
DEFB128	SWM	Z - C	0.233449	0.112258	0.425566
DEFB130A	SWM	Z - C	0.00575831	0.967886	0.988323
DEFB134	SWM	Z - C	0.210806	0.130827	0.450452
DEGS1	SWM	Z - C	-0.398527	0.0965469	0.40513
DEK	SWM	Z - C	0.390175	0.200317	0.533892
DELE1	SWM	Z - C	-0.0266503	0.91377	0.971753
DENND10	SWM	Z - C	0.491727	0.00168318	0.0959648
DENND11	SWM	Z - C	0.219635	0.228766	0.566126
DENND1A	SWM	Z - C	-0.161138	0.228831	0.566127
DENND1B	SWM	Z - C	-0.0903234	0.586197	0.81874
DENND3	SWM	Z - C	-0.0396212	0.860066	0.950051
DENND4A	SWM	Z - C	-0.237843	0.354396	0.676738
DENND4B	SWM	Z - C	-0.412546	0.0928832	0.397598
DENND4C	SWM	Z - C	0.0874714	0.45755	0.747174
DENND5A	SWM	Z - C	0.305524	0.373227	0.692801
DENND5B	SWM	Z - C	0.104896	0.712988	0.884841
DENND6A	SWM	Z - C	-0.0992082	0.684769	0.869834
DENND6B	SWM	Z - C	-0.576429	0.0161449	0.207192
DERL1	SWM	Z - C	-0.572845	0.0178047	0.216378
DERL2	SWM	Z - C	0.193727	0.194994	0.527763
DESI1	SWM	Z - C	-0.459812	0.0349678	0.277492
DEXI	SWM	Z - C	-0.181568	0.276632	0.612915
DFFA	SWM	Z - C	0.00225281	0.99188	0.996091
DGAT1	SWM	Z - C	0.0580481	0.648805	0.852317
DGCR2	SWM	Z - C	0.503196	0.000361202	0.0510845
DGCR6L	SWM	Z - C	0.418114	0.119687	0.436144
DGCR8	SWM	Z - C	0.23095	0.232326	0.570419
DGKA	SWM	Z - C	0.208008	0.306649	0.638311
DGKB	SWM	Z - C	-0.0362755	0.759019	0.904379
DGKD	SWM	Z - C	-0.0673375	0.655253	0.855396
DGKH	SWM	Z - C	0.146769	0.28389	0.618763
DGKI	SWM	Z - C	0.0270739	0.895009	0.964305
DGKQ	SWM	Z - C	0.155288	0.505686	0.772769
DGKZ	SWM	Z - C	-0.565197	0.0892187	0.391641
DHCR24	SWM	Z - C	-0.746668	0.00709859	0.152488
DHCR7	SWM	Z - C	0.382995	0.064362	0.347604
DHFR	SWM	Z - C	-0.0808206	0.667931	0.861674
DHODH	SWM	Z - C	-0.116117	0.569215	0.81003
DHPS	SWM	Z - C	0.011029	0.963661	0.987039
DHRS1	SWM	Z - C	-0.195103	0.215124	0.551445
DHRS11	SWM	Z - C	-0.306107	0.0843211	0.383581
DHRS13	SWM	Z - C	-0.42389	0.0131679	0.189673
DHRS2	SWM	Z - C	-0.178946	0.304543	0.636593
DHRS4	SWM	Z - C	0.673303	0.00396335	0.127541
DHRS7	SWM	Z - C	-0.221804	0.113699	0.4265
DHX15	SWM	Z - C	-0.039744	0.70361	0.880065
DHX29	SWM	Z - C	-0.297908	0.128054	0.44755
DHX30	SWM	Z - C	0.12131	0.329087	0.65736
DHX36	SWM	Z - C	-0.181727	0.337954	0.664317
DHX38	SWM	Z - C	-0.221168	0.223675	0.56066
DHX40	SWM	Z - C	0.402467	0.0567958	0.33215
DHX8	SWM	Z - C	-0.161715	0.407181	0.713609
DHX9	SWM	Z - C	0.0905201	0.518924	0.781638
DIAPH1	SWM	Z - C	-0.154144	0.579354	0.81575
DIAPH2	SWM	Z - C	0.341606	0.0112611	0.178891
DIDO1	SWM	Z - C	0.174093	0.178131	0.506392
DIO3	SWM	Z - C	0.0117088	0.949174	0.98236
DIP2A	SWM	Z - C	-0.092841	0.558862	0.803002
DIP2B	SWM	Z - C	0.0917714	0.480069	0.757451
DIP2C	SWM	Z - C	0.250926	0.220559	0.55823
DIPK1B	SWM	Z - C	-0.156872	0.457935	0.7474
DIPK2A	SWM	Z - C	0.287712	0.106072	0.417468
DIRAS1	SWM	Z - C	-0.230758	0.186995	0.518642
DIRAS2	SWM	Z - C	-0.824176	1.41769e-05	0.0167718
DIRAS3	SWM	Z - C	0.186264	0.273789	0.610605
DISC1	SWM	Z - C	-0.0121654	0.941514	0.980708
DISP3	SWM	Z - C	-0.0090138	0.946929	0.981767
DIXDC1	SWM	Z - C	-0.0616482	0.618191	0.835543
DKC1	SWM	Z - C	0.0224528	0.884721	0.961254
DKK1	SWM	Z - C	0.0458698	0.679149	0.867823
DKK3	SWM	Z - C	0.113848	0.450844	0.743311
DKKL1	SWM	Z - C	-0.0533029	0.758467	0.903984
DLAT	SWM	Z - C	-0.392725	0.0369402	0.283133
DLD	SWM	Z - C	-0.199009	0.434067	0.7322
DLEU7	SWM	Z - C	0.128084	0.323658	0.653061
DLG1	SWM	Z - C	-0.145584	0.412895	0.717077
DLG2	SWM	Z - C	-0.011294	0.948116	0.982049
DLG3	SWM	Z - C	-0.0605287	0.526744	0.784782
DLG4	SWM	Z - C	-0.479829	0.0273354	0.25346
DLG5	SWM	Z - C	-0.0595469	0.616268	0.834546
DLGAP1	SWM	Z - C	-0.231086	0.383421	0.698022
DLGAP2	SWM	Z - C	0.161714	0.436386	0.733415
DLGAP3	SWM	Z - C	-0.124733	0.351549	0.674519
DLGAP4	SWM	Z - C	0.0113928	0.939158	0.98025
DLL3	SWM	Z - C	0.324947	0.0441549	0.305041
DLL4	SWM	Z - C	-0.32268	0.146801	0.467765
DLST	SWM	Z - C	0.267154	0.122185	0.440301
DLX2	SWM	Z - C	-0.327854	0.17582	0.502372
DMAC1	SWM	Z - C	0.0360091	0.863107	0.951591
DMAC2	SWM	Z - C	-0.451072	0.0174226	0.214141
DMC1	SWM	Z - C	0.000762639	0.995519	0.998141
DMD	SWM	Z - C	0.166171	0.241962	0.580072
DMPK	SWM	Z - C	-0.248058	0.127116	0.44631
DMRTB1	SWM	Z - C	-0.0459034	0.791261	0.919287
DMRTC2	SWM	Z - C	-0.300112	0.0566465	0.33215
DMTF1	SWM	Z - C	0.398802	0.00130803	0.0911652
DMTN	SWM	Z - C	0.0134085	0.924608	0.975172
DMWD	SWM	Z - C	-0.0461874	0.748835	0.898666
DMXL1	SWM	Z - C	0.259957	0.099044	0.408506
DMXL2	SWM	Z - C	-0.109176	0.499486	0.769012
DNAAF11	SWM	Z - C	-0.0602007	0.795018	0.920697
DNAAF9	SWM	Z - C	0.0814138	0.550197	0.79651
DNAH12	SWM	Z - C	-0.231018	0.412725	0.716925
DNAH14	SWM	Z - C	0.0819505	0.7559	0.90254
DNAH5	SWM	Z - C	-0.0833078	0.688167	0.871712
DNAH6	SWM	Z - C	0.262018	0.295952	0.629235
DNAH8	SWM	Z - C	0.0316176	0.815943	0.931009
DNAH9	SWM	Z - C	-0.212362	0.27116	0.608739
DNAI1	SWM	Z - C	0.236052	0.147503	0.468468
DNAJA1	SWM	Z - C	-0.272746	0.146717	0.467765
DNAJA2	SWM	Z - C	-0.51125	0.0165457	0.208902
DNAJA3	SWM	Z - C	0.205092	0.178894	0.507407
DNAJA4	SWM	Z - C	-0.0622385	0.837184	0.940624
DNAJB11	SWM	Z - C	-0.34577	0.0681904	0.352853
DNAJB13	SWM	Z - C	0.0233264	0.917546	0.973842
DNAJB2	SWM	Z - C	-0.168011	0.340028	0.664791
DNAJB5	SWM	Z - C	-0.269477	0.0658452	0.349408
DNAJB6	SWM	Z - C	0.328554	0.0379413	0.285775
DNAJB9	SWM	Z - C	0.143735	0.427809	0.727109
DNAJC1	SWM	Z - C	0.044357	0.810756	0.928224
DNAJC11	SWM	Z - C	-0.463274	0.0245224	0.242039
DNAJC13	SWM	Z - C	-0.191882	0.118255	0.433997
DNAJC14	SWM	Z - C	0.36504	0.0367368	0.282563
DNAJC15	SWM	Z - C	0.545049	2.10774e-05	0.0167718
DNAJC16	SWM	Z - C	-0.421473	0.140302	0.463291
DNAJC18	SWM	Z - C	-0.330699	0.158221	0.481039
DNAJC19	SWM	Z - C	-0.119811	0.574535	0.813195
DNAJC2	SWM	Z - C	0.339492	0.00953495	0.168016
DNAJC30	SWM	Z - C	0.122961	0.476428	0.754782
DNAJC4	SWM	Z - C	-0.368222	0.00563139	0.142461
DNAJC6	SWM	Z - C	-0.403638	0.0732986	0.361863
DNAJC7	SWM	Z - C	0.0239459	0.937095	0.979928
DNAJC8	SWM	Z - C	-0.360673	0.0156989	0.205093
DNAL1	SWM	Z - C	-0.448975	0.0237142	0.240566
DNAL4	SWM	Z - C	-0.00636109	0.979655	0.992377
DNASE1L1	SWM	Z - C	0.0113707	0.962972	0.987039
[truncated: 6,754 more rows]

## Sheet: DWM_FullGeneList
Gene	Subset	Contrast	Estimate	pval	FDR
A1BG	DWM	Z - C	0.33327	0.279852	0.571646
A2M	DWM	Z - C	0.00253884	0.98812	0.997092
A2ML1	DWM	Z - C	0.0591699	0.766209	0.902489
AACS	DWM	Z - C	0.108783	0.488619	0.740015
AADACL3	DWM	Z - C	0.110467	0.50482	0.750711
AADAT	DWM	Z - C	0.0388453	0.743821	0.89053
AAGAB	DWM	Z - C	0.132093	0.525488	0.764848
AAK1	DWM	Z - C	0.166994	0.291489	0.582379
AAMDC	DWM	Z - C	0.224655	0.145856	0.42316
AAMP	DWM	Z - C	-0.367669	0.0166906	0.144646
AANAT	DWM	Z - C	-0.0717265	0.818691	0.927758
AARS1	DWM	Z - C	0.00123282	0.994159	0.998151
AASDHPPT	DWM	Z - C	0.0168927	0.945949	0.982333
AATK	DWM	Z - C	-0.654032	0.000512304	0.0223095
ABCA1	DWM	Z - C	0.468707	0.0631949	0.275745
ABCA2	DWM	Z - C	-0.728996	0.00027211	0.0149379
ABCA3	DWM	Z - C	0.26528	0.0372824	0.214693
ABCA4	DWM	Z - C	0.129623	0.498012	0.746053
ABCA5	DWM	Z - C	0.178016	0.294947	0.58431
ABCB10	DWM	Z - C	-0.53111	0.0963214	0.344686
ABCB6	DWM	Z - C	-0.520234	0.0365506	0.213398
ABCB9	DWM	Z - C	0.231677	0.153822	0.435575
ABCC1	DWM	Z - C	0.135163	0.511644	0.754705
ABCC10	DWM	Z - C	0.00363767	0.988687	0.997108
ABCC5	DWM	Z - C	-0.141024	0.250412	0.544458
ABCC8	DWM	Z - C	0.0502928	0.717143	0.878907
ABCD3	DWM	Z - C	0.151819	0.382986	0.661738
ABCD4	DWM	Z - C	0.0707716	0.785357	0.912425
ABCE1	DWM	Z - C	0.137384	0.369402	0.652262
ABCF2	DWM	Z - C	-0.00839616	0.938097	0.97883
ABCF3	DWM	Z - C	0.206147	0.226313	0.522486
ABHD11	DWM	Z - C	-0.330229	0.211713	0.505903
ABHD12B	DWM	Z - C	-0.395574	0.0905078	0.334793
ABHD14A	DWM	Z - C	-0.0484136	0.86074	0.944906
ABHD16A	DWM	Z - C	0.0140172	0.901387	0.963154
ABHD17A	DWM	Z - C	-1.16399	1.94719e-05	0.00299013
ABHD17B	DWM	Z - C	-1.12337	0.000455463	0.0204444
ABHD18	DWM	Z - C	0.151636	0.347129	0.631688
ABHD2	DWM	Z - C	0.267245	0.0428757	0.229958
ABHD5	DWM	Z - C	0.045437	0.843892	0.939292
ABHD6	DWM	Z - C	-0.0646663	0.773838	0.905899
ABHD8	DWM	Z - C	-0.00194076	0.994493	0.998256
ABI1	DWM	Z - C	0.0417458	0.686892	0.862396
ABI2	DWM	Z - C	-0.0429144	0.776801	0.907667
ABITRAM	DWM	Z - C	-0.0762484	0.513276	0.755458
ABL1	DWM	Z - C	-0.0696384	0.623539	0.8282
ABL2	DWM	Z - C	-0.375932	0.0536777	0.254595
ABLIM1	DWM	Z - C	0.175346	0.185044	0.474175
ABLIM2	DWM	Z - C	-0.0937923	0.514886	0.75681
ABLIM3	DWM	Z - C	0.204447	0.290308	0.58108
ABR	DWM	Z - C	-0.287762	0.0827481	0.319357
ABRAXAS2	DWM	Z - C	0.349807	0.0247057	0.176205
ABT1	DWM	Z - C	0.473273	0.00620615	0.0860895
ABTB2	DWM	Z - C	-0.356431	0.0149768	0.136423
ACAA1	DWM	Z - C	-0.54208	0.0304103	0.196154
ACACA	DWM	Z - C	-0.0713151	0.738875	0.886913
ACAD9	DWM	Z - C	0.13985	0.293445	0.584154
ACADSB	DWM	Z - C	0.0917126	0.569977	0.792547
ACADVL	DWM	Z - C	-0.343508	0.0334891	0.205417
ACAP2	DWM	Z - C	-0.56896	0.00567255	0.0823413
ACAP3	DWM	Z - C	-0.444269	0.00120827	0.0345395
ACAT1	DWM	Z - C	-0.0662271	0.776343	0.907375
ACAT2	DWM	Z - C	-0.710149	0.00575428	0.0827621
ACBD3	DWM	Z - C	-0.0566303	0.686922	0.862396
ACBD5	DWM	Z - C	-0.159311	0.474805	0.730026
ACBD6	DWM	Z - C	0.0650949	0.737631	0.886343
ACHE	DWM	Z - C	-0.090411	0.643347	0.838978
ACIN1	DWM	Z - C	0.0216988	0.857892	0.944391
ACLY	DWM	Z - C	-0.529088	0.00228118	0.051067
ACO2	DWM	Z - C	-0.132551	0.460577	0.720916
ACOT1	DWM	Z - C	-0.56989	0.0088726	0.103834
ACOT11	DWM	Z - C	0.204162	0.137052	0.410969
ACOT13	DWM	Z - C	0.1964	0.154592	0.436077
ACOT4	DWM	Z - C	0.322325	0.0977594	0.346697
ACOT7	DWM	Z - C	-0.569707	0.0275567	0.187374
ACP1	DWM	Z - C	-0.121278	0.462819	0.722708
ACP3	DWM	Z - C	-0.119937	0.726735	0.883577
ACP6	DWM	Z - C	0.0223705	0.895004	0.960752
ACSF2	DWM	Z - C	-0.654886	0.0113792	0.118574
ACSF3	DWM	Z - C	0.0555355	0.637848	0.83648
ACSL1	DWM	Z - C	-0.0106694	0.941809	0.980921
ACSL3	DWM	Z - C	-0.127559	0.230404	0.526011
ACSL4	DWM	Z - C	-0.455506	0.182072	0.471222
ACSL6	DWM	Z - C	-0.0948424	0.486804	0.738938
ACSM2A	DWM	Z - C	0.314131	0.167411	0.453668
ACSM5	DWM	Z - C	0.0288611	0.833431	0.935131
ACSS2	DWM	Z - C	-0.30623	0.0436951	0.232642
ACTC1	DWM	Z - C	-0.161596	0.462767	0.722708
ACTG2	DWM	Z - C	0.244439	0.051191	0.250181
ACTL6A	DWM	Z - C	0.0258752	0.816972	0.92677
ACTL6B	DWM	Z - C	0.00774705	0.945879	0.982333
ACTN1	DWM	Z - C	0.234671	0.362986	0.647486
ACTN2	DWM	Z - C	-0.0988531	0.681809	0.860873
ACTN4	DWM	Z - C	-0.744378	0.0132463	0.128738
ACTR10	DWM	Z - C	-0.346961	0.0368915	0.21395
ACTR1A	DWM	Z - C	0.0830121	0.592631	0.806033
ACTR1B	DWM	Z - C	-0.370921	0.00414801	0.0702273
ACTR2	DWM	Z - C	-0.136187	0.300209	0.588253
ACTR3	DWM	Z - C	-0.149439	0.338091	0.623617
ACTR3B	DWM	Z - C	0.403197	0.0444182	0.234527
ACTR6	DWM	Z - C	0.278046	0.309856	0.596999
ACVR1	DWM	Z - C	0.14441	0.50854	0.752408
ACVR1B	DWM	Z - C	-0.123786	0.151518	0.43323
ACVR2A	DWM	Z - C	0.289606	0.153243	0.435357
ACYP1	DWM	Z - C	-0.0169339	0.84993	0.94182
ADA2	DWM	Z - C	0.260014	0.174519	0.46164
ADAL	DWM	Z - C	0.31081	0.0363848	0.213398
ADAM10	DWM	Z - C	-0.161264	0.421733	0.69453
ADAM11	DWM	Z - C	-0.0553508	0.730632	0.884153
ADAM15	DWM	Z - C	-1.01801	0.00232427	0.0511164
ADAM17	DWM	Z - C	0.0154675	0.916083	0.968288
ADAM18	DWM	Z - C	0.182875	0.161463	0.445391
ADAM19	DWM	Z - C	-0.18605	0.432538	0.702841
ADAM22	DWM	Z - C	-0.119778	0.540481	0.776325
ADAM23	DWM	Z - C	0.141317	0.54354	0.777433
ADAM32	DWM	Z - C	-0.608816	0.00523543	0.0788783
ADAM8	DWM	Z - C	0.29053	0.20425	0.496336
ADAM9	DWM	Z - C	-0.059938	0.630449	0.832326
ADAMTS10	DWM	Z - C	0.354275	0.215599	0.510176
ADAMTS13	DWM	Z - C	0.121181	0.463867	0.723232
ADAMTS3	DWM	Z - C	-0.274239	0.127092	0.396428
ADAMTS4	DWM	Z - C	-1.47796	4.48521e-07	0.000245369
ADAMTS9	DWM	Z - C	0.479723	0.147959	0.426641
ADAMTSL3	DWM	Z - C	-0.504499	0.0459223	0.238692
ADAMTSL5	DWM	Z - C	0.419617	0.13168	0.403853
ADAP1	DWM	Z - C	-0.654376	0.00212203	0.0492682
ADAR	DWM	Z - C	0.278306	0.167615	0.453694
ADARB1	DWM	Z - C	-0.0715403	0.74845	0.893018
ADAT2	DWM	Z - C	-0.574384	0.0852425	0.32389
ADAT3	DWM	Z - C	-0.135856	0.596149	0.809132
ADCK2	DWM	Z - C	-0.112403	0.384993	0.663355
ADCK5	DWM	Z - C	0.247677	0.0969309	0.345736
ADCY1	DWM	Z - C	0.675734	0.0256271	0.179308
ADCY2	DWM	Z - C	-0.295341	0.148786	0.427833
ADCY5	DWM	Z - C	-0.2365	0.226786	0.522784
ADCY6	DWM	Z - C	0.366595	0.111084	0.370267
ADCY8	DWM	Z - C	-0.346581	0.187355	0.475314
ADCYAP1R1	DWM	Z - C	0.168359	0.343852	0.629271
ADD1	DWM	Z - C	-0.384306	0.062829	0.275108
ADD3	DWM	Z - C	-0.00866925	0.95989	0.988148
ADGRA1	DWM	Z - C	-0.118739	0.568354	0.792377
ADGRA3	DWM	Z - C	0.0153799	0.946435	0.982361
ADGRB1	DWM	Z - C	-0.346311	0.075608	0.303316
ADGRB2	DWM	Z - C	-0.0792227	0.530846	0.768905
ADGRB3	DWM	Z - C	0.118587	0.253478	0.546791
ADGRD2	DWM	Z - C	-0.308443	0.0352785	0.21109
ADGRG1	DWM	Z - C	-0.0360528	0.735237	0.885692
ADGRL1	DWM	Z - C	0.136958	0.274236	0.565862
ADGRL2	DWM	Z - C	-0.0727055	0.677584	0.858317
ADGRL3	DWM	Z - C	0.141441	0.302503	0.590362
ADH1B	DWM	Z - C	-0.443742	0.202805	0.494248
ADH5	DWM	Z - C	-0.111946	0.442414	0.7095
ADHFE1	DWM	Z - C	0.106201	0.591735	0.805841
ADIRF	DWM	Z - C	-0.582351	0.017243	0.146532
ADK	DWM	Z - C	-0.121962	0.569893	0.792547
ADNP	DWM	Z - C	-0.0254117	0.828547	0.932788
ADNP2	DWM	Z - C	-0.404305	0.151767	0.433286
ADORA3	DWM	Z - C	-0.0220263	0.899464	0.962353
ADPGK	DWM	Z - C	-0.198751	0.377359	0.657266
ADPRH	DWM	Z - C	-0.122107	0.597231	0.810098
ADPRS	DWM	Z - C	-0.114859	0.395203	0.673128
ADRM1	DWM	Z - C	-0.550723	0.0211533	0.163161
ADSS2	DWM	Z - C	0.0624336	0.64716	0.841442
AEBP2	DWM	Z - C	-0.179872	0.501616	0.748828
AFAP1	DWM	Z - C	0.159882	0.477786	0.732282
AFAP1L2	DWM	Z - C	-0.657978	0.000741619	0.0264955
AFDN	DWM	Z - C	-0.0885007	0.594577	0.807624
AFF1	DWM	Z - C	-0.0686482	0.729916	0.884018
AFF4	DWM	Z - C	-0.377868	0.0387471	0.218861
AFG3L2	DWM	Z - C	-0.447887	0.0394218	0.220344
AFTPH	DWM	Z - C	-0.192635	0.383708	0.661923
AGAP1	DWM	Z - C	-0.0510604	0.784512	0.912172
AGAP2	DWM	Z - C	0.122213	0.536898	0.773289
AGAP3	DWM	Z - C	0.152569	0.355687	0.640064
AGAP9	DWM	Z - C	-0.25845	0.154753	0.436083
AGBL4	DWM	Z - C	0.0459522	0.78569	0.912425
AGBL5	DWM	Z - C	-0.970317	0.00478681	0.0761394
AGFG1	DWM	Z - C	-0.539427	0.00211287	0.0492682
AGGF1	DWM	Z - C	-0.273289	0.0913551	0.336404
AGK	DWM	Z - C	0.0356629	0.744148	0.890678
AGO1	DWM	Z - C	0.0047173	0.975137	0.993165
AGO2	DWM	Z - C	0.388743	0.0219266	0.166041
AGO3	DWM	Z - C	0.00879241	0.964399	0.990076
AGPAT1	DWM	Z - C	-0.0963245	0.576393	0.797064
AGPAT4	DWM	Z - C	-0.314284	0.0501827	0.247604
AGPS	DWM	Z - C	-0.294762	0.139205	0.412729
AGR2	DWM	Z - C	-0.130842	0.420842	0.693937
AGRN	DWM	Z - C	-0.355328	0.0325824	0.202824
AGT	DWM	Z - C	0.0679599	0.686488	0.862396
AGTPBP1	DWM	Z - C	0.435477	0.0157786	0.140642
AHCTF1	DWM	Z - C	0.205081	0.17629	0.463284
AHCY	DWM	Z - C	0.375315	0.0902326	0.334412
AHCYL1	DWM	Z - C	-0.0485047	0.85466	0.943835
AHDC1	DWM	Z - C	-0.10294	0.753735	0.896262
AHI1	DWM	Z - C	-0.166197	0.443569	0.710222
AHNAK	DWM	Z - C	0.331215	0.0639417	0.277345
AHSA1	DWM	Z - C	-0.0530352	0.701823	0.870628
AHSG	DWM	Z - C	0.25636	0.0986916	0.347871
AIDA	DWM	Z - C	-0.578293	0.00348566	0.0642386
AIF1	DWM	Z - C	0.0381761	0.835882	0.93585
AIG1	DWM	Z - C	-0.0109631	0.957043	0.986941
AIMP1	DWM	Z - C	-0.386816	0.0203521	0.160887
AIP	DWM	Z - C	0.137974	0.460142	0.720689
AJAP1	DWM	Z - C	0.0353243	0.822548	0.928621
AJM1	DWM	Z - C	0.0405196	0.782228	0.910216
AK1	DWM	Z - C	0.0565594	0.701656	0.870628
AK2	DWM	Z - C	-0.12215	0.480375	0.734192
AK3	DWM	Z - C	-0.438442	0.0216296	0.164826
AK4	DWM	Z - C	-0.307652	0.0208216	0.162797
AK5	DWM	Z - C	0.288488	0.161319	0.445154
AK6	DWM	Z - C	-0.149146	0.475028	0.7301
AK7	DWM	Z - C	-0.293665	0.0771296	0.30735
AK8	DWM	Z - C	0.129684	0.508207	0.752108
AK9	DWM	Z - C	-0.309581	0.356121	0.640594
AKAP1	DWM	Z - C	0.35122	0.0226937	0.16891
AKAP10	DWM	Z - C	-0.108142	0.639486	0.836976
AKAP11	DWM	Z - C	-0.0794212	0.425503	0.698373
AKAP12	DWM	Z - C	0.279895	0.0682564	0.287235
AKAP6	DWM	Z - C	0.149618	0.370263	0.652621
AKAP7	DWM	Z - C	0.516358	0.0272244	0.185958
AKAP8	DWM	Z - C	-0.0640697	0.757545	0.898369
AKAP8L	DWM	Z - C	-0.249614	0.0196111	0.157651
AKAP9	DWM	Z - C	-0.249457	0.0822845	0.318548
AKIP1	DWM	Z - C	0.0059736	0.978319	0.994172
AKIRIN1	DWM	Z - C	-0.0428763	0.80517	0.921859
AKIRIN2	DWM	Z - C	-0.19102	0.220988	0.516673
AKR1B1	DWM	Z - C	-0.171344	0.049871	0.246823
AKR1C1	DWM	Z - C	0.277297	0.0895073	0.33282
AKR1E2	DWM	Z - C	0.11299	0.345632	0.630406
AKT2	DWM	Z - C	-0.215867	0.360663	0.645233
AKT3	DWM	Z - C	-0.23781	0.0381011	0.217004
AKTIP	DWM	Z - C	-0.147272	0.295569	0.584409
ALAS1	DWM	Z - C	-0.18149	0.260547	0.553268
ALCAM	DWM	Z - C	-0.235544	0.125494	0.393427
ALDH1A1	DWM	Z - C	-0.552704	0.0653841	0.280839
ALDH2	DWM	Z - C	-0.445843	0.0320693	0.201282
ALDH3A1	DWM	Z - C	0.304116	0.224532	0.520143
ALDH3A2	DWM	Z - C	0.122056	0.601932	0.813575
ALDH4A1	DWM	Z - C	-0.00661313	0.96565	0.990662
ALDH5A1	DWM	Z - C	-0.0288882	0.869692	0.94906
ALDH7A1	DWM	Z - C	0.0218545	0.803738	0.921218
ALDH9A1	DWM	Z - C	0.176819	0.0593201	0.268336
ALDOA	DWM	Z - C	-0.278404	0.151813	0.433286
ALDOC	DWM	Z - C	-0.52032	0.00686687	0.0907942
ALG10B	DWM	Z - C	-0.245634	0.338113	0.623617
ALG12	DWM	Z - C	-0.14788	0.395165	0.673128
ALG13	DWM	Z - C	-0.307112	0.168498	0.454362
ALG14	DWM	Z - C	-0.272418	0.190385	0.478822
ALG3	DWM	Z - C	-0.148689	0.289851	0.580432
ALG5	DWM	Z - C	-0.402926	0.176515	0.463419
ALKBH5	DWM	Z - C	-0.471738	0.000580768	0.0233186
ALLC	DWM	Z - C	0.181884	0.38252	0.661679
ALMS1	DWM	Z - C	0.387636	0.0492121	0.245858
ALOX12	DWM	Z - C	0.195661	0.398048	0.675084
ALPK2	DWM	Z - C	-0.517144	0.0713417	0.293999
ALS2	DWM	Z - C	-0.161028	0.458295	0.719272
ALX3	DWM	Z - C	0.245127	0.236045	0.530034
ALYREF	DWM	Z - C	-0.195792	0.450879	0.715602
AMD1	DWM	Z - C	-0.175725	0.359739	0.644616
AMER1	DWM	Z - C	-0.0102376	0.964078	0.989987
AMER2	DWM	Z - C	-0.677319	0.0317035	0.200108
AMFR	DWM	Z - C	-0.175464	0.442244	0.709404
AMH	DWM	Z - C	0.230461	0.183589	0.472493
AMMECR1L	DWM	Z - C	-0.0933956	0.626124	0.829744
AMN	DWM	Z - C	0.408242	0.167302	0.453663
AMN1	DWM	Z - C	0.212041	0.172999	0.459244
AMOT	DWM	Z - C	-0.0808522	0.681369	0.86061
AMOTL1	DWM	Z - C	-0.367377	0.062051	0.273756
AMPD2	DWM	Z - C	-0.582145	0.0702705	0.29123
AMPH	DWM	Z - C	0.22853	0.120034	0.385044
AMY1A	DWM	Z - C	-0.205605	0.238029	0.531521
AMZ2	DWM	Z - C	-0.0625086	0.720209	0.880322
ANAPC11	DWM	Z - C	-0.385039	0.245487	0.540215
ANAPC13	DWM	Z - C	-0.397872	0.0169379	0.145922
ANAPC15	DWM	Z - C	0.0854338	0.321979	0.6087
ANAPC16	DWM	Z - C	0.250619	0.108666	0.365308
ANAPC2	DWM	Z - C	0.233711	0.134151	0.406903
ANAPC4	DWM	Z - C	0.223378	0.182723	0.47184
ANAPC5	DWM	Z - C	-0.286179	0.0619203	0.273455
ANAPC7	DWM	Z - C	0.140866	0.395141	0.673128
ANGPT1	DWM	Z - C	-0.0385713	0.835135	0.93571
ANGPTL6	DWM	Z - C	-0.0742775	0.71013	0.875321
ANK1	DWM	Z - C	0.138336	0.341337	0.627015
ANK2	DWM	Z - C	-0.25415	0.0988562	0.347871
ANK3	DWM	Z - C	-0.852753	0.000397674	0.0190756
ANKDD1A	DWM	Z - C	0.055896	0.759423	0.899336
ANKDD1B	DWM	Z - C	-0.032107	0.852562	0.942827
ANKFY1	DWM	Z - C	0.0329548	0.782518	0.910216
ANKH	DWM	Z - C	-0.157957	0.110337	0.368896
ANKHD1	DWM	Z - C	-0.419324	0.00125168	0.0351151
ANKIB1	DWM	Z - C	-0.229852	0.3112	0.598404
ANKLE2	DWM	Z - C	-0.0816519	0.612808	0.821166
ANKMY1	DWM	Z - C	-0.431913	0.0352207	0.21109
ANKMY2	DWM	Z - C	-0.303157	0.113268	0.373985
ANKRA2	DWM	Z - C	-0.313494	0.0960383	0.344376
ANKRD10	DWM	Z - C	-0.0468481	0.745152	0.89092
ANKRD11	DWM	Z - C	-0.553674	0.0364947	0.213398
ANKRD12	DWM	Z - C	-0.361937	0.12069	0.38611
ANKRD13A	DWM	Z - C	0.324867	0.120049	0.385044
ANKRD13B	DWM	Z - C	-0.0729632	0.779009	0.908917
ANKRD13C	DWM	Z - C	-0.0361409	0.855132	0.943999
ANKRD13D	DWM	Z - C	-0.0340603	0.838751	0.937263
ANKRD17	DWM	Z - C	-0.26979	0.177088	0.464017
ANKRD27	DWM	Z - C	-0.108438	0.618526	0.824042
ANKRD28	DWM	Z - C	-0.486337	0.0552877	0.258788
ANKRD29	DWM	Z - C	0.624265	0.00214139	0.0493253
ANKRD30BL	DWM	Z - C	0.453925	0.0305898	0.196575
ANKRD33	DWM	Z - C	-0.0692651	0.782239	0.910216
ANKRD34A	DWM	Z - C	0.246008	0.292008	0.582884
ANKRD36	DWM	Z - C	0.0629053	0.70416	0.872278
ANKRD36B	DWM	Z - C	-0.378725	0.0283928	0.190002
ANKRD39	DWM	Z - C	-0.18736	0.511778	0.754759
ANKRD42	DWM	Z - C	0.0715735	0.754592	0.89661
ANKRD44	DWM	Z - C	-0.206109	0.161082	0.445126
ANKRD45	DWM	Z - C	0.370556	0.0547805	0.257392
ANKRD46	DWM	Z - C	-0.251726	0.25991	0.552585
ANKRD52	DWM	Z - C	-0.262989	0.319321	0.605638
ANKRD6	DWM	Z - C	0.0661167	0.718938	0.879795
ANKS1B	DWM	Z - C	-0.833673	0.000141173	0.0106398
ANKS3	DWM	Z - C	0.232112	0.463315	0.722888
ANKS6	DWM	Z - C	0.111717	0.620018	0.824691
ANKZF1	DWM	Z - C	0.153782	0.261807	0.554036
ANO10	DWM	Z - C	-0.197874	0.211916	0.506112
ANO4	DWM	Z - C	-0.0381125	0.820855	0.92822
ANO5	DWM	Z - C	-0.223861	0.240013	0.533995
ANO8	DWM	Z - C	-0.182525	0.322886	0.60958
ANOS1	DWM	Z - C	-0.278604	0.406857	0.68131
ANP32A	DWM	Z - C	0.0492311	0.675849	0.857017
ANP32B	DWM	Z - C	-0.540873	0.00722068	0.0929451
ANP32E	DWM	Z - C	0.162318	0.440599	0.708407
ANTKMT	DWM	Z - C	-0.137385	0.521585	0.762558
ANTXR1	DWM	Z - C	-0.000430215	0.997574	0.998812
ANXA10	DWM	Z - C	-0.201194	0.584961	0.801654
ANXA11	DWM	Z - C	-0.342652	0.175838	0.463101
ANXA5	DWM	Z - C	-0.0696455	0.712816	0.875746
ANXA6	DWM	Z - C	-0.0913954	0.622134	0.82671
ANXA7	DWM	Z - C	-0.531899	0.0150987	0.136811
AOC3	DWM	Z - C	-0.31044	0.267276	0.55808
AP1AR	DWM	Z - C	-0.0241092	0.859683	0.944734
AP1B1	DWM	Z - C	-0.669201	0.00228048	0.051067
AP1G1	DWM	Z - C	-0.693982	0.00266429	0.0555252
AP1G2	DWM	Z - C	0.232426	0.0553778	0.258794
AP1M1	DWM	Z - C	-0.109516	0.550141	0.781844
AP1S1	DWM	Z - C	-0.378824	0.159891	0.444011
AP1S2	DWM	Z - C	-0.0321805	0.833692	0.935131
AP2A1	DWM	Z - C	-0.447394	0.0253318	0.178053
AP2A2	DWM	Z - C	0.119035	0.356731	0.641156
AP2B1	DWM	Z - C	-0.355417	0.0164873	0.143671
AP2M1	DWM	Z - C	-0.146526	0.260759	0.553343
AP2S1	DWM	Z - C	-0.132254	0.474932	0.73008
AP3B2	DWM	Z - C	-0.282753	0.189712	0.478434
AP3D1	DWM	Z - C	-0.104937	0.488575	0.740015
AP3M1	DWM	Z - C	-0.202498	0.224565	0.520143
AP3M2	DWM	Z - C	0.144307	0.448881	0.714243
AP3S1	DWM	Z - C	0.00695222	0.96015	0.988148
AP4E1	DWM	Z - C	0.21764	0.233754	0.529106
AP5B1	DWM	Z - C	0.249917	0.186625	0.475118
AP5M1	DWM	Z - C	-0.330741	0.00302915	0.0601228
APBA1	DWM	Z - C	-0.0364949	0.736945	0.886055
APBA2	DWM	Z - C	0.114161	0.409808	0.684265
APBA3	DWM	Z - C	-0.281542	0.325869	0.61319
APBB1	DWM	Z - C	-0.804326	0.0055679	0.0820469
APBB1IP	DWM	Z - C	0.160088	0.514609	0.75678
APC	DWM	Z - C	0.547492	0.00176856	0.0446116
APC2	DWM	Z - C	0.136131	0.278251	0.570605
APCDD1	DWM	Z - C	0.0348694	0.860811	0.944906
APH1A	DWM	Z - C	-0.208005	0.16905	0.455149
API5	DWM	Z - C	0.165215	0.203549	0.495182
APLP1	DWM	Z - C	-2.27958	5.36497e-08	5.86994e-05
APLP2	DWM	Z - C	0.0547246	0.741736	0.888877
APMAP	DWM	Z - C	-0.473349	0.039355	0.220324
APOB	DWM	Z - C	-0.00584224	0.961228	0.989024
APOBEC3A_B	DWM	Z - C	-0.414942	0.035386	0.211134
APOC1	DWM	Z - C	-0.35657	0.174997	0.462484
APOD	DWM	Z - C	-0.784528	0.0124224	0.124267
APOE	DWM	Z - C	-0.125252	0.534614	0.771046
APOL4	DWM	Z - C	0.264805	0.174442	0.46164
APOO	DWM	Z - C	-0.163578	0.398221	0.675117
APP	DWM	Z - C	-0.614828	0.00929621	0.106088
APPBP2	DWM	Z - C	-0.033189	0.894373	0.9607
APPL1	DWM	Z - C	-0.0630316	0.588795	0.804113
APTX	DWM	Z - C	-0.31859	0.0814815	0.316734
AQP11	DWM	Z - C	0.167843	0.303278	0.590828
AQP2	DWM	Z - C	0.128289	0.394401	0.672679
AQP3	DWM	Z - C	-0.294076	0.300663	0.588353
AQP4	DWM	Z - C	0.17358	0.265677	0.556865
ARAF	DWM	Z - C	0.128131	0.44883	0.714243
ARAP1	DWM	Z - C	0.0640264	0.828565	0.932788
ARAP2	DWM	Z - C	-0.381255	0.109347	0.366711
ARC	DWM	Z - C	-0.238256	0.159727	0.443822
AREG	DWM	Z - C	0.00340496	0.981809	0.994304
AREL1	DWM	Z - C	0.0082023	0.975351	0.993165
ARF1	DWM	Z - C	0.0339825	0.793152	0.915402
ARF3	DWM	Z - C	-0.0791954	0.590893	0.805841
ARF4	DWM	Z - C	-0.510508	0.001619	0.0418321
ARF5	DWM	Z - C	0.189863	0.295674	0.584409
ARF6	DWM	Z - C	-0.0751413	0.49218	0.742767
ARFGAP1	DWM	Z - C	-0.291625	0.1248	0.392538
ARFGAP2	DWM	Z - C	-0.108959	0.468181	0.726097
ARFGAP3	DWM	Z - C	-0.0838701	0.572408	0.794527
ARFGEF2	DWM	Z - C	-0.32593	0.112071	0.371055
ARFGEF3	DWM	Z - C	-0.0290002	0.90876	0.966275
ARFIP2	DWM	Z - C	-0.264979	0.261736	0.554036
ARFRP1	DWM	Z - C	0.122157	0.236226	0.530034
ARG2	DWM	Z - C	-0.247852	0.414198	0.687555
ARGLU1	DWM	Z - C	-0.094122	0.42752	0.699717
ARHGAP1	DWM	Z - C	-0.027116	0.87259	0.950328
ARHGAP15	DWM	Z - C	-0.240117	0.181838	0.471176
ARHGAP17	DWM	Z - C	-0.555957	0.00820769	0.0997805
ARHGAP19	DWM	Z - C	0.0605795	0.728716	0.883825
ARHGAP20	DWM	Z - C	0.298374	0.0531585	0.253719
ARHGAP21	DWM	Z - C	0.0534906	0.682384	0.861075
ARHGAP22	DWM	Z - C	-0.566965	0.0643755	0.278261
ARHGAP23	DWM	Z - C	-0.677293	0.00286276	0.0580436
ARHGAP26	DWM	Z - C	-0.0909261	0.722271	0.881489
ARHGAP31	DWM	Z - C	-0.0639401	0.727938	0.883609
ARHGAP32	DWM	Z - C	0.117767	0.278113	0.570605
ARHGAP33	DWM	Z - C	-0.464817	0.000204384	0.0132517
ARHGAP35	DWM	Z - C	-0.197592	0.123474	0.390259
ARHGAP39	DWM	Z - C	-0.0905151	0.612059	0.820547
ARHGAP44	DWM	Z - C	-0.00283878	0.985428	0.99601
ARHGAP5	DWM	Z - C	-0.455322	0.00368756	0.0660065
ARHGDIA	DWM	Z - C	-0.822476	0.00043545	0.020068
ARHGDIG	DWM	Z - C	0.303635	0.0646101	0.278603
ARHGEF10	DWM	Z - C	-0.24062	0.0674947	0.286293
ARHGEF10L	DWM	Z - C	0.0326338	0.830353	0.933553
ARHGEF12	DWM	Z - C	0.221708	0.146712	0.424239
ARHGEF17	DWM	Z - C	0.229888	0.0695678	0.29038
ARHGEF18	DWM	Z - C	0.250391	0.391524	0.669782
ARHGEF2	DWM	Z - C	-0.144463	0.455046	0.717661
ARHGEF25	DWM	Z - C	-0.250412	0.11495	0.376274
ARHGEF26	DWM	Z - C	0.0198317	0.944081	0.981838
ARHGEF3	DWM	Z - C	0.373611	0.377775	0.657266
ARHGEF37	DWM	Z - C	0.159286	0.353721	0.638402
ARHGEF40	DWM	Z - C	-0.258446	0.185823	0.475118
ARHGEF5	DWM	Z - C	0.0535089	0.735626	0.885692
ARHGEF7	DWM	Z - C	-0.467611	0.017921	0.149821
ARHGEF9	DWM	Z - C	-0.061504	0.705808	0.87296
ARID1A	DWM	Z - C	-0.244848	0.102372	0.353938
ARID1B	DWM	Z - C	-0.51389	0.0877248	0.329583
ARID2	DWM	Z - C	0.09605	0.568384	0.792377
ARID4A	DWM	Z - C	-0.439458	0.216481	0.511321
ARID4B	DWM	Z - C	-0.57608	0.0177421	0.148751
ARIH1	DWM	Z - C	0.110688	0.366502	0.649259
ARIH2	DWM	Z - C	-0.436829	0.000384253	0.0190756
ARL10	DWM	Z - C	-0.138614	0.237221	0.531048
ARL13B	DWM	Z - C	-0.248313	0.313035	0.600753
ARL15	DWM	Z - C	-0.06508	0.729559	0.883852
ARL16	DWM	Z - C	0.218351	0.174964	0.462484
ARL17B	DWM	Z - C	0.347567	0.231044	0.526463
ARL2	DWM	Z - C	0.0657082	0.746704	0.891907
ARL3	DWM	Z - C	0.159406	0.358711	0.6434
ARL4C	DWM	Z - C	-0.0485023	0.824401	0.929056
ARL4D	DWM	Z - C	0.174906	0.382584	0.661679
ARL5B	DWM	Z - C	0.00534409	0.967294	0.990985
ARL6IP1	DWM	Z - C	0.107902	0.431312	0.702098
ARL6IP4	DWM	Z - C	-0.278799	0.144139	0.42042
ARL6IP5	DWM	Z - C	-0.338399	0.112084	0.371055
ARL8A	DWM	Z - C	-0.467186	0.0114948	0.118995
ARL8B	DWM	Z - C	-0.627944	0.0201418	0.159693
ARMC2	DWM	Z - C	-0.0812611	0.428544	0.700487
ARMC6	DWM	Z - C	-0.172115	0.190631	0.478822
ARMC7	DWM	Z - C	0.115993	0.305417	0.593077
ARMC8	DWM	Z - C	0.604591	0.0247379	0.176205
ARMC9	DWM	Z - C	0.460442	0.0222095	0.166867
ARMCX1	DWM	Z - C	0.532061	0.04728	0.24173
ARMCX2	DWM	Z - C	0.153235	0.240292	0.534188
ARMCX3	DWM	Z - C	-0.28582	0.0972891	0.34638
ARMCX4	DWM	Z - C	0.130268	0.542955	0.777161
ARMCX6	DWM	Z - C	0.0532407	0.78703	0.9127
ARMH4	DWM	Z - C	0.144454	0.344756	0.629459
ARNT	DWM	Z - C	-0.0118606	0.926676	0.9726
ARNT2	DWM	Z - C	-0.0479537	0.788208	0.912926
ARNTL	DWM	Z - C	0.191851	0.454759	0.717337
ARPC1A	DWM	Z - C	-0.222462	0.236329	0.530034
ARPC1B	DWM	Z - C	0.384995	0.0328821	0.203598
ARPC2	DWM	Z - C	-0.0133899	0.906679	0.965117
ARPC3	DWM	Z - C	-0.0544535	0.710383	0.875321
ARPC4	DWM	Z - C	-0.221972	0.0605278	0.270867
ARPC5	DWM	Z - C	-0.732068	5.61337e-06	0.00132794
ARPC5L	DWM	Z - C	0.0725366	0.768167	0.903246
ARPP19	DWM	Z - C	-0.539593	0.0129695	0.126784
ARPP21	DWM	Z - C	0.108863	0.57292	0.79466
ARRB1	DWM	Z - C	-0.1233	0.267052	0.557878
ARRB2	DWM	Z - C	0.108813	0.580993	0.799683
ARRDC1	DWM	Z - C	-0.384333	0.0113783	0.118574
ARRDC3	DWM	Z - C	-0.337735	0.0631018	0.275731
ARRDC4	DWM	Z - C	0.0172487	0.931545	0.975687
ARSA	DWM	Z - C	0.0610995	0.591905	0.805841
ARSB	DWM	Z - C	0.101286	0.475528	0.730546
ARSH	DWM	Z - C	0.50377	0.00508803	0.0785459
ARV1	DWM	Z - C	-0.204275	0.451612	0.715745
ARVCF	DWM	Z - C	-0.130683	0.332218	0.619392
ARX	DWM	Z - C	-0.157288	0.48379	0.736839
ASAH1	DWM	Z - C	0.0971821	0.582669	0.800393
ASAP1	DWM	Z - C	0.287955	0.0132522	0.128738
ASAP2	DWM	Z - C	-0.314908	0.123148	0.39025
ASB1	DWM	Z - C	-0.106241	0.528897	0.767607
ASB6	DWM	Z - C	-0.0982991	0.640719	0.83751
ASCC1	DWM	Z - C	0.0254438	0.925848	0.9726
ASCC3	DWM	Z - C	0.0985721	0.685287	0.862075
ASGR2	DWM	Z - C	0.226458	0.12264	0.38922
ASH1L	DWM	Z - C	0.105199	0.583439	0.800571
ASH2L	DWM	Z - C	-0.27386	0.118158	0.381636
ASIC1	DWM	Z - C	-0.326669	0.0337468	0.206363
ASL	DWM	Z - C	0.260787	0.159134	0.442884
ASNS	DWM	Z - C	0.261029	0.103546	0.356265
ASNSD1	DWM	Z - C	0.249336	0.0830785	0.319924
ASPH	DWM	Z - C	-0.0170268	0.914018	0.967751
ASPHD1	DWM	Z - C	-0.108424	0.522387	0.76322
ASPHD2	DWM	Z - C	0.453263	0.128201	0.398411
ASRGL1	DWM	Z - C	0.208755	0.167991	0.453694
ASTN1	DWM	Z - C	0.126269	0.452007	0.715964
ASTN2	DWM	Z - C	-0.12696	0.558182	0.786404
ASXL1	DWM	Z - C	-0.182356	0.340708	0.626516
ASXL2	DWM	Z - C	0.158988	0.165017	0.451374
ASXL3	DWM	Z - C	-0.0212715	0.922515	0.971223
ATAD1	DWM	Z - C	-0.362126	0.0365929	0.213398
ATAD3A	DWM	Z - C	0.0175367	0.910961	0.966529
ATAT1	DWM	Z - C	-0.417101	0.0398101	0.221524
ATCAY	DWM	Z - C	-0.440647	0.0126886	0.126065
ATF1	DWM	Z - C	-0.0733265	0.723894	0.882239
ATF2	DWM	Z - C	0.0221078	0.885603	0.956762
ATF3	DWM	Z - C	0.355903	0.0693957	0.290077
ATF4	DWM	Z - C	0.0961639	0.460471	0.720916
ATF6	DWM	Z - C	0.0401645	0.876737	0.952592
ATF6B	DWM	Z - C	0.200401	0.0993552	0.34856
ATF7	DWM	Z - C	-0.079071	0.722485	0.881546
ATF7IP	DWM	Z - C	-0.290958	0.183001	0.47184
ATG10	DWM	Z - C	-0.597365	0.115639	0.377587
ATG101	DWM	Z - C	-0.477344	0.00561047	0.0820694
ATG12	DWM	Z - C	-0.0659583	0.670515	0.854172
ATG13	DWM	Z - C	-0.203815	0.146097	0.42316
ATG14	DWM	Z - C	-0.433214	0.014148	0.132858
ATG16L1	DWM	Z - C	-0.448631	0.0347204	0.209566
ATG2A	DWM	Z - C	0.0600146	0.744716	0.89092
ATG2B	DWM	Z - C	-0.100359	0.534153	0.770789
ATG3	DWM	Z - C	-0.37285	0.0447417	0.235569
ATG4B	DWM	Z - C	0.0375958	0.763727	0.901197
ATG4C	DWM	Z - C	0.0929421	0.45072	0.71553
ATG4D	DWM	Z - C	-0.292814	0.108031	0.363836
ATG9A	DWM	Z - C	0.3497	0.00754534	0.0958554
ATG9B	DWM	Z - C	0.161561	0.138529	0.412477
ATL1	DWM	Z - C	0.11104	0.411645	0.685918
ATL2	DWM	Z - C	-0.121795	0.49627	0.744703
ATN1	DWM	Z - C	0.0239499	0.918825	0.969657
ATOX1	DWM	Z - C	-0.358994	0.0858609	0.325061
ATP13A1	DWM	Z - C	0.285229	0.0692325	0.289671
ATP13A2	DWM	Z - C	-0.100728	0.331877	0.619122
ATP13A4	DWM	Z - C	-0.109019	0.722858	0.881546
ATP1A1	DWM	Z - C	0.337001	0.0981856	0.346959
ATP1A2	DWM	Z - C	0.0725911	0.668168	0.853044
ATP1A3	DWM	Z - C	-0.0738356	0.787137	0.9127
ATP1B1	DWM	Z - C	-0.56387	0.0378328	0.216297
ATP1B2	DWM	Z - C	0.244203	0.259736	0.552585
ATP1B3	DWM	Z - C	0.152158	0.264873	0.556428
ATP23	DWM	Z - C	-0.0502235	0.689521	0.863554
ATP2A2	DWM	Z - C	-0.374697	0.0281514	0.188964
ATP2B1	DWM	Z - C	0.157375	0.205142	0.497397
ATP2B2	DWM	Z - C	0.198047	0.261202	0.5535
ATP2B3	DWM	Z - C	0.159295	0.56915	0.792453
ATP2B4	DWM	Z - C	0.298918	0.0284964	0.19003
ATP2C1	DWM	Z - C	-0.252977	0.177423	0.464686
ATP5F1A	DWM	Z - C	-0.163561	0.236117	0.530034
ATP5F1B	DWM	Z - C	-0.458676	0.00520373	0.0788032
ATP5F1C	DWM	Z - C	-0.562172	0.0160256	0.141832
ATP5F1D	DWM	Z - C	-0.0980608	0.554225	0.784458
ATP5F1E	DWM	Z - C	-0.634473	0.00925314	0.106088
ATP5IF1	DWM	Z - C	-0.125581	0.459807	0.720495
ATP5MC1	DWM	Z - C	-0.284085	0.0924796	0.338872
ATP5MC2	DWM	Z - C	-0.00130105	0.994999	0.998502
ATP5MC3	DWM	Z - C	-0.219839	0.286187	0.577853
ATP5ME	DWM	Z - C	-0.305071	0.056023	0.260558
ATP5MF	DWM	Z - C	-0.225765	0.177077	0.464017
ATP5MG	DWM	Z - C	0.264505	0.236219	0.530034
ATP5MJ	DWM	Z - C	-0.206483	0.0378984	0.216389
ATP5MK	DWM	Z - C	-0.426157	0.0131896	0.128419
ATP5PB	DWM	Z - C	0.0524014	0.720612	0.880447
ATP5PD	DWM	Z - C	-0.442128	0.0110768	0.117817
ATP5PF	DWM	Z - C	-0.303538	0.00441173	0.0728601
ATP5PO	DWM	Z - C	-0.434027	0.0176713	0.148611
ATP6AP1	DWM	Z - C	0.0339769	0.859525	0.944679
ATP6AP1L	DWM	Z - C	0.124175	0.478601	0.733194
ATP6AP2	DWM	Z - C	-0.115069	0.457784	0.719272
ATP6V0A1	DWM	Z - C	0.209655	0.288791	0.579966
ATP6V0B	DWM	Z - C	-0.686253	0.00884374	0.103834
ATP6V0C	DWM	Z - C	-0.22888	0.0700283	0.291181
ATP6V0D1	DWM	Z - C	-0.253369	0.0941953	0.341527
ATP6V0E2	DWM	Z - C	-0.558931	0.0139915	0.132112
ATP6V1A	DWM	Z - C	-0.261308	0.145607	0.423117
ATP6V1B2	DWM	Z - C	-0.0574317	0.691208	0.864306
ATP6V1D	DWM	Z - C	-0.458975	0.115749	0.377618
ATP6V1E1	DWM	Z - C	-0.282864	0.133964	0.406903
ATP6V1F	DWM	Z - C	0.202982	0.102531	0.354166
ATP6V1G1	DWM	Z - C	-0.287899	0.0678129	0.28647
ATP6V1G2	DWM	Z - C	0.390879	0.0962913	0.344686
ATP6V1H	DWM	Z - C	0.393938	0.00846057	0.101446
ATP8A1	DWM	Z - C	-0.521536	0.00109233	0.0331398
ATP8A2	DWM	Z - C	0.111561	0.529297	0.767818
ATP8B2	DWM	Z - C	-0.158395	0.259161	0.551966
ATP9A	DWM	Z - C	0.0384873	0.849572	0.94177
ATP9B	DWM	Z - C	0.431785	0.0284208	0.19003
ATPAF2	DWM	Z - C	-0.0500587	0.768523	0.903259
ATRN	DWM	Z - C	0.0812241	0.58305	0.800486
ATRNL1	DWM	Z - C	0.149258	0.5246	0.764232
ATRX	DWM	Z - C	-0.487627	0.00597916	0.0845059
ATXN1	DWM	Z - C	0.136786	0.247642	0.542109
ATXN10	DWM	Z - C	-0.0504367	0.671678	0.854907
ATXN1L	DWM	Z - C	-0.0410113	0.786437	0.912471
ATXN2	DWM	Z - C	-0.273517	0.049971	0.246977
ATXN2L	DWM	Z - C	-0.280693	0.0975021	0.34638
ATXN3	DWM	Z - C	-0.128286	0.494382	0.744289
ATXN7	DWM	Z - C	0.27349	0.179611	0.467758
ATXN7L1	DWM	Z - C	0.331649	0.0387186	0.218861
ATXN7L2	DWM	Z - C	0.404374	0.128514	0.398894
ATXN7L3	DWM	Z - C	0.200859	0.315525	0.60313
ATXN7L3B	DWM	Z - C	0.021283	0.894265	0.9607
AUH	DWM	Z - C	0.113565	0.438259	0.707112
AUP1	DWM	Z - C	-0.48427	0.0485348	0.244715
AURKA	DWM	Z - C	-0.0687554	0.612944	0.821166
AURKAIP1	DWM	Z - C	-0.306059	0.0286198	0.190272
AUTS2	DWM	Z - C	-0.249006	0.199207	0.490259
AVPR1A	DWM	Z - C	0.127963	0.444432	0.710877
AXIN1	DWM	Z - C	0.028026	0.873629	0.950708
AXIN2	DWM	Z - C	-0.165452	0.29571	0.584409
AXL	DWM	Z - C	0.356222	0.162536	0.447382
AZI2	DWM	Z - C	-0.00035628	0.998761	0.999104
AZIN1	DWM	Z - C	-0.483503	0.00363588	0.0657422
B2M	DWM	Z - C	-0.267694	0.453626	0.716707
B3GALNT1	DWM	Z - C	-0.242088	0.42341	0.696981
B3GALNT2	DWM	Z - C	-0.211787	0.573437	0.794864
B3GALT2	DWM	Z - C	0.0569088	0.681971	0.860873
B3GAT1	DWM	Z - C	-0.703099	0.000782977	0.0270077
B3GAT3	DWM	Z - C	-0.239022	0.294771	0.58431
B3GLCT	DWM	Z - C	0.0414304	0.725184	0.88279
B3GNT2	DWM	Z - C	0.169461	0.431295	0.702098
B3GNT4	DWM	Z - C	-0.231148	0.264674	0.556428
B3GNTL1	DWM	Z - C	-0.401102	0.11317	0.373803
B4GALNT1	DWM	Z - C	-0.0257658	0.803348	0.921218
B4GALNT4	DWM	Z - C	0.16802	0.23103	0.526463
B4GALT2	DWM	Z - C	-0.16539	0.0806635	0.315299
B4GALT3	DWM	Z - C	-0.50722	0.00449593	0.0735568
B4GALT4	DWM	Z - C	-0.203617	0.331691	0.619056
B4GALT5	DWM	Z - C	0.352359	0.00113414	0.0337657
B4GALT6	DWM	Z - C	-0.287202	0.344825	0.629459
B4GALT7	DWM	Z - C	-0.610878	0.0105445	0.114511
B4GAT1	DWM	Z - C	-0.0574643	0.749059	0.893421
BAALC	DWM	Z - C	-0.252049	0.167773	0.453694
BABAM1	DWM	Z - C	-0.0571959	0.763261	0.901127
BABAM2	DWM	Z - C	0.11269	0.201297	0.492029
BACE1	DWM	Z - C	-1.85974	9.02695e-08	7.29556e-05
BACE2	DWM	Z - C	-0.610066	0.00020286	0.0132517
BACH1	DWM	Z - C	-0.123978	0.386839	0.664964
BACH2	DWM	Z - C	-0.0696226	0.842593	0.938684
BAG2	DWM	Z - C	0.189475	0.168053	0.453724
BAG4	DWM	Z - C	-0.132278	0.479313	0.733722
BAG5	DWM	Z - C	-0.254035	0.0193195	0.156723
BAGE3	DWM	Z - C	0.0417887	0.794998	0.916331
BAGE5	DWM	Z - C	-0.0387775	0.794671	0.916133
BAIAP2	DWM	Z - C	0.298086	0.111747	0.370992
BAK1	DWM	Z - C	0.156607	0.196851	0.487312
BAMBI	DWM	Z - C	-0.138062	0.248085	0.542602
BANF1	DWM	Z - C	-0.395577	0.0028846	0.0580436
BANK1	DWM	Z - C	0.0133601	0.911415	0.966529
BAP1	DWM	Z - C	-0.253453	0.164857	0.451217
BARD1	DWM	Z - C	-0.07314	0.820463	0.928204
BARHL2	DWM	Z - C	-0.231415	0.265339	0.556691
BARX2	DWM	Z - C	0.453358	0.0217676	0.165392
BASP1	DWM	Z - C	-0.400636	0.125808	0.39413
BAX	DWM	Z - C	-0.950934	0.0610298	0.271876
BAZ1B	DWM	Z - C	0.146365	0.455128	0.717661
BAZ2B	DWM	Z - C	-0.452821	0.124234	0.391722
BBIP1	DWM	Z - C	-0.106484	0.451623	0.715745
BBLN	DWM	Z - C	-0.164504	0.403655	0.679722
BBOX1	DWM	Z - C	0.198725	0.210135	0.504335
BBS2	DWM	Z - C	0.254928	0.0780456	0.310092
BCAN	DWM	Z - C	-0.160587	0.4578	0.719272
BCAP29	DWM	Z - C	-0.28215	0.152863	0.434842
BCAP31	DWM	Z - C	-0.0968785	0.654567	0.844884
BCAR1	DWM	Z - C	-0.533826	0.019272	0.156614
BCAR3	DWM	Z - C	0.0572871	0.640138	0.837181
BCAS1	DWM	Z - C	-1.92934	6.79917e-05	0.00680829
BCAS2	DWM	Z - C	-0.241183	0.137745	0.411916
BCAS3	DWM	Z - C	-0.25267	0.107905	0.363836
BCAS4	DWM	Z - C	0.307306	0.128222	0.398411
BCAT1	DWM	Z - C	0.0884315	0.751298	0.894465
BCAT2	DWM	Z - C	0.564208	0.00716309	0.0923395
BCCIP	DWM	Z - C	-0.040797	0.763726	0.901197
BCKDHA	DWM	Z - C	0.204885	0.201245	0.492029
BCKDHB	DWM	Z - C	-0.0203572	0.915897	0.968288
BCL11A	DWM	Z - C	-0.121426	0.459065	0.719978
BCL11B	DWM	Z - C	-0.223195	0.258958	0.551768
BCL2L1	DWM	Z - C	-0.14086	0.310483	0.59755
BCL2L13	DWM	Z - C	0.20101	0.141398	0.415388
BCL2L14	DWM	Z - C	-0.539322	0.143891	0.419967
BCL2L2	DWM	Z - C	0.0646132	0.534289	0.770789
BCL7A	DWM	Z - C	0.159554	0.175208	0.462763
BCL7B	DWM	Z - C	0.00365242	0.975961	0.993555
BCL7C	DWM	Z - C	-0.370851	0.0673022	0.286244
BCL9	DWM	Z - C	0.0348697	0.806534	0.921859
BCL9L	DWM	Z - C	0.268718	0.138586	0.412477
BCLAF1	DWM	Z - C	-0.196294	0.335508	0.621772
BCLAF3	DWM	Z - C	-0.0559028	0.743951	0.890563
BCOR	DWM	Z - C	-0.15678	0.472018	0.728031
BCORL1	DWM	Z - C	-0.144941	0.438074	0.706943
BCR	DWM	Z - C	-0.147748	0.311612	0.599064
BDH2	DWM	Z - C	0.0490882	0.730915	0.884153
BDP1	DWM	Z - C	0.0027807	0.978882	0.994172
BEAN1	DWM	Z - C	-0.107887	0.557239	0.785808
BECN1	DWM	Z - C	-0.388051	0.080237	0.314494
BEGAIN	DWM	Z - C	0.339377	0.00781531	0.0974188
BEND5	DWM	Z - C	0.133987	0.523611	0.763606
BEND6	DWM	Z - C	0.111354	0.508919	0.752842
BET1L	DWM	Z - C	0.343165	0.0427123	0.229513
BEX1	DWM	Z - C	-0.185992	0.251255	0.545539
BEX2	DWM	Z - C	-0.195433	0.127142	0.396428
BEX3	DWM	Z - C	0.0121611	0.916184	0.968288
BEX4	DWM	Z - C	-0.270846	0.053029	0.253527
BFAR	DWM	Z - C	-0.329352	0.00926928	0.106088
BHLHE22	DWM	Z - C	-0.283884	0.299927	0.588253
BHLHE41	DWM	Z - C	0.071954	0.652603	0.843757
BHMT2	DWM	Z - C	0.351073	0.0209938	0.162924
BICD1	DWM	Z - C	-0.165521	0.236687	0.530123
BICD2	DWM	Z - C	-0.309759	0.0173952	0.14697
BICDL1	DWM	Z - C	0.281879	0.182362	0.471695
BICRA	DWM	Z - C	0.0180184	0.942252	0.981215
BIN1	DWM	Z - C	-1.54579	6.9628e-06	0.00152363
BIRC2	DWM	Z - C	0.180435	0.249785	0.544209
BIRC5	DWM	Z - C	0.307416	0.0535237	0.254339
BIRC6	DWM	Z - C	-0.262136	0.133091	0.406046
BIVM	DWM	Z - C	-0.459647	0.0359006	0.212467
BLCAP	DWM	Z - C	0.259003	0.0531181	0.253719
BLM	DWM	Z - C	-0.23902	0.345884	0.630602
BLOC1S1	DWM	Z - C	-0.395112	0.0633623	0.275925
BLOC1S2	DWM	Z - C	0.0482543	0.788294	0.912926
BLOC1S3	DWM	Z - C	-0.160627	0.399152	0.67578
BLOC1S6	DWM	Z - C	-0.00835848	0.973926	0.992982
BMERB1	DWM	Z - C	-0.344713	0.240516	0.534251
BMI1	DWM	Z - C	-0.0818898	0.682502	0.861075
BMP4	DWM	Z - C	0.238891	0.134956	0.408265
BMP7	DWM	Z - C	0.0261686	0.872097	0.950145
BMP8A	DWM	Z - C	0.166019	0.199174	0.490259
BMP8B	DWM	Z - C	-0.197519	0.276209	0.568256
BMPR2	DWM	Z - C	0.237894	0.0878153	0.329609
BMS1	DWM	Z - C	-0.062133	0.713342	0.876036
BMT2	DWM	Z - C	-0.168161	0.35515	0.639504
BNIP2	DWM	Z - C	-0.188281	0.225054	0.520861
BNIP3	DWM	Z - C	0.427541	0.0570927	0.263244
BNIP3L	DWM	Z - C	-0.163172	0.331611	0.619056
BOC	DWM	Z - C	0.0218798	0.928916	0.973748
BOD1	DWM	Z - C	-0.812566	0.0264642	0.182826
BOK	DWM	Z - C	-0.503554	0.0241757	0.174057
BOLA2B	DWM	Z - C	-0.0068451	0.956445	0.986941
BOLL	DWM	Z - C	0.249746	0.084139	0.322306
BOP1	DWM	Z - C	-0.655265	0.0330954	0.204291
BPGM	DWM	Z - C	-0.783822	0.00207565	0.0490499
BPI	DWM	Z - C	0.0845884	0.721255	0.880788
BPIFA2	DWM	Z - C	0.449255	0.00213448	0.0492958
BPIFA3	DWM	Z - C	0.106516	0.393531	0.67172
BPIFB4	DWM	Z - C	0.0694726	0.792491	0.915402
BPTF	DWM	Z - C	-0.164239	0.165669	0.452026
BRAF	DWM	Z - C	0.269136	0.0659983	0.282762
BRAT1	DWM	Z - C	-0.0480159	0.797766	0.917708
BRD2	DWM	Z - C	-0.338147	0.0203482	0.160887
BRD3	DWM	Z - C	0.106241	0.657554	0.846534
BRD3OS	DWM	Z - C	0.408447	0.0610346	0.271876
BRD4	DWM	Z - C	0.00993576	0.938551	0.979072
BRD7	DWM	Z - C	-0.389031	0.118793	0.382937
BRD8	DWM	Z - C	0.0311895	0.741558	0.888793
BRD9	DWM	Z - C	-0.154273	0.406164	0.68131
BRF1	DWM	Z - C	-0.241538	0.0597934	0.269502
BRF2	DWM	Z - C	-0.337536	0.134816	0.408265
BRI3	DWM	Z - C	0.107227	0.401153	0.677202
BRINP1	DWM	Z - C	-0.450507	0.0300154	0.195334
BRINP2	DWM	Z - C	-0.464422	0.0700924	0.291181
BRINP3	DWM	Z - C	-0.519111	0.0172769	0.146678
BRK1	DWM	Z - C	-0.323362	0.0376596	0.215729
BRME1	DWM	Z - C	-0.26216	0.0846889	0.3232
BRMS1	DWM	Z - C	0.0714273	0.669742	0.853988
BRMS1L	DWM	Z - C	0.180845	0.576649	0.797127
BROX	DWM	Z - C	-0.637932	0.00287971	0.0580436
BRPF3	DWM	Z - C	0.0335376	0.871994	0.950145
BRSK1	DWM	Z - C	0.00187088	0.993398	0.997992
BRSK2	DWM	Z - C	-0.143982	0.390211	0.668525
BRWD1	DWM	Z - C	-0.163117	0.488522	0.740015
BRWD3	DWM	Z - C	-0.290856	0.013486	0.129468
BSCL2	DWM	Z - C	0.000775411	0.99659	0.998812
BSDC1	DWM	Z - C	-0.0102002	0.95677	0.986941
BSG	DWM	Z - C	0.0590892	0.658613	0.847272
BSN	DWM	Z - C	-0.392817	0.0876922	0.329583
BSND	DWM	Z - C	-0.0521153	0.808642	0.922699
BTAF1	DWM	Z - C	-0.314161	0.0353762	0.211134
BTBD1	DWM	Z - C	-0.0297535	0.818995	0.927983
BTBD10	DWM	Z - C	0.238995	0.25956	0.552489
BTBD19	DWM	Z - C	-0.0122469	0.965138	0.990253
BTBD2	DWM	Z - C	0.0449449	0.777178	0.907744
BTBD3	DWM	Z - C	0.138626	0.561661	0.789121
BTBD6	DWM	Z - C	-0.136471	0.197417	0.488133
BTBD9	DWM	Z - C	0.0819032	0.654094	0.844811
BTF3	DWM	Z - C	-0.344351	0.0849393	0.323542
BTF3L4	DWM	Z - C	0.0399938	0.873144	0.950708
BTG1	DWM	Z - C	0.100013	0.675492	0.857017
BTG2	DWM	Z - C	0.499676	0.00408192	0.0695117
BTG4	DWM	Z - C	0.334639	0.0458869	0.23865
BTLA	DWM	Z - C	0.164165	0.472082	0.728031
BTN2A1	DWM	Z - C	0.150037	0.504379	0.750556
BTNL3	DWM	Z - C	-0.143077	0.569556	0.792453
BTRC	DWM	Z - C	-0.39985	0.125267	0.392857
BUB3	DWM	Z - C	0.296706	0.141884	0.41591
BUD23	DWM	Z - C	-0.15238	0.293029	0.584092
BUD31	DWM	Z - C	-0.189978	0.374805	0.657266
BZW1	DWM	Z - C	-0.287924	0.255019	0.548039
BZW2	DWM	Z - C	-1.38923	7.68254e-07	0.000336226
C10orf88	DWM	Z - C	-0.0512162	0.880082	0.954213
C11orf49	DWM	Z - C	-0.112545	0.432015	0.702568
C11orf58	DWM	Z - C	-0.418181	0.0235446	0.172025
C11orf80	DWM	Z - C	-0.155026	0.577394	0.797305
C11orf87	DWM	Z - C	-0.0602888	0.806851	0.921859
C12orf29	DWM	Z - C	0.155897	0.448723	0.714243
C12orf43	DWM	Z - C	-0.00160289	0.991121	0.997636
C12orf50	DWM	Z - C	0.0459708	0.884636	0.956421
C12orf57	DWM	Z - C	-0.246114	0.431012	0.702019
C12orf76	DWM	Z - C	-0.718067	0.0364148	0.213398
C14orf132	DWM	Z - C	-0.390569	0.0884605	0.330613
C15orf40	DWM	Z - C	0.0779352	0.729008	0.883852
C15orf48	DWM	Z - C	-0.462436	0.0331392	0.204417
C15orf62	DWM	Z - C	0.0463715	0.730201	0.884018
C16orf72	DWM	Z - C	-0.273152	0.094451	0.341758
C16orf78	DWM	Z - C	0.338844	0.0111399	0.117905
C16orf89	DWM	Z - C	0.0226068	0.913751	0.967751
C16orf91	DWM	Z - C	-0.178778	0.141516	0.415388
C17orf100	DWM	Z - C	0.568456	0.000878543	0.0286936
C17orf107	DWM	Z - C	0.208573	0.296092	0.584718
C17orf50	DWM	Z - C	-0.259969	0.456201	0.719015
C17orf58	DWM	Z - C	-0.166951	0.374158	0.656576
C17orf67	DWM	Z - C	0.915042	0.00798438	0.0984677
C17orf97	DWM	Z - C	0.04013	0.805883	0.921859
C18orf21	DWM	Z - C	-0.388995	0.0141072	0.132774
C18orf25	DWM	Z - C	0.55539	0.0333837	0.205031
C18orf32	DWM	Z - C	-0.0431182	0.748443	0.893018
C18orf54	DWM	Z - C	0.218831	0.196651	0.487066
C18orf63	DWM	Z - C	-0.422042	0.0306952	0.196787
C19orf18	DWM	Z - C	0.307514	0.219362	0.514866
C19orf25	DWM	Z - C	0.148889	0.425759	0.698401
C19orf47	DWM	Z - C	0.308178	0.0627114	0.275032
C19orf53	DWM	Z - C	-0.541056	0.0106636	0.114949
C19orf81	DWM	Z - C	-0.0335423	0.80681	0.921859
C1GALT1	DWM	Z - C	-0.0222811	0.880799	0.954281
C1orf115	DWM	Z - C	0.0723416	0.660168	0.8484
C1orf116	DWM	Z - C	0.399098	0.0194494	0.157243
C1orf122	DWM	Z - C	-0.674679	0.000544829	0.022709
C1orf141	DWM	Z - C	-0.0662396	0.81466	0.925538
C1orf159	DWM	Z - C	0.235871	0.0407315	0.223897
C1orf198	DWM	Z - C	-0.507583	0.00643573	0.0874648
C1orf21	DWM	Z - C	-0.0514227	0.692655	0.865331
C1orf216	DWM	Z - C	-0.415668	0.00792917	0.098167
C1orf43	DWM	Z - C	-0.399988	0.0721589	0.295973
C1orf52	DWM	Z - C	-0.342486	0.118093	0.381636
C1QB	DWM	Z - C	0.126752	0.394557	0.672815
C1QBP	DWM	Z - C	-0.0596049	0.785777	0.912425
C1QL2	DWM	Z - C	0.00259917	0.991048	0.997636
C1QL3	DWM	Z - C	0.294546	0.0734331	0.298185
C1QL4	DWM	Z - C	0.127342	0.328865	0.616129
C1QTNF1	DWM	Z - C	0.00590308	0.981588	0.994304
C1QTNF2	DWM	Z - C	0.0521182	0.740915	0.888299
C1QTNF4	DWM	Z - C	-0.139458	0.433	0.703164
C1QTNF9	DWM	Z - C	0.172564	0.296829	0.585431
C1QTNF9B	DWM	Z - C	0.0957981	0.611363	0.81974
C20orf144	DWM	Z - C	0.470411	0.0161114	0.142017
C20orf202	DWM	Z - C	0.0425729	0.857593	0.944391
C20orf204	DWM	Z - C	0.153293	0.491495	0.742374
C20orf96	DWM	Z - C	0.0802295	0.627907	0.830975
C21orf58	DWM	Z - C	-0.226594	0.457345	0.719272
C22orf15	DWM	Z - C	-0.175325	0.381048	0.659544
C22orf39	DWM	Z - C	-0.101458	0.618405	0.824034
C22orf42	DWM	Z - C	-0.133207	0.525662	0.764941
C2CD5	DWM	Z - C	0.149104	0.383078	0.661738
C2orf15	DWM	Z - C	-0.0423254	0.837408	0.93654
C2orf49	DWM	Z - C	0.0799329	0.552656	0.784124
C2orf50	DWM	Z - C	0.307609	0.264661	0.556428
C2orf69	DWM	Z - C	0.0404782	0.731849	0.884153
C2orf76	DWM	Z - C	0.244149	0.11965	0.384268
C2orf80	DWM	Z - C	0.128808	0.549062	0.781072
C2orf81	DWM	Z - C	0.00102176	0.995314	0.998508
C2orf88	DWM	Z - C	-0.423732	0.0250328	0.177167
C3	DWM	Z - C	-0.572139	0.00326746	0.062174
C3AR1	DWM	Z - C	0.215051	0.35092	0.634876
C3orf14	DWM	Z - C	0.0853156	0.677276	0.858288
C3orf22	DWM	Z - C	0.361873	0.00499686	0.0779635
C3orf35	DWM	Z - C	0.0607035	0.804948	0.921844
C3orf38	DWM	Z - C	0.00976651	0.948678	0.983348
C3orf62	DWM	Z - C	-0.0306865	0.906097	0.964971
C3orf70	DWM	Z - C	0.196526	0.182805	0.47184
C4BPB	DWM	Z - C	0.371568	0.142799	0.417754
C4orf3	DWM	Z - C	-0.107038	0.4349	0.704941
C4orf46	DWM	Z - C	-0.227774	0.27953	0.571402
C4orf48	DWM	Z - C	-0.546173	0.0353062	0.21109
C4orf51	DWM	Z - C	-0.435418	0.0349715	0.210237
C5orf15	DWM	Z - C	0.0101938	0.929275	0.973775
C5orf24	DWM	Z - C	-0.60015	0.00322984	0.0619973
C5orf51	DWM	Z - C	-0.363339	0.0541479	0.255778
C6	DWM	Z - C	0.104655	0.464585	0.723504
C6orf136	DWM	Z - C	0.0998961	0.507309	0.752069
C6orf62	DWM	Z - C	0.0562215	0.645056	0.839829
C6orf89	DWM	Z - C	-0.302449	0.11122	0.370524
C7orf50	DWM	Z - C	-0.365281	0.0109277	0.116931
C7orf61	DWM	Z - C	0.0180864	0.913091	0.967601
C8orf34	DWM	Z - C	-0.00219281	0.992027	0.997847
C8orf48	DWM	Z - C	-0.0760676	0.485591	0.738041
C8orf74	DWM	Z - C	-0.0769905	0.653577	0.844479
C8orf82	DWM	Z - C	0.0975932	0.690428	0.864071
C9	DWM	Z - C	0.0995515	0.557214	0.785808
C9orf129	DWM	Z - C	-0.127322	0.469024	0.726357
C9orf135	DWM	Z - C	0.486038	0.0269534	0.185012
C9orf152	DWM	Z - C	0.0738532	0.697097	0.867909
C9orf153	DWM	Z - C	-0.255632	0.253189	0.546791
C9orf43	DWM	Z - C	-0.248266	0.363589	0.647784
C9orf50	DWM	Z - C	-0.279404	0.0954607	0.34362
C9orf72	DWM	Z - C	0.148541	0.371768	0.653994
C9orf78	DWM	Z - C	-0.27349	0.232178	0.527778
CA10	DWM	Z - C	0.0802652	0.629902	0.831974
CA11	DWM	Z - C	-0.00803094	0.946696	0.982422
CAB39	DWM	Z - C	-0.12921	0.36283	0.647449
CABIN1	DWM	Z - C	-0.0474845	0.813947	0.925341
CABLES1	DWM	Z - C	-0.401847	0.0892773	0.332604
CABP1	DWM	Z - C	-0.34198	0.0791847	0.312472
CABP5	DWM	Z - C	0.00882715	0.95725	0.986941
CACHD1	DWM	Z - C	0.0918843	0.726003	0.883296
CACNA1A	DWM	Z - C	0.149336	0.304492	0.592271
CACNA1B	DWM	Z - C	0.0593217	0.729525	0.883852
CACNA1C	DWM	Z - C	0.0203704	0.933653	0.976609
CACNA1E	DWM	Z - C	-0.584986	0.0407195	0.223897
CACNA1G	DWM	Z - C	-0.224776	0.308533	0.596326
CACNA1H	DWM	Z - C	-0.0364174	0.849587	0.94177
CACNA1I	DWM	Z - C	0.126579	0.549594	0.781575
CACNA2D1	DWM	Z - C	-0.19188	0.265478	0.556793
CACNA2D2	DWM	Z - C	-0.0518887	0.843615	0.939103
CACNA2D3	DWM	Z - C	0.373549	0.0383917	0.217926
CACNB1	DWM	Z - C	0.134116	0.400472	0.677202
CACNB3	DWM	Z - C	0.130907	0.583439	0.800571
CACNB4	DWM	Z - C	0.414443	0.00572486	0.0827621
CACNG1	DWM	Z - C	0.16711	0.523277	0.763606
CACNG3	DWM	Z - C	0.25639	0.129733	0.401044
CACNG4	DWM	Z - C	0.0142876	0.942829	0.981282
CACNG7	DWM	Z - C	0.209993	0.146019	0.42316
CACNG8	DWM	Z - C	-0.543898	0.064593	0.278603
CACUL1	DWM	Z - C	0.416785	0.0114475	0.118861
CACYBP	DWM	Z - C	-0.127878	0.419151	0.692493
CAD	DWM	Z - C	0.104345	0.381571	0.660319
CADM1	DWM	Z - C	-0.524902	0.0194108	0.157172
CADM2	DWM	Z - C	-0.348256	0.0499089	0.246823
CADM3	DWM	Z - C	0.357322	0.156491	0.437764
CADM4	DWM	Z - C	-1.0316	0.00096689	0.0306637
CADPS	DWM	Z - C	0.0522187	0.789063	0.913097
CADPS2	DWM	Z - C	-0.0632752	0.715999	0.878243
CALB2	DWM	Z - C	-0.0576336	0.86701	0.947746
CALCOCO1	DWM	Z - C	0.124861	0.350104	0.634332
CALCOCO2	DWM	Z - C	-0.164239	0.357626	0.642112
CALHM2	DWM	Z - C	-0.507512	0.0290525	0.191646
CALHM3	DWM	Z - C	0.4886	0.0181587	0.150634
CALM1	DWM	Z - C	-0.109	0.65908	0.847624
CALM2	DWM	Z - C	0.00654564	0.978524	0.994172
CALM3	DWM	Z - C	-0.36698	0.151252	0.433215
CALML3	DWM	Z - C	0.039412	0.887456	0.957934
CALML4	DWM	Z - C	0.0993902	0.481593	0.734899
CALML5	DWM	Z - C	0.17461	0.551725	0.78346
CALR	DWM	Z - C	-0.396928	0.0173252	0.146746
CALU	DWM	Z - C	-0.223918	0.200585	0.491725
CALY	DWM	Z - C	0.469299	0.0209245	0.162921
CAMK1	DWM	Z - C	-0.435371	0.0274908	0.187242
CAMK1D	DWM	Z - C	-0.0211818	0.897163	0.961654
CAMK2A	DWM	Z - C	-0.208377	0.193077	0.481482
CAMK2B	DWM	Z - C	0.281143	0.0640724	0.277499
CAMK2D	DWM	Z - C	-0.179214	0.313439	0.600993
CAMK2G	DWM	Z - C	0.154058	0.270838	0.562964
CAMK2N1	DWM	Z - C	-0.058449	0.75953	0.899336
CAMK2N2	DWM	Z - C	-0.273839	0.204979	0.497279
CAMK4	DWM	Z - C	0.174765	0.253644	0.546834
CAMKK1	DWM	Z - C	0.0275484	0.919665	0.969927
CAMKK2	DWM	Z - C	0.287926	0.0623874	0.274963
CAMKV	DWM	Z - C	0.143296	0.37007	0.652456
CAMLG	DWM	Z - C	-0.227131	0.180109	0.468277
CAMSAP1	DWM	Z - C	0.235548	0.069607	0.290405
CAMSAP2	DWM	Z - C	0.029766	0.757326	0.898369
CAMSAP3	DWM	Z - C	0.229981	0.0237639	0.17225
CAMTA1	DWM	Z - C	-0.246455	0.158188	0.441581
CAMTA2	DWM	Z - C	-0.507278	0.0614093	0.272743
CAND1	DWM	Z - C	-0.166525	0.293339	0.584092
CANT1	DWM	Z - C	0.260727	0.168456	0.454362
CANX	DWM	Z - C	-0.157139	0.441744	0.709154
CAP1	DWM	Z - C	-0.63751	0.00386067	0.06745
CAP2	DWM	Z - C	0.255363	0.12508	0.392857
CAPN1	DWM	Z - C	-0.389516	0.140019	0.414749
CAPN15	DWM	Z - C	-0.0379965	0.773374	0.905624
CAPN2	DWM	Z - C	-0.06064	0.738407	0.88683
CAPN3	DWM	Z - C	0.194995	0.152952	0.434955
CAPN6	DWM	Z - C	0.426356	0.011901	0.121551
CAPN7	DWM	Z - C	0.0303954	0.829935	0.933553
CAPNS1	DWM	Z - C	-0.31828	0.219685	0.515078
CAPRIN1	DWM	Z - C	-0.177963	0.196563	0.486984
CAPRIN2	DWM	Z - C	-0.0578309	0.749268	0.893507
CAPZA1	DWM	Z - C	-0.333491	0.0396127	0.220988
CAPZA2	DWM	Z - C	0.0406006	0.819424	0.928108
CAPZA3	DWM	Z - C	-0.00861481	0.977123	0.993795
CAPZB	DWM	Z - C	-0.221556	0.18523	0.474348
CARD11	DWM	Z - C	-0.0108987	0.948097	0.983348
CARD19	DWM	Z - C	-0.167395	0.553025	0.784124
CARD8	DWM	Z - C	0.129535	0.467479	0.725376
CARD9	DWM	Z - C	-0.234268	0.342008	0.627851
CARHSP1	DWM	Z - C	-0.30571	0.0684474	0.287663
CARM1	DWM	Z - C	0.0393292	0.755754	0.897635
CARNMT1	DWM	Z - C	-0.0394152	0.835555	0.93571
CARS1	DWM	Z - C	-0.272656	0.145951	0.42316
CASC3	DWM	Z - C	-0.20251	0.297377	0.586116
CASD1	DWM	Z - C	0.0332253	0.773397	0.905624
CASK	DWM	Z - C	-0.125	0.466893	0.725049
CASKIN1	DWM	Z - C	0.0247528	0.889988	0.958777
CASP12	DWM	Z - C	-0.339105	0.177114	0.464017
CASP2	DWM	Z - C	0.114503	0.424278	0.697908
CASP8AP2	DWM	Z - C	0.30256	0.271056	0.56322
CASQ2	DWM	Z - C	0.00373653	0.989174	0.997136
CASR	DWM	Z - C	0.173484	0.253174	0.546791
CAST	DWM	Z - C	-0.465784	0.123628	0.390373
CASTOR2	DWM	Z - C	0.160478	0.253042	0.546791
CATSPER1	DWM	Z - C	-0.216471	0.225954	0.52184
CATSPER2	DWM	Z - C	0.446378	0.0131498	0.128317
CATSPERZ	DWM	Z - C	0.562123	0.0178625	0.149539
CBFA2T2	DWM	Z - C	0.321982	0.0585225	0.265826
CBL	DWM	Z - C	0.0199643	0.840611	0.937989
CBLB	DWM	Z - C	0.089894	0.657603	0.846534
CBLN1	DWM	Z - C	0.375689	0.0745411	0.300534
CBLN2	DWM	Z - C	0.172799	0.304357	0.592188
CBLN3	DWM	Z - C	-0.0665764	0.721428	0.880829
CBR1	DWM	Z - C	-0.781465	6.35584e-05	0.00662293
CBS	DWM	Z - C	-0.140934	0.245901	0.540662
CBWD2	DWM	Z - C	-0.0340551	0.876488	0.952439
CBX1	DWM	Z - C	-0.0789894	0.664287	0.850945
CBX3	DWM	Z - C	-0.37141	0.198284	0.48931
CBX4	DWM	Z - C	-0.252987	0.150042	0.430878
CBX5	DWM	Z - C	-0.313198	0.261226	0.5535
CBX6	DWM	Z - C	-0.177638	0.305517	0.593077
CBX7	DWM	Z - C	-0.143466	0.486844	0.738938
CBX8	DWM	Z - C	-0.257188	0.0942777	0.341561
CBY1	DWM	Z - C	-0.429153	0.00115758	0.0340011
CCAR1	DWM	Z - C	-0.347327	0.104257	0.357308
CCAR2	DWM	Z - C	-0.0404726	0.712707	0.875746
CCDC106	DWM	Z - C	-0.122158	0.229633	0.52521
CCDC107	DWM	Z - C	0.0897028	0.583014	0.800486
CCDC110	DWM	Z - C	-0.355763	0.249292	0.544053
CCDC112	DWM	Z - C	0.183552	0.200882	0.491892
CCDC115	DWM	Z - C	-0.586559	0.00976391	0.10947
CCDC12	DWM	Z - C	-0.268727	0.259804	0.552585
CCDC124	DWM	Z - C	0.0953452	0.519986	0.761376
CCDC13	DWM	Z - C	-0.626234	0.00219689	0.0499463
CCDC136	DWM	Z - C	-0.557892	0.0313363	0.198471
CCDC137	DWM	Z - C	-0.48817	0.023708	0.172183
CCDC14	DWM	Z - C	0.0456153	0.823663	0.928853
CCDC153	DWM	Z - C	0.068428	0.683905	0.861112
CCDC168	DWM	Z - C	0.27467	0.0784882	0.310723
CCDC179	DWM	Z - C	-0.00870053	0.963895	0.989987
CCDC184	DWM	Z - C	0.0293935	0.760926	0.900052
CCDC194	DWM	Z - C	-0.20083	0.368026	0.651037
CCDC22	DWM	Z - C	-0.0568599	0.775297	0.906878
CCDC24	DWM	Z - C	-0.320615	0.0728311	0.297199
CCDC28A	DWM	Z - C	-0.161647	0.431987	0.702568
CCDC32	DWM	Z - C	0.51855	0.186643	0.475118
CCDC38	DWM	Z - C	0.062174	0.78239	0.910216
CCDC43	DWM	Z - C	-0.0212977	0.901567	0.963154
CCDC47	DWM	Z - C	-0.435674	0.0348846	0.210148
CCDC51	DWM	Z - C	-0.229186	0.320317	0.606791
CCDC59	DWM	Z - C	-0.272737	0.165276	0.451611
CCDC6	DWM	Z - C	-0.160959	0.33669	0.622479
CCDC61	DWM	Z - C	-0.441336	0.049508	0.246218
CCDC66	DWM	Z - C	0.134706	0.615899	0.822922
CCDC71L	DWM	Z - C	-0.0922684	0.609105	0.818593
CCDC8	DWM	Z - C	-0.145414	0.560333	0.788004
CCDC85A	DWM	Z - C	-0.240491	0.349596	0.634067
CCDC85B	DWM	Z - C	-0.105152	0.608233	0.818049
CCDC85C	DWM	Z - C	-0.0971582	0.547931	0.780605
CCDC87	DWM	Z - C	0.155452	0.455669	0.718385
CCDC88A	DWM	Z - C	-0.611733	0.0493733	0.246218
CCDC88B	DWM	Z - C	-0.401342	0.0150282	0.136596
CCDC88C	DWM	Z - C	-0.235122	0.319213	0.605638
CCDC90B	DWM	Z - C	-0.145427	0.302971	0.590362
CCDC92	DWM	Z - C	-0.221921	0.213811	0.508
CCDC97	DWM	Z - C	-0.335342	0.123335	0.390259
CCK	DWM	Z - C	0.332083	0.012565	0.125406
CCKBR	DWM	Z - C	0.0107138	0.923066	0.971223
CCL16	DWM	Z - C	0.0658744	0.710703	0.875321
CCL21	DWM	Z - C	0.081569	0.541071	0.776333
CCL23	DWM	Z - C	0.222467	0.0905333	0.334793
CCL24	DWM	Z - C	0.184143	0.554509	0.784458
CCL3	DWM	Z - C	-0.273628	0.313781	0.601502
CCM2	DWM	Z - C	0.316685	0.0463393	0.239309
CCN2	DWM	Z - C	-0.0499785	0.851979	0.942687
CCN3	DWM	Z - C	0.384048	0.0354993	0.211462
CCNA1	DWM	Z - C	0.36043	0.0503386	0.247954
CCNC	DWM	Z - C	-0.165237	0.425018	0.698187
CCND1	DWM	Z - C	-0.23842	0.180215	0.468355
CCND2	DWM	Z - C	-0.290747	0.293155	0.584092
CCND3	DWM	Z - C	-0.0925308	0.686422	0.862396
CCNG2	DWM	Z - C	-0.187643	0.357239	0.641812
CCNH	DWM	Z - C	-0.309976	0.118562	0.382519
CCNI	DWM	Z - C	-0.375045	0.135013	0.408265
CCNK	DWM	Z - C	-0.1939	0.320507	0.606836
CCNL1	DWM	Z - C	0.0934465	0.61729	0.823625
CCNL2	DWM	Z - C	-0.0435724	0.812299	0.924945
CCNT1	DWM	Z - C	-0.117954	0.602125	0.81371
CCNT2	DWM	Z - C	-0.155552	0.405015	0.680692
CCNY	DWM	Z - C	-0.566047	0.000660385	0.0252417
CCNYL1	DWM	Z - C	-0.568264	0.00159652	0.0414669
CCP110	DWM	Z - C	0.27398	0.124006	0.391286
CCR7	DWM	Z - C	-0.106361	0.500739	0.748202
CCR8	DWM	Z - C	-0.04834	0.741979	0.888933
CCS	DWM	Z - C	-0.0214971	0.813689	0.925341
CCSAP	DWM	Z - C	0.0899925	0.74486	0.89092
CCSER1	DWM	Z - C	0.34026	0.0172987	0.146721
CCSER2	DWM	Z - C	-0.0962063	0.375776	0.657266
CCT2	DWM	Z - C	-0.373317	0.0330866	0.204291
CCT3	DWM	Z - C	-0.0942861	0.567288	0.791942
CCT4	DWM	Z - C	0.154503	0.401149	0.677202
CCT5	DWM	Z - C	-0.449504	0.0337848	0.206363
CCT6A	DWM	Z - C	-0.324923	0.0547995	0.257392
CCT7	DWM	Z - C	-0.243069	0.216609	0.511458
CCT8	DWM	Z - C	0.0179809	0.908534	0.966275
CCZ1	DWM	Z - C	-0.754897	0.00149283	0.0394766
CD14	DWM	Z - C	0.0745686	0.772737	0.90533
CD151	DWM	Z - C	0.0151068	0.938089	0.97883
CD163L1	DWM	Z - C	-0.130595	0.477017	0.731558
CD1B	DWM	Z - C	0.158005	0.254743	0.547927
CD1E	DWM	Z - C	0.0519387	0.793463	0.915526
CD200	DWM	Z - C	-0.317954	0.0712578	0.293791
CD22	DWM	Z - C	-0.0631187	0.831008	0.933737
CD226	DWM	Z - C	0.408075	0.0365573	0.213398
CD27	DWM	Z - C	-0.0881729	0.541487	0.776543
CD274	DWM	Z - C	0.103665	0.615581	0.822837
CD276	DWM	Z - C	-0.00745614	0.957215	0.986941
CD28	DWM	Z - C	-0.225167	0.390285	0.668525
CD2AP	DWM	Z - C	0.0556296	0.7514	0.894465
CD2BP2	DWM	Z - C	-0.529254	0.00136726	0.0371665
CD300E	DWM	Z - C	0.19614	0.167967	0.453694
CD302	DWM	Z - C	-0.0519701	0.844975	0.939899
CD33	DWM	Z - C	0.0566131	0.66596	0.851902
CD44	DWM	Z - C	0.108834	0.450361	0.71553
CD47	DWM	Z - C	-0.330681	0.125252	0.392857
CD59	DWM	Z - C	-0.262911	0.38851	0.666497
CD6	DWM	Z - C	-0.319054	0.182043	0.471222
CD63	DWM	Z - C	-0.179662	0.378038	0.657266
CD68	DWM	Z - C	0.0758408	0.719174	0.879795
CD72	DWM	Z - C	0.441403	0.16945	0.455666
CD74	DWM	Z - C	-0.411111	0.135902	0.409201
CD79B	DWM	Z - C	0.0866721	0.503814	0.750235
CD81	DWM	Z - C	-0.497961	0.0847049	0.3232
CD83	DWM	Z - C	0.148919	0.603145	0.814334
CD8A	DWM	Z - C	-0.0528028	0.843087	0.9388
CD9	DWM	Z - C	-0.941576	9.16842e-08	7.29556e-05
CD99	DWM	Z - C	-0.0280765	0.858297	0.944391
CD99L2	DWM	Z - C	-0.144647	0.24137	0.535285
CDC123	DWM	Z - C	-0.194949	0.334001	0.621284
CDC14B	DWM	Z - C	-0.356984	0.100433	0.350495
CDC16	DWM	Z - C	-0.211818	0.209521	0.503441
CDC23	DWM	Z - C	0.0372861	0.846906	0.941086
CDC25B	DWM	Z - C	-0.0243169	0.909719	0.966458
CDC27	DWM	Z - C	-0.251086	0.188203	0.476799
CDC34	DWM	Z - C	-0.104366	0.551832	0.783485
CDC37	DWM	Z - C	-0.149131	0.373438	0.655707
CDC37L1	DWM	Z - C	-0.159951	0.182242	0.471524
CDC42	DWM	Z - C	-0.419602	0.0308129	0.197297
CDC42BPA	DWM	Z - C	0.0520698	0.753856	0.896262
CDC42BPB	DWM	Z - C	-0.139752	0.452379	0.716122
CDC42EP1	DWM	Z - C	0.113476	0.384473	0.662747
CDC42EP3	DWM	Z - C	-0.0105856	0.962279	0.98952
CDC42EP4	DWM	Z - C	0.0343753	0.751637	0.894626
CDC42SE1	DWM	Z - C	-0.0663374	0.710995	0.875321
CDC42SE2	DWM	Z - C	-0.291254	0.172428	0.458725
CDC45	DWM	Z - C	0.543814	0.00271902	0.0562637
CDC5L	DWM	Z - C	0.202518	0.183002	0.47184
CDC6	DWM	Z - C	0.206493	0.272867	0.564831
CDC7	DWM	Z - C	-0.123268	0.579698	0.798944
CDC73	DWM	Z - C	-0.150129	0.161154	0.445126
CDH1	DWM	Z - C	-0.142956	0.396254	0.67374
CDH11	DWM	Z - C	-0.38541	0.00511368	0.0786644
CDH13	DWM	Z - C	-0.135665	0.473422	0.729297
CDH18	DWM	Z - C	0.396433	0.0462751	0.239301
CDH2	DWM	Z - C	0.312758	0.0196681	0.157651
CDH4	DWM	Z - C	-0.0735357	0.715588	0.877984
CDH8	DWM	Z - C	0.379952	0.0342457	0.207964
CDH9	DWM	Z - C	-0.20428	0.181099	0.469677
CDIP1	DWM	Z - C	-0.184006	0.1365	0.409874
CDIPT	DWM	Z - C	-0.616358	0.00853351	0.101763
CDK10	DWM	Z - C	-0.563153	0.0788593	0.311628
CDK11A	DWM	Z - C	-0.650809	0.00288352	0.0580436
CDK12	DWM	Z - C	-0.225537	0.375103	0.657266
CDK13	DWM	Z - C	-0.209949	0.398745	0.675482
CDK14	DWM	Z - C	-0.233955	0.388644	0.666497
CDK16	DWM	Z - C	-0.348861	0.125671	0.393842
CDK17	DWM	Z - C	-0.085951	0.559596	0.787609
CDK18	DWM	Z - C	-1.20148	0.000174896	0.0119599
CDK19	DWM	Z - C	-0.250162	0.392408	0.670456
CDK20	DWM	Z - C	0.0527543	0.801789	0.920611
CDK2AP1	DWM	Z - C	-0.33939	0.136392	0.409743
CDK2AP2	DWM	Z - C	-0.0425043	0.847512	0.941086
CDK3	DWM	Z - C	0.0107456	0.957795	0.987116
CDK4	DWM	Z - C	-0.537385	0.00110176	0.0331398
CDK5	DWM	Z - C	0.0226343	0.892129	0.959785
CDK5R1	DWM	Z - C	-0.043507	0.874766	0.951395
CDK5R2	DWM	Z - C	-0.151716	0.532667	0.770107
CDK5RAP1	DWM	Z - C	0.328068	0.0306274	0.196575
CDK5RAP2	DWM	Z - C	0.292873	0.196298	0.486604
CDK5RAP3	DWM	Z - C	-0.160022	0.2381	0.531521
CDK7	DWM	Z - C	-0.275271	0.155253	0.436392
CDK8	DWM	Z - C	-0.466966	0.00012795	0.00991106
CDK9	DWM	Z - C	-0.379568	0.171161	0.456992
CDKAL1	DWM	Z - C	-0.157925	0.399823	0.676653
CDKL1	DWM	Z - C	-0.230746	0.0531628	0.253719
CDKL2	DWM	Z - C	-0.0117214	0.944332	0.981838
CDKL4	DWM	Z - C	-0.0189828	0.884958	0.956441
CDKL5	DWM	Z - C	0.126056	0.453467	0.716707
CDKN1A	DWM	Z - C	0.718794	0.0110716	0.117817
CDKN1B	DWM	Z - C	-0.22453	0.0855762	0.324545
CDKN2A	DWM	Z - C	0.098818	0.66571	0.851902
CDKN2AIPNL	DWM	Z - C	-0.252369	0.0661856	0.283426
CDKN2D	DWM	Z - C	-0.184662	0.133299	0.406141
CDO1	DWM	Z - C	-0.0497314	0.809972	0.923256
CDR2	DWM	Z - C	-0.269257	0.288923	0.579966
CDR2L	DWM	Z - C	-0.371184	0.102251	0.353896
CDS1	DWM	Z - C	0.0992044	0.610726	0.819423
CDV3	DWM	Z - C	-0.240587	0.26638	0.557806
CDX1	DWM	Z - C	0.0342465	0.85181	0.942687
CDX2	DWM	Z - C	0.0657843	0.813123	0.925335
CEACAM16	DWM	Z - C	-0.0865834	0.607455	0.817757
CEACAM18	DWM	Z - C	0.69014	0.00522897	0.0788783
CEACAM5	DWM	Z - C	-0.169617	0.496871	0.745476
CEBPG	DWM	Z - C	-0.0228826	0.945986	0.982333
CEBPZ	DWM	Z - C	-0.106862	0.495979	0.744649
CEBPZOS	DWM	Z - C	-0.313757	0.0176861	0.148611
CELF1	DWM	Z - C	0.159864	0.200503	0.491725
CELF2	DWM	Z - C	0.075423	0.700671	0.870314
CELF3	DWM	Z - C	0.44983	0.00733523	0.0940048
CELF4	DWM	Z - C	-0.323189	0.199012	0.490259
CELF5	DWM	Z - C	0.16211	0.654075	0.844811
CELSR2	DWM	Z - C	-0.0335109	0.834696	0.935479
CELSR3	DWM	Z - C	0.255357	0.215072	0.509478
CEND1	DWM	Z - C	-0.0237352	0.903327	0.964246
CENPB	DWM	Z - C	-0.457885	0.0053479	0.0798808
CENPO	DWM	Z - C	0.0728696	0.713399	0.876036
CENPS	DWM	Z - C	0.0809985	0.770338	0.904706
CENPT	DWM	Z - C	-0.3914	0.130615	0.402562
CENPV	DWM	Z - C	-0.352524	0.161164	0.445126
CEP120	DWM	Z - C	0.0995336	0.768126	0.903246
CEP126	DWM	Z - C	0.127116	0.487194	0.738938
CEP164	DWM	Z - C	0.350824	0.0236586	0.172183
CEP170	DWM	Z - C	-0.376775	0.0157576	0.140598
CEP250	DWM	Z - C	-0.227056	0.408393	0.682969
CEP41	DWM	Z - C	0.38483	0.0358761	0.212465
CEP43	DWM	Z - C	-0.193874	0.519994	0.761376
CEP55	DWM	Z - C	0.0764802	0.705776	0.87296
CEP57	DWM	Z - C	0.0431756	0.77516	0.906878
CEP57L1	DWM	Z - C	0.266383	0.16677	0.453663
CEP68	DWM	Z - C	0.174737	0.29452	0.58423
CEP76	DWM	Z - C	0.30773	0.284127	0.575686
CEP83	DWM	Z - C	-0.0604956	0.767628	0.903246
CEP85L	DWM	Z - C	0.126043	0.57701	0.797249
CEP89	DWM	Z - C	0.641282	0.000148467	0.0108885
CERCAM	DWM	Z - C	-0.205745	0.428305	0.700487
CERKL	DWM	Z - C	0.00106802	0.99495	0.998502
CERS2	DWM	Z - C	-0.750657	0.000674214	0.0254408
CERS4	DWM	Z - C	0.0542125	0.870018	0.94906
CERS5	DWM	Z - C	0.192149	0.161513	0.445391
CERS6	DWM	Z - C	0.69131	0.000220804	0.0136982
CERT1	DWM	Z - C	-0.209942	0.250276	0.5444
CES2	DWM	Z - C	0.05586	0.805983	0.921859
CETN2	DWM	Z - C	-0.0480496	0.687342	0.862568
CFAP157	DWM	Z - C	-0.00384627	0.981755	0.994304
CFAP251	DWM	Z - C	-0.22183	0.284245	0.575791
CFAP36	DWM	Z - C	0.0688232	0.671394	0.854907
CFAP46	DWM	Z - C	-0.281834	0.185755	0.475118
CFAP54	DWM	Z - C	0.0556964	0.787357	0.912813
CFAP58	DWM	Z - C	0.0877514	0.629971	0.831974
CFDP1	DWM	Z - C	-0.103821	0.451539	0.715745
CFHR1	DWM	Z - C	-0.133853	0.680427	0.859852
CFL1	DWM	Z - C	-0.520845	0.0233938	0.171395
CFL2	DWM	Z - C	-0.284934	0.132634	0.405216
CGB2	DWM	Z - C	0.505053	0.0677383	0.286293
CGGBP1	DWM	Z - C	0.151081	0.245074	0.539521
CGN	DWM	Z - C	0.091711	0.48552	0.738041
CGREF1	DWM	Z - C	-0.00677703	0.97952	0.994172
CGRRF1	DWM	Z - C	0.317149	0.0828234	0.319357
CHAC2	DWM	Z - C	-0.49401	0.0392407	0.220035
CHAF1A	DWM	Z - C	0.4086	0.0129402	0.126784
CHAF1B	DWM	Z - C	-0.282307	0.273355	0.565109
CHCHD1	DWM	Z - C	-0.242382	0.294411	0.58423
CHCHD10	DWM	Z - C	-0.103497	0.45728	0.719272
CHCHD2	DWM	Z - C	-0.474463	0.0365681	0.213398
CHCHD3	DWM	Z - C	0.0457755	0.780938	0.90983
CHCHD4	DWM	Z - C	0.0379908	0.892401	0.959841
CHCHD5	DWM	Z - C	-0.666022	0.00362055	0.0656122
CHCHD6	DWM	Z - C	-0.179915	0.125928	0.394363
CHD1	DWM	Z - C	-0.306093	0.103955	0.357139
CHD1L	DWM	Z - C	-0.167198	0.244566	0.539064
CHD2	DWM	Z - C	0.426263	0.000273057	0.0149379
CHD3	DWM	Z - C	-0.0626569	0.814723	0.925538
CHD4	DWM	Z - C	-0.282707	0.0773457	0.30801
CHD5	DWM	Z - C	0.103445	0.437316	0.706613
CHD7	DWM	Z - C	-0.277288	0.206068	0.498125
CHD8	DWM	Z - C	-0.170597	0.3568	0.641156
CHDH	DWM	Z - C	-0.0732986	0.583752	0.80077
CHERP	DWM	Z - C	-0.104532	0.563459	0.790314
CHFR	DWM	Z - C	0.0507306	0.857822	0.944391
CHGA	DWM	Z - C	0.778822	8.37612e-06	0.00169992
CHGB	DWM	Z - C	0.110587	0.511438	0.754529
CHIA	DWM	Z - C	0.0484818	0.830303	0.933553
CHIC1	DWM	Z - C	-0.171968	0.360657	0.645233
CHIC2	DWM	Z - C	0.327352	0.0556045	0.259438
CHKA	DWM	Z - C	0.15282	0.311759	0.599216
CHKB	DWM	Z - C	0.0488479	0.74754	0.892784
CHL1	DWM	Z - C	0.294348	0.153706	0.435575
CHM	DWM	Z - C	0.171512	0.420968	0.693937
CHML	DWM	Z - C	-0.349622	0.118421	0.382346
CHMP1A	DWM	Z - C	-0.167746	0.301862	0.589909
CHMP1B	DWM	Z - C	0.0736886	0.666638	0.851962
CHMP2A	DWM	Z - C	-0.203663	0.373425	0.655707
CHMP2B	DWM	Z - C	0.335501	0.0446413	0.235247
CHMP3	DWM	Z - C	-0.343038	0.234145	0.52917
CHMP4A	DWM	Z - C	-0.3932	0.0993348	0.34856
CHMP4B	DWM	Z - C	-0.203588	0.182726	0.47184
CHMP5	DWM	Z - C	-0.0856547	0.569492	0.792453
CHMP6	DWM	Z - C	-0.177061	0.219422	0.514866
CHMP7	DWM	Z - C	-0.17035	0.302698	0.590362
CHN1	DWM	Z - C	-0.112779	0.68558	0.862235
CHN2	DWM	Z - C	-0.281109	0.0825074	0.318987
CHORDC1	DWM	Z - C	-0.294983	0.0306328	0.196575
CHP1	DWM	Z - C	0.291313	0.0856431	0.324656
CHPF	DWM	Z - C	0.0444531	0.807444	0.922243
CHPF2	DWM	Z - C	0.275086	0.507017	0.752061
CHPT1	DWM	Z - C	0.0788285	0.633421	0.833705
CHRAC1	DWM	Z - C	-0.399397	0.0856799	0.324656
CHRD	DWM	Z - C	0.418626	0.00316848	0.0614938
CHRDL2	DWM	Z - C	-0.0533833	0.854526	0.943835
CHRFAM7A	DWM	Z - C	-0.246889	0.124601	0.392538
CHRM1	DWM	Z - C	-0.074868	0.753949	0.896262
CHRM3	DWM	Z - C	0.361269	0.229899	0.525589
CHRNA1	DWM	Z - C	-0.0592924	0.738555	0.88683
CHRNB1	DWM	Z - C	-0.0516927	0.711433	0.875464
CHST1	DWM	Z - C	0.21585	0.125181	0.392857
CHST11	DWM	Z - C	-0.0912244	0.638606	0.836812
CHST15	DWM	Z - C	0.239233	0.0544111	0.25649
CHST2	DWM	Z - C	-0.0760459	0.72045	0.880371
CHST7	DWM	Z - C	-0.0920102	0.690812	0.864158
CHSY3	DWM	Z - C	0.166881	0.134133	0.406903
CHTF8	DWM	Z - C	-0.1583	0.238757	0.532579
CHTOP	DWM	Z - C	-0.0515575	0.696149	0.867452
CHUK	DWM	Z - C	-0.132975	0.439117	0.707843
CHURC1	DWM	Z - C	-0.245223	0.171068	0.456992
CIAO2A	DWM	Z - C	-0.123189	0.538894	0.774699
CIAO2B	DWM	Z - C	-0.435691	0.0295787	0.193499
CIAO3	DWM	Z - C	0.221473	0.13213	0.404443
CIAPIN1	DWM	Z - C	-0.271725	0.0798329	0.313673
CIART	DWM	Z - C	-0.0683018	0.701682	0.870628
CIBAR1	DWM	Z - C	-0.0502628	0.796732	0.916934
CIC	DWM	Z - C	-0.244112	0.260803	0.553343
CIDEC	DWM	Z - C	0.164338	0.236009	0.530034
CIITA	DWM	Z - C	0.297462	0.0445178	0.234879
CILK1	DWM	Z - C	-1.12235	0.000890703	0.0288927
CINP	DWM	Z - C	0.581623	0.0549419	0.257721
CIPC	DWM	Z - C	0.204119	0.175411	0.462778
CIRBP	DWM	Z - C	-0.565443	0.0184987	0.152895
CISD1	DWM	Z - C	-0.0786175	0.648571	0.841651
CISD3	DWM	Z - C	-0.147807	0.375037	0.657266
CIT	DWM	Z - C	-0.508716	0.0589939	0.267136
CITED2	DWM	Z - C	-0.327329	0.166926	0.453663
CIZ1	DWM	Z - C	-0.122859	0.398485	0.675303
CKAP2L	DWM	Z - C	0.356961	0.107162	0.362017
CKAP4	DWM	Z - C	0.219381	0.00326301	0.062174
CKAP5	DWM	Z - C	0.195799	0.295126	0.58431
CKB	DWM	Z - C	-0.358199	0.0286898	0.190272
CKLF	DWM	Z - C	-0.251312	0.263071	0.555036
CKMT1A	DWM	Z - C	0.0836433	0.733192	0.884717
CKS1B	DWM	Z - C	-0.268798	0.0986237	0.347806
CLASP1	DWM	Z - C	-0.0399492	0.771861	0.90528
CLASP2	DWM	Z - C	-0.271902	0.231531	0.526967
CLBA1	DWM	Z - C	-0.0159703	0.887673	0.957934
CLCA1	DWM	Z - C	-0.00953922	0.954659	0.986673
CLCA2	DWM	Z - C	-0.000518505	0.998014	0.998812
CLCN3	DWM	Z - C	-0.583134	0.00140504	0.0379578
CLCN4	DWM	Z - C	-0.350179	0.0355544	0.211562
CLCN6	DWM	Z - C	-0.211519	0.163571	0.449149
CLCN7	DWM	Z - C	-0.216726	0.180414	0.468594
CLCNKA	DWM	Z - C	0.214199	0.130939	0.403134
CLDN10	DWM	Z - C	0.218265	0.355717	0.640064
CLDN11	DWM	Z - C	-3.03412	6.12152e-05	0.00660536
CLDN16	DWM	Z - C	0.327401	0.0718715	0.295461
CLDN3	DWM	Z - C	-0.143539	0.51516	0.756857
CLDN34	DWM	Z - C	0.261418	0.204608	0.496842
CLDN5	DWM	Z - C	0.219243	0.421392	0.69436
CLDN7	DWM	Z - C	0.0708949	0.690709	0.864158
CLDND1	DWM	Z - C	-0.61259	0.00175372	0.0443651
CLEC10A	DWM	Z - C	-0.188333	0.532906	0.770107
CLEC11A	DWM	Z - C	-0.0783202	0.484738	0.737547
CLEC17A	DWM	Z - C	-0.0451724	0.842353	0.938652
CLEC3B	DWM	Z - C	0.327256	0.116136	0.378035
CLEC5A	DWM	Z - C	0.341667	0.0819932	0.317842
CLIC1	DWM	Z - C	0.0267096	0.890294	0.958868
CLIC2	DWM	Z - C	0.00248148	0.988207	0.997092
CLIP1	DWM	Z - C	0.241191	0.0978741	0.346699
CLIP2	DWM	Z - C	-0.49286	0.0629644	0.275538
CLIP3	DWM	Z - C	-0.315184	0.160243	0.444275
CLK1	DWM	Z - C	-0.0958154	0.526813	0.765852
CLK2	DWM	Z - C	-6.53314e-06	0.999959	0.999959
CLK3	DWM	Z - C	0.0705314	0.606054	0.816875
CLK4	DWM	Z - C	-0.174771	0.294063	0.58423
CLMP	DWM	Z - C	0.270114	0.252935	0.546791
CLN3	DWM	Z - C	0.151112	0.312893	0.600735
CLNS1A	DWM	Z - C	0.0111277	0.923066	0.971223
CLOCK	DWM	Z - C	0.238312	0.1204	0.385917
CLPP	DWM	Z - C	-0.423674	0.0206917	0.162289
CLPTM1	DWM	Z - C	-0.0887216	0.683658	0.861075
CLPTM1L	DWM	Z - C	-0.282726	0.191983	0.48026
CLRN1	DWM	Z - C	0.335097	0.0170753	0.146315
CLRN3	DWM	Z - C	-0.375855	0.0509477	0.249829
CLSTN1	DWM	Z - C	-0.0268811	0.839509	0.937466
CLSTN3	DWM	Z - C	0.0924802	0.575597	0.796428
CLTA	DWM	Z - C	-0.668279	0.0025471	0.054154
CLTB	DWM	Z - C	-0.174759	0.0204973	0.161343
CLTC	DWM	Z - C	-0.183605	0.244606	0.539064
CLTCL1	DWM	Z - C	-0.240478	0.281183	0.573234
CLU	DWM	Z - C	-0.0673069	0.771695	0.90528
CLUAP1	DWM	Z - C	0.494469	0.0574655	0.263349
CLVS1	DWM	Z - C	-0.117968	0.344161	0.629296
CLVS2	DWM	Z - C	-0.0325667	0.828091	0.932614
CMA1	DWM	Z - C	-0.433521	0.0567379	0.262349
CMAS	DWM	Z - C	-0.54426	0.0978276	0.346697
CMBL	DWM	Z - C	-0.270138	0.135124	0.408265
CMC1	DWM	Z - C	-0.305677	0.204891	0.497203
CMC2	DWM	Z - C	-0.346424	0.206754	0.499369
CMIP	DWM	Z - C	-0.135038	0.509399	0.752916
CMTM2	DWM	Z - C	-0.428131	0.0698645	0.290925
CMTM3	DWM	Z - C	0.836215	0.0146253	0.134598
CMTM4	DWM	Z - C	0.135129	0.321847	0.608581
CMTM5	DWM	Z - C	-0.768684	0.000297939	0.01571
CMTR1	DWM	Z - C	0.296374	0.239382	0.533158
CNBP	DWM	Z - C	-0.0479884	0.709246	0.875278
CNDP2	DWM	Z - C	-0.253568	0.114611	0.375925
CNGA1	DWM	Z - C	0.283246	0.225193	0.521046
CNGB1	DWM	Z - C	0.510561	0.114773	0.375925
CNIH1	DWM	Z - C	-0.270284	0.392214	0.670255
CNIH2	DWM	Z - C	0.335228	0.0675891	0.286293
CNIH3	DWM	Z - C	0.194315	0.206387	0.498622
CNIH4	DWM	Z - C	0.324125	0.0573263	0.263244
CNKSR2	DWM	Z - C	-0.0989781	0.498745	0.746625
CNN1	DWM	Z - C	0.125395	0.460067	0.720689
CNN2	DWM	Z - C	-0.217605	0.332998	0.620288
CNN3	DWM	Z - C	-0.244211	0.284938	0.576529
CNNM1	DWM	Z - C	0.39328	0.022763	0.169168
CNNM2	DWM	Z - C	-0.398895	0.212935	0.50745
CNNM3	DWM	Z - C	0.310099	0.0533977	0.254293
CNOT1	DWM	Z - C	0.184914	0.155224	0.436392
CNOT10	DWM	Z - C	0.00892543	0.966781	0.990948
CNOT11	DWM	Z - C	-0.0850721	0.603614	0.81459
CNOT2	DWM	Z - C	-0.436387	0.0760716	0.3046
CNOT3	DWM	Z - C	-0.418448	0.0710893	0.293595
CNOT4	DWM	Z - C	-0.0610324	0.762446	0.901127
CNOT6	DWM	Z - C	0.317627	0.12806	0.398192
CNOT6L	DWM	Z - C	0.201638	0.104005	0.357141
CNOT7	DWM	Z - C	-0.0976891	0.430956	0.702019
CNOT8	DWM	Z - C	-0.163692	0.423926	0.697617
CNOT9	DWM	Z - C	-0.179014	0.316053	0.603361
CNP	DWM	Z - C	-3.09639	8.1899e-10	7.16862e-06
CNPPD1	DWM	Z - C	-0.592165	0.000598613	0.0237089
CNPY2	DWM	Z - C	-0.452801	0.0151699	0.137172
CNPY3	DWM	Z - C	0.252041	0.224403	0.520143
CNR1	DWM	Z - C	-0.504085	0.0924901	0.338872
CNRIP1	DWM	Z - C	-0.0687523	0.735711	0.885692
CNTFR	DWM	Z - C	-0.0111599	0.957202	0.986941
CNTLN	DWM	Z - C	-0.594455	0.0158337	0.140943
CNTN1	DWM	Z - C	-0.190739	0.378107	0.657266
CNTN2	DWM	Z - C	-1.47143	5.75792e-05	0.00639557
CNTN4	DWM	Z - C	-0.0628634	0.822933	0.928621
CNTNAP1	DWM	Z - C	0.0361026	0.725254	0.88279
CNTNAP2	DWM	Z - C	-0.224341	0.19714	0.487723
CNTNAP3	DWM	Z - C	-0.233181	0.300649	0.588353
COA1	DWM	Z - C	-0.262262	0.00196794	0.0478484
COA4	DWM	Z - C	0.325638	0.333825	0.621284
COA5	DWM	Z - C	-0.085931	0.710714	0.875321
COBL	DWM	Z - C	-0.425926	0.00435388	0.0725318
COBLL1	DWM	Z - C	0.116761	0.610289	0.819178
COG2	DWM	Z - C	0.119204	0.558333	0.786464
COG3	DWM	Z - C	-0.411551	0.178626	0.466517
COG5	DWM	Z - C	-0.0814003	0.566265	0.791408
COG6	DWM	Z - C	-0.428661	0.0811805	0.31595
COG7	DWM	Z - C	0.195037	0.466288	0.724426
COG8	DWM	Z - C	0.317441	0.107517	0.363064
COIL	DWM	Z - C	-0.414314	0.0259793	0.181337
COL11A1	DWM	Z - C	-0.505514	0.00154126	0.0403911
COL11A2	DWM	Z - C	-1.5449	2.86131e-07	0.000178893
COL16A1	DWM	Z - C	-0.105179	0.74092	0.888299
COL1A2	DWM	Z - C	0.367365	0.019652	0.157651
COL25A1	DWM	Z - C	-0.00937241	0.962655	0.98952
COL2A1	DWM	Z - C	0.0378311	0.764075	0.901341
COL3A1	DWM	Z - C	0.5304	0.000688268	0.0256184
COL4A1	DWM	Z - C	0.376424	0.0109191	0.116931
COL4A2	DWM	Z - C	0.107644	0.675764	0.857017
COL5A1	DWM	Z - C	0.116031	0.464541	0.723504
COL5A2	DWM	Z - C	0.429639	0.0165553	0.143901
COL6A1	DWM	Z - C	0.152196	0.211364	0.505207
COL6A2	DWM	Z - C	0.12019	0.482629	0.735939
COL9A1	DWM	Z - C	-0.675323	0.00291801	0.0583137
COL9A2	DWM	Z - C	-0.961625	2.4577e-05	0.0035266
COLEC10	DWM	Z - C	0.287371	0.106774	0.361663
COLGALT1	DWM	Z - C	-0.193108	0.406881	0.68131
COLQ	DWM	Z - C	0.257322	0.151492	0.43323
COMMD1	DWM	Z - C	-0.309249	0.190256	0.478822
COMMD2	DWM	Z - C	0.0273641	0.853199	0.943174
COMMD3	DWM	Z - C	-0.225028	0.137124	0.411018
COMMD4	DWM	Z - C	-0.286133	0.134112	0.406903
COMMD6	DWM	Z - C	-0.431836	0.0238922	0.17269
COMMD7	DWM	Z - C	-0.16928	0.336028	0.622081
COMMD9	DWM	Z - C	-0.505016	0.0449367	0.236377
COMTD1	DWM	Z - C	-0.103679	0.732199	0.884229
COP1	DWM	Z - C	-0.00795519	0.949456	0.983735
COPA	DWM	Z - C	-0.193731	0.150683	0.432328
COPB1	DWM	Z - C	0.0559514	0.679572	0.859332
COPB2	DWM	Z - C	0.124802	0.46717	0.725153
COPE	DWM	Z - C	-0.162684	0.242459	0.536673
COPG1	DWM	Z - C	-0.168128	0.134	0.406903
COPG2	DWM	Z - C	0.191162	0.178849	0.466635
COPRS	DWM	Z - C	0.442845	0.000400286	0.0190756
COPS2	DWM	Z - C	-0.052624	0.736401	0.885867
COPS3	DWM	Z - C	-0.235791	0.240063	0.533995
COPS4	DWM	Z - C	0.155175	0.164627	0.450869
COPS5	DWM	Z - C	-0.392104	0.015646	0.140173
COPS6	DWM	Z - C	-0.291292	0.0285083	0.19003
COPS7A	DWM	Z - C	0.0215895	0.920072	0.970054
COPS7B	DWM	Z - C	-0.10246	0.525489	0.764848
COPS8	DWM	Z - C	-0.315892	0.0847753	0.323328
COPS9	DWM	Z - C	-0.338241	0.0567135	0.262349
COPZ1	DWM	Z - C	0.438861	0.00194338	0.0473829
COQ10A	DWM	Z - C	0.225019	0.13181	0.404111
COQ2	DWM	Z - C	0.226111	0.154493	0.436039
COQ3	DWM	Z - C	0.629981	0.00715699	0.0923395
COQ8A	DWM	Z - C	0.479702	0.102667	0.354256
COQ8B	DWM	Z - C	0.0300909	0.914006	0.967751
COQ9	DWM	Z - C	-0.249713	0.0967876	0.345724
CORO1A	DWM	Z - C	0.0392859	0.744416	0.890877
CORO1C	DWM	Z - C	0.127267	0.337125	0.622937
CORO6	DWM	Z - C	0.359952	0.121956	0.388599
CORO7	DWM	Z - C	-0.018987	0.894976	0.960752
CORT	DWM	Z - C	0.208411	0.424533	0.697912
COTL1	DWM	Z - C	-0.196639	0.0624498	0.274969
COX11	DWM	Z - C	0.0931359	0.608211	0.818049
COX14	DWM	Z - C	-0.566712	0.0195163	0.157589
COX15	DWM	Z - C	0.267847	0.0730705	0.29762
COX16	DWM	Z - C	-0.00138248	0.991989	0.997847
COX18	DWM	Z - C	0.0636375	0.672061	0.854907
COX20	DWM	Z - C	0.400883	0.0141928	0.132865
COX4I1	DWM	Z - C	-0.415848	0.0066889	0.0893862
COX5A	DWM	Z - C	-0.488005	0.00147906	0.039231
COX5B	DWM	Z - C	-0.341533	0.119659	0.384268
COX6A1	DWM	Z - C	0.0923244	0.588492	0.803849
COX6B1	DWM	Z - C	-0.0210132	0.889442	0.958513
COX6C	DWM	Z - C	-0.510069	0.000699838	0.0257382
COX7A1	DWM	Z - C	-0.0649789	0.825858	0.930579
COX7A2	DWM	Z - C	0.157305	0.303669	0.591063
COX7A2L	DWM	Z - C	-0.325997	0.202897	0.494282
COX7B	DWM	Z - C	-0.684915	0.0043813	0.0727695
COX7C	DWM	Z - C	-0.197508	0.137192	0.411018
COX8A	DWM	Z - C	-0.586724	0.0187596	0.154181
CPB1	DWM	Z - C	0.209462	0.13883	0.412729
CPD	DWM	Z - C	-0.451208	0.00928407	0.106088
CPE	DWM	Z - C	0.150688	0.481584	0.734899
CPEB2	DWM	Z - C	-0.316751	0.191293	0.479128
CPEB3	DWM	Z - C	-0.164227	0.398865	0.675554
CPEB4	DWM	Z - C	-0.22146	0.170815	0.456992
CPLANE1	DWM	Z - C	-0.0401728	0.842088	0.938652
CPLX1	DWM	Z - C	0.0319379	0.928013	0.973035
CPLX2	DWM	Z - C	-0.242691	0.300391	0.588348
CPLX3	DWM	Z - C	0.0652274	0.682815	0.861075
CPN1	DWM	Z - C	0.0318128	0.871471	0.94982
CPNE1	DWM	Z - C	-0.00380822	0.98061	0.994304
CPNE2	DWM	Z - C	-0.270924	0.224219	0.520121
CPNE5	DWM	Z - C	0.103351	0.344349	0.629379
CPNE6	DWM	Z - C	0.282499	0.202979	0.494345
CPNE7	DWM	Z - C	-0.203311	0.305307	0.593077
CPSF1	DWM	Z - C	0.0272684	0.888278	0.957958
CPSF3	DWM	Z - C	0.0751811	0.669534	0.853988
CPSF6	DWM	Z - C	-0.00631758	0.97212	0.992531
CPSF7	DWM	Z - C	-0.193878	0.281214	0.573234
CPT1C	DWM	Z - C	-0.0401168	0.880251	0.954234
CPTP	DWM	Z - C	-0.198874	0.417611	0.691385
CR2	DWM	Z - C	-0.125188	0.436469	0.706176
CRABP2	DWM	Z - C	0.414812	0.230889	0.526463
CRACD	DWM	Z - C	-0.288996	0.144595	0.421458
CRACDL	DWM	Z - C	-0.0860421	0.711151	0.875363
CRADD	DWM	Z - C	0.0657583	0.684427	0.861612
CRAT	DWM	Z - C	0.252124	0.175633	0.463098
CRBN	DWM	Z - C	-0.730861	0.000954329	0.0304863
CRCP	DWM	Z - C	0.112624	0.533708	0.770628
CREB1	DWM	Z - C	-0.114763	0.613215	0.821342
CREB3	DWM	Z - C	0.0589131	0.716545	0.878543
CREB3L1	DWM	Z - C	0.440708	0.00578619	0.0827621
CREBBP	DWM	Z - C	-0.0716199	0.724101	0.882369
CREBL2	DWM	Z - C	0.0557469	0.747727	0.892886
CREBZF	DWM	Z - C	-0.522088	0.00786226	0.0977534
CREG1	DWM	Z - C	0.117762	0.554579	0.784458
CREG2	DWM	Z - C	-0.189315	0.366263	0.649121
CRELD1	DWM	Z - C	0.206483	0.222462	0.518475
CREM	DWM	Z - C	0.671051	0.00099825	0.0310656
CRHR1	DWM	Z - C	0.110763	0.428551	0.700487
CRIP2	DWM	Z - C	-0.263199	0.243361	0.537913
CRIPT	DWM	Z - C	0.09704	0.377374	0.657266
CRISP2	DWM	Z - C	-0.165944	0.592046	0.805841
CRISPLD1	DWM	Z - C	0.154247	0.371373	0.653854
CRK	DWM	Z - C	-0.136701	0.352466	0.636504
CRKL	DWM	Z - C	-0.243822	0.297318	0.586116
CRLF1	DWM	Z - C	0.350927	0.289404	0.580169
CRLF3	DWM	Z - C	-0.00354114	0.985248	0.99601
CRMP1	DWM	Z - C	0.314271	0.0588034	0.266687
CRNKL1	DWM	Z - C	-0.256311	0.137537	0.411578
CROCC	DWM	Z - C	0.417153	0.121492	0.387877
CRP	DWM	Z - C	0.282568	0.0189051	0.154664
CRTAC1	DWM	Z - C	0.0958815	0.737358	0.886308
CRTAM	DWM	Z - C	-0.171062	0.43443	0.704554
CRTAP	DWM	Z - C	-0.0156343	0.906563	0.965111
CRTC1	DWM	Z - C	-0.238339	0.320924	0.607362
CRTC2	DWM	Z - C	-0.0595823	0.774358	0.906386
CRTC3	DWM	Z - C	-0.220958	0.410273	0.684676
CRY1	DWM	Z - C	-0.0631317	0.703907	0.872211
CRY2	DWM	Z - C	-0.0243865	0.909617	0.966458
CRYAB	DWM	Z - C	-0.856239	0.00761553	0.09641
CRYBB1	DWM	Z - C	0.182034	0.281598	0.573615
CRYM	DWM	Z - C	0.483522	0.0161697	0.142102
CRYZL1	DWM	Z - C	-0.0166934	0.941786	0.980921
CS	DWM	Z - C	-0.197193	0.332234	0.619392
CSDC2	DWM	Z - C	-0.353899	0.128426	0.398776
CSDE1	DWM	Z - C	-0.319345	0.0174422	0.147224
CSE1L	DWM	Z - C	-0.354558	0.0272364	0.185958
CSGALNACT1	DWM	Z - C	0.18916	0.135429	0.408654
CSGALNACT2	DWM	Z - C	0.118121	0.481122	0.734749
CSH2	DWM	Z - C	-0.109538	0.628267	0.8312
CSK	DWM	Z - C	-0.335871	0.00708345	0.0923395
CSMD1	DWM	Z - C	0.080696	0.805489	0.921859
CSMD2	DWM	Z - C	0.246847	0.138119	0.412333
CSMD3	DWM	Z - C	0.262408	0.142499	0.417015
CSNK1A1	DWM	Z - C	-0.196513	0.328268	0.615681
CSNK1D	DWM	Z - C	-0.390699	0.0482442	0.244235
CSNK1E	DWM	Z - C	-0.135659	0.396868	0.674222
CSNK1G1	DWM	Z - C	-0.281113	0.366103	0.649078
CSNK1G2	DWM	Z - C	0.288301	0.0123696	0.124008
CSNK1G3	DWM	Z - C	-0.109532	0.63155	0.83255
CSNK2A2	DWM	Z - C	0.0927124	0.309039	0.596372
CSNK2A3	DWM	Z - C	0.211705	0.188895	0.477533
CSNK2B	DWM	Z - C	-0.0792825	0.66133	0.849375
CSPG5	DWM	Z - C	-0.253246	0.0352256	0.21109
CSRNP2	DWM	Z - C	-0.44764	0.0358358	0.21237
CSRNP3	DWM	Z - C	-0.202217	0.313197	0.600791
CSRP1	DWM	Z - C	-1.25154	0.000272617	0.0149379
CSRP2	DWM	Z - C	0.268295	0.0881014	0.330116
CST3	DWM	Z - C	-0.576005	0.00390958	0.067898
CST6	DWM	Z - C	0.204462	0.295607	0.584409
CST9	DWM	Z - C	0.307518	0.0727601	0.297047
CSTB	DWM	Z - C	-0.375675	0.052579	0.252731
CSTF2	DWM	Z - C	-0.250061	0.268014	0.55922
CSTF3	DWM	Z - C	-0.0468032	0.700884	0.870314
CT47A10	DWM	Z - C	0.0844968	0.487405	0.73899
CT47B1	DWM	Z - C	-0.841072	8.4809e-06	0.00169992
CTBP1	DWM	Z - C	-0.31601	0.17411	0.461115
CTBP2	DWM	Z - C	-0.785384	5.67982e-05	0.00639557
CTC1	DWM	Z - C	0.413423	0.131645	0.403853
CTCF	DWM	Z - C	-0.180973	0.272233	0.564554
CTDNEP1	DWM	Z - C	-0.522865	0.00288118	0.0580436
CTDSP2	DWM	Z - C	-0.515763	0.00639242	0.0874648
CTDSPL	DWM	Z - C	0.0831133	0.642412	0.838507
CTDSPL2	DWM	Z - C	0.292854	0.0518676	0.25141
CTH	DWM	Z - C	0.0748272	0.758033	0.898694
CTIF	DWM	Z - C	-0.846396	0.000759109	0.0267922
CTNNA1	DWM	Z - C	0.069508	0.722525	0.881546
CTNNA2	DWM	Z - C	-0.418711	0.166399	0.453452
CTNNAL1	DWM	Z - C	-0.149879	0.530246	0.768294
CTNNB1	DWM	Z - C	-0.219971	0.0849421	0.323542
CTNNBIP1	DWM	Z - C	-0.0386904	0.767198	0.903077
CTNNBL1	DWM	Z - C	-0.283315	0.10694	0.361688
CTNND1	DWM	Z - C	-0.298557	0.205879	0.498074
CTNND2	DWM	Z - C	0.0692368	0.616471	0.823339
CTPS1	DWM	Z - C	-0.402467	0.0640645	0.277499
CTPS2	DWM	Z - C	0.01634	0.903438	0.964247
CTSA	DWM	Z - C	0.224885	0.186419	0.475118
CTSB	DWM	Z - C	-0.0439448	0.78768	0.912926
CTSD	DWM	Z - C	-0.0197928	0.877452	0.953157
CTSF	DWM	Z - C	0.389074	0.0221206	0.166342
CTSH	DWM	Z - C	0.298035	0.0626526	0.275032
CTSL	DWM	Z - C	-0.254817	0.193875	0.482235
CTSO	DWM	Z - C	0.299944	0.0301784	0.195406
CTSW	DWM	Z - C	-0.0245432	0.8639	0.946279
CTSZ	DWM	Z - C	0.10101	0.397399	0.674376
CTTN	DWM	Z - C	-0.0497783	0.831408	0.933938
CTTNBP2	DWM	Z - C	-0.544317	0.0186117	0.153205
CTU1	DWM	Z - C	0.0177835	0.876027	0.952056
CTXN1	DWM	Z - C	0.142589	0.224318	0.520121
CTXND1	DWM	Z - C	0.233815	0.141379	0.415388
CUEDC1	DWM	Z - C	-0.310893	0.0911747	0.335881
CUEDC2	DWM	Z - C	0.177481	0.275246	0.566993
CUL1	DWM	Z - C	-0.315044	0.0148076	0.135861
CUL2	DWM	Z - C	-0.0601498	0.587143	0.803046
CUL3	DWM	Z - C	0.0544915	0.645845	0.840607
CUL4A	DWM	Z - C	-0.285191	0.26517	0.556691
CUL4B	DWM	Z - C	0.328882	0.0341581	0.207774
CUL5	DWM	Z - C	-0.132946	0.447322	0.713122
CUL7	DWM	Z - C	0.106139	0.482088	0.735398
CUTA	DWM	Z - C	-0.00601639	0.975332	0.993165
CUX1	DWM	Z - C	-0.220853	0.0943481	0.341675
CUX2	DWM	Z - C	0.0221669	0.923688	0.971526
CWC15	DWM	Z - C	-0.38449	0.1077	0.363414
CWH43	DWM	Z - C	-0.174755	0.218393	0.513643
CX3CL1	DWM	Z - C	0.00733721	0.974586	0.992982
CX3CR1	DWM	Z - C	0.20853	0.154864	0.436083
CXADR	DWM	Z - C	0.373341	0.143814	0.419881
CXCL14	DWM	Z - C	-0.159082	0.36328	0.647513
CXCL6	DWM	Z - C	-0.0896936	0.813133	0.925335
CXCL8	DWM	Z - C	0.60394	0.0144972	0.133907
CXCL9	DWM	Z - C	-0.096155	0.601718	0.813411
CXCR1	DWM	Z - C	0.328954	0.0744176	0.300534
CXCR3	DWM	Z - C	0.0514091	0.862903	0.946134
CXCR4	DWM	Z - C	-0.246088	0.273827	0.565618
CXCR6	DWM	Z - C	0.319154	0.0113053	0.11851
CXorf38	DWM	Z - C	0.441742	0.0407846	0.223917
CXXC1	DWM	Z - C	0.0834465	0.544174	0.777777
CXXC4	DWM	Z - C	0.145521	0.306084	0.593574
CXXC5	DWM	Z - C	0.253181	0.12843	0.398776
CYB561D2	DWM	Z - C	0.142607	0.613676	0.821582
CYB5A	DWM	Z - C	-0.223047	0.302603	0.590362
CYB5B	DWM	Z - C	-0.397854	0.067157	0.286244
CYB5D1	DWM	Z - C	0.262713	0.18733	0.475314
CYB5R3	DWM	Z - C	-0.585236	0.0121757	0.123207
CYBC1	DWM	Z - C	0.0199292	0.906962	0.965184
CYC1	DWM	Z - C	-0.645373	0.000106135	0.00868224
CYCS	DWM	Z - C	-0.228737	0.199177	0.490259
CYFIP1	DWM	Z - C	0.230889	0.0930875	0.339632
CYFIP2	DWM	Z - C	-0.0590628	0.799719	0.919351
CYGB	DWM	Z - C	-0.489255	0.00691367	0.0908638
CYHR1	DWM	Z - C	-0.233191	0.169698	0.456052
CYLC2	DWM	Z - C	-0.264517	0.268445	0.559986
CYLD	DWM	Z - C	-0.100011	0.505623	0.751259
CYP11A1	DWM	Z - C	-0.0457685	0.821069	0.92822
CYP17A1	DWM	Z - C	0.136988	0.299878	0.588253
CYP26A1	DWM	Z - C	0.574436	0.00479297	0.0761394
CYP2A6	DWM	Z - C	-0.233184	0.179152	0.46712
CYP2E1	DWM	Z - C	0.0982102	0.565414	0.791408
CYP2W1	DWM	Z - C	0.0378049	0.851626	0.942687
CYP46A1	DWM	Z - C	0.237852	0.111246	0.370524
CYP4X1	DWM	Z - C	-0.191704	0.265515	0.556793
CYP4Z1	DWM	Z - C	-0.412844	0.00272551	0.0562651
CYP51A1	DWM	Z - C	-1.19645	0.000977794	0.0307146
CYRIA	DWM	Z - C	-0.348227	0.0995986	0.349133
CYRIB	DWM	Z - C	-0.0847773	0.452003	0.715964
CYS1	DWM	Z - C	-0.190253	0.327926	0.615292
CYSRT1	DWM	Z - C	0.0149639	0.943595	0.981729
CYSTM1	DWM	Z - C	0.0466797	0.796646	0.916934
CYTH1	DWM	Z - C	-0.325097	0.0843245	0.322734
CYTH2	DWM	Z - C	-0.407448	0.00514562	0.0786942
CYTH3	DWM	Z - C	0.321052	0.159337	0.443107
D2HGDH	DWM	Z - C	0.105243	0.50229	0.749368
DAAM1	DWM	Z - C	0.23961	0.0944882	0.341758
DAAM2	DWM	Z - C	-0.729502	0.012964	0.126784
DAB1	DWM	Z - C	0.0335704	0.839332	0.937435
DAB2IP	DWM	Z - C	0.169304	0.441368	0.709112
DACH1	DWM	Z - C	-0.453341	0.139067	0.412729
DACT1	DWM	Z - C	0.82979	0.0157306	0.140578
DACT3	DWM	Z - C	-0.710214	0.0144062	0.13372
DAD1	DWM	Z - C	-0.0394208	0.792836	0.915402
DAG1	DWM	Z - C	-0.286053	0.250676	0.544854
DAGLA	DWM	Z - C	0.119677	0.475638	0.730546
DAGLB	DWM	Z - C	0.209489	0.189556	0.478434
DALRD3	DWM	Z - C	0.307281	0.0719328	0.295461
DAOA	DWM	Z - C	-0.0228131	0.886683	0.957456
DAP	DWM	Z - C	-0.477699	0.0165799	0.143972
DAP3	DWM	Z - C	-0.114255	0.518856	0.76012
DAPK1	DWM	Z - C	-0.142803	0.586293	0.802725
DAPK3	DWM	Z - C	-0.290561	0.0779477	0.309844
DARS1	DWM	Z - C	0.287211	0.00621687	0.0861017
DAXX	DWM	Z - C	0.270632	0.083982	0.321986
DAZAP1	DWM	Z - C	-0.115931	0.424765	0.698079
DAZAP2	DWM	Z - C	-0.27396	0.110546	0.368896
DAZL	DWM	Z - C	-0.0343534	0.821953	0.928449
DBI	DWM	Z - C	-0.266851	0.0930258	0.339632
DBN1	DWM	Z - C	-0.138897	0.348841	0.633654
DBNDD1	DWM	Z - C	0.259911	0.344053	0.629296
DBNDD2	DWM	Z - C	-1.19954	3.24562e-06	0.000920044
DBNL	DWM	Z - C	0.0385331	0.730189	0.884018
DBP	DWM	Z - C	-0.357894	0.122184	0.388649
DBT	DWM	Z - C	-0.0942523	0.615583	0.822837
DCAF1	DWM	Z - C	0.105006	0.464541	0.723504
DCAF10	DWM	Z - C	-0.338284	0.0311359	0.198432
DCAF12	DWM	Z - C	-0.00235872	0.989748	0.997153
DCAF12L2	DWM	Z - C	0.0118352	0.964655	0.990222
DCAF16	DWM	Z - C	-0.0356471	0.7928	0.915402
DCAF17	DWM	Z - C	0.0357228	0.805946	0.921859
DCAF4	DWM	Z - C	0.0603462	0.661412	0.849375
DCAF5	DWM	Z - C	-0.355727	0.183916	0.472642
DCAF6	DWM	Z - C	0.102045	0.409083	0.683471
DCAF8	DWM	Z - C	-0.476402	0.0479714	0.243525
DCAF8L2	DWM	Z - C	0.176961	0.20599	0.498074
DCBLD2	DWM	Z - C	-0.535007	0.0910993	0.335744
DCC	DWM	Z - C	-0.18704	0.550893	0.78266
DCDC1	DWM	Z - C	0.451112	0.080517	0.314909
DCHS1	DWM	Z - C	0.0366986	0.86823	0.94838
DCK	DWM	Z - C	0.469223	0.0600143	0.269835
DCLK1	DWM	Z - C	0.0911447	0.623988	0.82867
DCLK2	DWM	Z - C	0.00787847	0.972355	0.992557
DCP1B	DWM	Z - C	-0.0622651	0.719174	0.879795
DCP2	DWM	Z - C	0.142972	0.493857	0.744289
DCPS	DWM	Z - C	-0.162993	0.288102	0.579403
DCTN1	DWM	Z - C	-0.336072	0.011859	0.121406
DCTN2	DWM	Z - C	-0.287673	0.042575	0.22947
DCTN3	DWM	Z - C	-0.309484	0.03223	0.201559
DCTN4	DWM	Z - C	-0.304837	0.186322	0.475118
DCTN5	DWM	Z - C	0.201179	0.169343	0.455519
DCTN6	DWM	Z - C	0.176119	0.188372	0.476951
DCUN1D1	DWM	Z - C	-0.298159	0.142378	0.416802
DCUN1D3	DWM	Z - C	-0.112088	0.353809	0.638402
DCUN1D4	DWM	Z - C	-0.0786277	0.730879	0.884153
DCX	DWM	Z - C	-0.0419735	0.752489	0.895235
DCXR	DWM	Z - C	0.062068	0.523745	0.763675
DDA1	DWM	Z - C	-0.157075	0.335143	0.621769
DDAH1	DWM	Z - C	-0.245974	0.0643669	0.278261
DDAH2	DWM	Z - C	0.378919	0.0253237	0.178053
DDB1	DWM	Z - C	0.0196328	0.861939	0.945457
DDB2	DWM	Z - C	0.852227	0.24886	0.543617
DDHD1	DWM	Z - C	0.241432	0.224279	0.520121
DDHD2	DWM	Z - C	-0.410968	0.0602271	0.270433
DDI2	DWM	Z - C	-0.140787	0.54162	0.776543
DDIT3	DWM	Z - C	0.0731406	0.629271	0.831889
DDIT4	DWM	Z - C	0.0982772	0.804199	0.921355
DDN	DWM	Z - C	0.563775	0.00609371	0.0847985
DDOST	DWM	Z - C	-0.357122	0.0154958	0.139399
DDR1	DWM	Z - C	-0.822137	0.0059498	0.0842696
DDRGK1	DWM	Z - C	-0.338356	0.0018216	0.0454197
DDT	DWM	Z - C	-0.43844	0.0237103	0.172183
DDX1	DWM	Z - C	-0.318823	0.054663	0.257101
DDX17	DWM	Z - C	-0.175094	0.477063	0.731558
DDX18	DWM	Z - C	0.147246	0.439989	0.708049
DDX20	DWM	Z - C	-0.0501421	0.835497	0.93571
DDX23	DWM	Z - C	-0.161386	0.33404	0.621284
DDX24	DWM	Z - C	0.0458787	0.777928	0.908014
DDX39B	DWM	Z - C	-0.25059	0.0985796	0.34779
DDX3X	DWM	Z - C	-0.432783	0.0032107	0.0617654
DDX3Y	DWM	Z - C	-0.208606	0.483405	0.736507
DDX4	DWM	Z - C	0.559065	0.221779	0.517828
DDX41	DWM	Z - C	0.205232	0.388322	0.666468
DDX42	DWM	Z - C	-0.231612	0.167166	0.453663
DDX46	DWM	Z - C	-0.585236	0.0105931	0.114707
DDX47	DWM	Z - C	0.263543	0.00539418	0.0801617
DDX49	DWM	Z - C	-0.391916	0.00645838	0.0874648
DDX5	DWM	Z - C	-0.590574	0.0767213	0.3065
DDX50	DWM	Z - C	0.0871555	0.665872	0.851902
DDX53	DWM	Z - C	0.401452	0.0275721	0.187374
DDX55	DWM	Z - C	0.0571626	0.814172	0.925341
DDX58	DWM	Z - C	-0.0100671	0.953955	0.986421
DDX6	DWM	Z - C	-0.466624	0.00503847	0.0783334
DEAF1	DWM	Z - C	0.121837	0.381023	0.659544
DECR1	DWM	Z - C	0.0721743	0.61086	0.819423
DEDD	DWM	Z - C	-0.017868	0.854659	0.943835
DEDD2	DWM	Z - C	0.152429	0.41406	0.687456
DEF8	DWM	Z - C	-0.510017	0.0836508	0.321279
DEFB128	DWM	Z - C	0.328574	0.0229758	0.169854
DEFB130A	DWM	Z - C	0.425768	0.0723581	0.296225
DEFB134	DWM	Z - C	-0.0970382	0.607823	0.817875
DEGS1	DWM	Z - C	-0.447118	0.00676862	0.0899025
DEK	DWM	Z - C	-0.0275548	0.850411	0.942114
DELE1	DWM	Z - C	-0.0770325	0.770884	0.905104
DENND10	DWM	Z - C	0.126666	0.368483	0.651319
DENND11	DWM	Z - C	-0.250188	0.163707	0.449305
DENND1A	DWM	Z - C	0.190469	0.199537	0.490466
DENND1B	DWM	Z - C	-0.118067	0.378179	0.657266
DENND3	DWM	Z - C	-0.0854862	0.654516	0.844884
DENND4A	DWM	Z - C	-0.206322	0.227709	0.52327
DENND4B	DWM	Z - C	-0.3198	0.223076	0.519273
DENND4C	DWM	Z - C	0.0809552	0.475659	0.730546
DENND5A	DWM	Z - C	-0.323773	0.0314527	0.19892
DENND5B	DWM	Z - C	0.031515	0.856109	0.944391
DENND6A	DWM	Z - C	0.371657	8.34217e-05	0.00760615
DENND6B	DWM	Z - C	-0.0440352	0.757133	0.898369
DERL1	DWM	Z - C	-0.0732252	0.686522	0.862396
DERL2	DWM	Z - C	-0.152657	0.439456	0.708049
DESI1	DWM	Z - C	-0.395344	0.00848474	0.101596
DEXI	DWM	Z - C	-0.223213	0.247766	0.542109
DFFA	DWM	Z - C	0.0440944	0.836361	0.936147
DGAT1	DWM	Z - C	0.0035814	0.978185	0.994172
DGCR2	DWM	Z - C	0.108602	0.50745	0.752069
DGCR6L	DWM	Z - C	-0.629718	0.0208495	0.162797
DGCR8	DWM	Z - C	0.15636	0.259236	0.551966
DGKA	DWM	Z - C	-0.477238	0.0808111	0.315636
DGKB	DWM	Z - C	0.0896474	0.71817	0.879419
DGKD	DWM	Z - C	-0.233042	0.261605	0.553901
DGKH	DWM	Z - C	-0.461286	0.0696903	0.290614
DGKI	DWM	Z - C	0.138743	0.450376	0.71553
DGKQ	DWM	Z - C	-0.111995	0.646413	0.840721
DGKZ	DWM	Z - C	-0.553956	0.0386825	0.218861
DHCR24	DWM	Z - C	-2.32416	8.85553e-06	0.0017225
DHCR7	DWM	Z - C	-0.556781	0.000228471	0.0136982
DHFR	DWM	Z - C	-0.210228	0.12639	0.395081
DHODH	DWM	Z - C	-0.213372	0.177811	0.465281
DHPS	DWM	Z - C	0.00655658	0.974604	0.992982
DHRS1	DWM	Z - C	0.0473683	0.823271	0.92874
DHRS11	DWM	Z - C	-0.0616535	0.609492	0.818831
DHRS13	DWM	Z - C	-0.248443	0.0246591	0.176205
DHRS2	DWM	Z - C	0.150649	0.277464	0.569871
DHRS4	DWM	Z - C	-0.0617507	0.709727	0.875321
DHRS7	DWM	Z - C	0.0548269	0.631636	0.83255
DHX15	DWM	Z - C	-0.121786	0.52423	0.763999
DHX29	DWM	Z - C	-0.0378108	0.857188	0.944391
DHX30	DWM	Z - C	-0.336458	0.0180831	0.150601
DHX36	DWM	Z - C	-0.244539	0.208665	0.502229
DHX38	DWM	Z - C	-0.12378	0.47631	0.731171
DHX40	DWM	Z - C	-0.563356	0.0853655	0.324167
DHX8	DWM	Z - C	0.216664	0.338958	0.62461
DHX9	DWM	Z - C	0.00829107	0.940885	0.98048
DIAPH1	DWM	Z - C	0.623334	0.00211165	0.0492682
DIAPH2	DWM	Z - C	-0.0232414	0.899166	0.962285
DIDO1	DWM	Z - C	0.138461	0.572918	0.79466
DIO3	DWM	Z - C	-0.661895	0.00108485	0.0331398
DIP2A	DWM	Z - C	-0.0525707	0.754756	0.896631
DIP2B	DWM	Z - C	-0.361869	0.00740672	0.0945059
DIP2C	DWM	Z - C	-0.0241974	0.87352	0.950708
DIPK1B	DWM	Z - C	-0.0443772	0.806618	0.921859
DIPK2A	DWM	Z - C	-0.371946	0.0748697	0.301165
DIRAS1	DWM	Z - C	0.344916	0.112261	0.37136
DIRAS2	DWM	Z - C	-0.154351	0.359348	0.644148
DIRAS3	DWM	Z - C	0.379263	0.0245178	0.175473
DISC1	DWM	Z - C	0.0210715	0.933572	0.976609
DISP3	DWM	Z - C	-0.282292	0.344614	0.629459
DIXDC1	DWM	Z - C	0.0229243	0.886178	0.957096
DKC1	DWM	Z - C	-0.149343	0.190459	0.478822
DKK1	DWM	Z - C	-0.434287	0.0181354	0.150634
DKK3	DWM	Z - C	0.400317	0.0137381	0.130706
DKKL1	DWM	Z - C	-0.188083	0.308552	0.596326
DLAT	DWM	Z - C	-0.012641	0.951379	0.984717
DLD	DWM	Z - C	-0.322068	0.0678686	0.286567
DLEU7	DWM	Z - C	-0.11557	0.508221	0.752108
DLG1	DWM	Z - C	-0.515564	0.0636586	0.276751
DLG2	DWM	Z - C	0.201112	0.135329	0.4086
DLG3	DWM	Z - C	-0.0703104	0.66183	0.84958
DLG4	DWM	Z - C	-0.0306372	0.863889	0.946279
DLG5	DWM	Z - C	-0.141356	0.451356	0.715745
DLGAP1	DWM	Z - C	-0.350748	0.223163	0.519273
DLGAP2	DWM	Z - C	0.110641	0.506538	0.751764
DLGAP3	DWM	Z - C	0.189257	0.266833	0.557878
DLGAP4	DWM	Z - C	0.243344	0.0658817	0.282401
DLL3	DWM	Z - C	-0.0453999	0.745021	0.89092
DLL4	DWM	Z - C	0.203425	0.228035	0.523608
DLST	DWM	Z - C	-0.20273	0.250734	0.544854
DLX2	DWM	Z - C	-0.18262	0.444806	0.710877
DMAC1	DWM	Z - C	-0.118343	0.487058	0.738938
DMAC2	DWM	Z - C	-0.353344	0.0193556	0.15687
DMC1	DWM	Z - C	-0.136341	0.228655	0.524335
DMD	DWM	Z - C	0.347615	0.0369937	0.214096
DMPK	DWM	Z - C	-0.330486	0.0240912	0.173789
DMRTB1	DWM	Z - C	0.109894	0.633156	0.833705
DMRTC2	DWM	Z - C	-0.464023	0.0768758	0.306558
DMTF1	DWM	Z - C	-0.108623	0.495521	0.744289
DMTN	DWM	Z - C	0.233321	0.0302672	0.195656
DMWD	DWM	Z - C	-0.164158	0.119351	0.38396
DMXL1	DWM	Z - C	-0.158893	0.303472	0.590953
DMXL2	DWM	Z - C	0.165562	0.344438	0.629409
DNAAF11	DWM	Z - C	0.383376	0.0516119	0.250993
DNAAF9	DWM	Z - C	-0.0674769	0.618123	0.823995
DNAH12	DWM	Z - C	0.429023	0.0368809	0.21395
DNAH14	DWM	Z - C	0.161517	0.146999	0.424647
DNAH5	DWM	Z - C	0.245606	0.199229	0.490259
DNAH6	DWM	Z - C	0.247531	0.351855	0.636057
DNAH8	DWM	Z - C	-0.339263	0.0750166	0.301479
DNAH9	DWM	Z - C	0.0788718	0.725217	0.88279
DNAI1	DWM	Z - C	0.172424	0.249877	0.544209
DNAJA1	DWM	Z - C	-0.669443	0.0349458	0.210227
DNAJA2	DWM	Z - C	-0.239045	0.228947	0.524738
DNAJA3	DWM	Z - C	0.0554766	0.746125	0.891581
DNAJA4	DWM	Z - C	-0.0430601	0.878235	0.953446
DNAJB11	DWM	Z - C	-0.155301	0.0984809	0.347582
DNAJB13	DWM	Z - C	-0.287625	0.340816	0.626582
DNAJB2	DWM	Z - C	-0.324915	0.0546511	0.257101
DNAJB5	DWM	Z - C	-0.0234174	0.905965	0.964971
DNAJB6	DWM	Z - C	-0.182698	0.132341	0.404746
DNAJB9	DWM	Z - C	-0.272107	0.0782513	0.310487
DNAJC1	DWM	Z - C	0.00179638	0.992915	0.997847
DNAJC11	DWM	Z - C	-0.182306	0.313842	0.601502
DNAJC13	DWM	Z - C	0.248761	0.229919	0.525589
DNAJC14	DWM	Z - C	-0.366298	0.122091	0.388649
DNAJC15	DWM	Z - C	-0.168984	0.392944	0.671241
DNAJC16	DWM	Z - C	0.37916	0.00203555	0.0484711
DNAJC18	DWM	Z - C	-0.0427529	0.775769	0.90731
DNAJC19	DWM	Z - C	-0.168369	0.555838	0.785589
DNAJC2	DWM	Z - C	-0.187919	0.322604	0.609271
DNAJC30	DWM	Z - C	0.286264	0.0945466	0.341828
DNAJC4	DWM	Z - C	-0.370928	0.0291994	0.192167
DNAJC6	DWM	Z - C	-0.440802	0.0716957	0.294974
DNAJC7	DWM	Z - C	-0.172707	0.281348	0.573374
DNAJC8	DWM	Z - C	-0.149629	0.264811	0.556428
DNAL1	DWM	Z - C	-0.26477	0.183686	0.472605
DNAL4	DWM	Z - C	0.159322	0.340974	0.626611
DNASE1L1	DWM	Z - C	-0.344404	0.218788	0.513831
[truncated: 6,754 more rows]
