# Supplementary material for: Disruption of myelin structure and oligodendrocyte maturation in a macaque model of congenital Zika infection
Source: Nat Commun. 2024 Jun 18;15:5173. doi: 10.1038/s41467-024-49524-2 (PMC11189406; doi:10.1038/s41467-024-49524-2)
Supplement: Supplementary file 12 — Source Data File [file 41467_2024_49524_MOESM12_ESM.xlsx]

## Sheet: Fig1b
	GM																																	SWM
	ROI_147_GM_C1	ROI_148_GM_C1	ROI_149_GM_C1	ROI_79_GM_C2	ROI_80_GM_C2	ROI_81_GM_C2	ROI_29_GM_C3	ROI_30_GM_C3	ROI_31_GM_C3	ROI_116_GM_C4	ROI_117_GM_C4	ROI_157_GM_C5	ROI_158_GM_C5	ROI_159_GM_C5	ROI_137_GM_C6	ROI_138_GM_C6	ROI_139_GM_C6	ROI_55_GM_Z1	ROI_56_GM_Z1	ROI_57_GM_Z1	ROI_86_GM_Z3	ROI_96_GM_Z3	ROI_97_GM_Z3	ROI_17_GM_Z4	ROI_18_GM_Z4	ROI_19_GM_Z4	ROI_41_GM_Z5	ROI_42_GM_Z5	ROI_43_GM_Z5	ROI_67_GM_Z6	ROI_68_GM_Z6	ROI_69_GM_Z6		ROI_144_SWM_C1	ROI_145_SWM_C1	ROI_146_SWM_C1	ROI_76_SWM_C2	ROI_77_SWM_C2	ROI_78_SWM_C2	ROI_26_SWM_C3	ROI_27_SWM_C3	ROI_28_SWM_C3	ROI_112_SWM_C4	ROI_113_SWM_C4	ROI_114_SWM_C4	ROI_154_SWM_C5	ROI_155_SWM_C5	ROI_156_SWM_C5	ROI_134_SWM_C6
SYP	8.21	8.341	8.271	9.836	9.537	9.725	9.419	9.368	9.461	8.991	8.497	9.245	9.18	9.153	9.009	9.087	9.094	9.439	9.447	9.379	9.094	9.59	9.302	9.219	9.416	9.47	9.353	9.549	9.19	9.14	9.107	9.351		7.604	6.995	8.542	8.781	8.504	8.72	9.098	9.057	9.073	8.672	8.467	8.081	8.15	8.248	8.108	8.82
SNAP25	7.767	7.802	7.853	9.356	9.376	9.303	9.354	9.478	9.259	8.453	8.113	8.493	8.603	8.852	8.599	8.814	8.954	9.066	8.933	9.005	9.134	9.186	9.038	8.868	8.896	8.963	9.167	9.243	8.872	8.474	8.768	8.62		7.277	6.58	7.193	8.373	7.938	8.504	8.704	8.58	8.56	7.415	7.058	7.667	7.784	7.576	7.522	8.207
MAP2	8.752	8.789	8.884	9.147	8.909	8.59	8.491	8.483	8.433	8.718	8.787	8.667	8.639	8.937	8.846	8.816	8.931	8.825	8.768	8.875	8.96	9.035	9.013	8.897	8.857	8.963	8.67	8.684	8.961	8.513	8.748	8.737		7.958	7.188	7.629	8.065	7.909	8.504	8.331	8.253	8.173	8.166	8.089	8.367	8.294	8.258	8.126	8.517
GFAP	6.425	6.343	5.732	5.732	6.754	5.705	6.397	5.968	5.797	5.445	6.548	6.466	6.002	5.728	6.558	5.362	5.647	6.498	6.185	6.251	6.062	6.29	6.091	6.572	6.524	6.943	6.355	6.695	6.919	4.754	4.947	4.837		7.958	8.785	8.144	10.107	10.171	9.695	8.636	8.317	8.615	9.852	8.943	8.474	9.357	9.614	9.433	8.686
AQP4	6.122	6.114	5.95	5.147	5.616	5.535	5.506	5.35	5.314	5.91	6.209	5.987	6.043	5.748	6.033	5.784	5.838	5.498	5.58	5.707	6.187	5.995	5.995	5.764	6.325	5.995	5.214	5.373	5.628	4.294	4.21	4.459		6.696	7.119	6.417	7.317	8.177	6.879	6.434	6.429	6.618	7.782	7.471	7.223	7.262	7.464	7.425	6.877
S100β	5.147	4.928	4.669	5.41	4.995	5.705	5.818	5.708	5.944	5.387	4.874	5.163	5.138	5.13	5.429	5.39	5.408	5.498	5.378	5.439	4.772	5.623	5.944	5.523	5.187	5.588	5.543	5.627	5.08	4.616	5.433	5.224		5.351	5.736	5.546	6.373	6.687	6.542	6.112	6.293	5.914	5.947	5.732	5.787	5.923	5.903	5.96	6.115
VCAN	5.262	5.279	4.904	4.41	4.294	4.705	4.944	4.522	4.906	5.18	4.897	5.359	5.178	4.833	5.019	5.188	5.136	4.498	4.963	4.632	4.41	4.12	3.137	5.064	4.953	4.554	4.25	4.373	4.839	4.879	4.21	3.944		5.505	5.983	5.658	5.995	5.754	4.616	4.919	5.107	5.486	6.489	5.754	6.005	5.612	5.572	6.134	5.639
PDGFRA	5.525	5.697	5.565	4.632	4.464	5.705	5.701	5.288	4.957	5.605	5.569	5.536	5.481	5.547	5.914	5.809	5.847	5.013	5.471	5.284	4.772	5.623	5.137	5.421	5.723	5.162	5.601	5.995	5.589	4.754	5.04	4.944		5.415	5.473	5.819	5.258	6.382	5.102	5.812	5.762	5.914	6.313	6.049	5.871	6.128	5.938	5.96	5.988
OLIG2	5.449	5.535	5.343	5.525	5.102	5.236	5.722	5.37	5.584	5.716	5.555	5.536	5.486	5.762	5.725	5.845	5.582	5.363	5.226	5.525	4.772	4.705	5.722	5.556	5.566	5.02	5.355	5.76	5.424	4.879	4.848	3.722		5.974	5.934	5.767	6.258	5.754	5.464	5.756	5.955	5.851	6.511	6.067	5.656	6.178	6.049	5.949	6.216
Disaggregated by sex
Females
	ROI_147_GM_C1	ROI_148_GM_C1	ROI_149_GM_C1	ROI_79_GM_C2	ROI_80_GM_C2	ROI_81_GM_C2	ROI_29_GM_C3	ROI_30_GM_C3	ROI_31_GM_C3	ROI_116_GM_C4	ROI_117_GM_C4	ROI_157_GM_C5	ROI_158_GM_C5	ROI_159_GM_C5							ROI_86_GM_Z3	ROI_96_GM_Z3	ROI_97_GM_Z3	ROI_17_GM_Z4	ROI_18_GM_Z4	ROI_19_GM_Z4	ROI_41_GM_Z5	ROI_42_GM_Z5	ROI_43_GM_Z5	ROI_67_GM_Z6	ROI_68_GM_Z6	ROI_69_GM_Z6		ROI_144_SWM_C1	ROI_145_SWM_C1	ROI_146_SWM_C1	ROI_76_SWM_C2	ROI_77_SWM_C2	ROI_78_SWM_C2	ROI_26_SWM_C3	ROI_27_SWM_C3	ROI_28_SWM_C3	ROI_112_SWM_C4	ROI_113_SWM_C4	ROI_114_SWM_C4	ROI_154_SWM_C5	ROI_155_SWM_C5	ROI_156_SWM_C5	ROI_134_SWM_C6
SYP	8.21	8.341	8.271	9.836	9.537	9.725	9.419	9.368	9.461	8.991	8.497	9.245	9.18	9.153							9.094	9.59	9.302	9.219	9.416	9.47	9.353	9.549	9.19	9.14	9.107	9.351		7.604	6.995	8.542	8.781	8.504	8.72	9.098	9.057	9.073	8.672	8.467	8.081	8.15	8.248	8.108	8.82
SNAP25	7.767	7.802	7.853	9.356	9.376	9.303	9.354	9.478	9.259	8.453	8.113	8.493	8.603	8.852							9.134	9.186	9.038	8.868	8.896	8.963	9.167	9.243	8.872	8.474	8.768	8.62		7.277	6.58	7.193	8.373	7.938	8.504	8.704	8.58	8.56	7.415	7.058	7.667	7.784	7.576	7.522	8.207
MAP2	8.752	8.789	8.884	9.147	8.909	8.59	8.491	8.483	8.433	8.718	8.787	8.667	8.639	8.937							8.96	9.035	9.013	8.897	8.857	8.963	8.67	8.684	8.961	8.513	8.748	8.737		7.958	7.188	7.629	8.065	7.909	8.504	8.331	8.253	8.173	8.166	8.089	8.367	8.294	8.258	8.126	8.517
GFAP	6.425	6.343	5.732	5.732	6.754	5.705	6.397	5.968	5.797	5.445	6.548	6.466	6.002	5.728							6.062	6.29	6.091	6.572	6.524	6.943	6.355	6.695	6.919	4.754	4.947	4.837		7.958	8.785	8.144	10.107	10.171	9.695	8.636	8.317	8.615	9.852	8.943	8.474	9.357	9.614	9.433	8.686
AQP4	6.122	6.114	5.95	5.147	5.616	5.535	5.506	5.35	5.314	5.91	6.209	5.987	6.043	5.748							6.187	5.995	5.995	5.764	6.325	5.995	5.214	5.373	5.628	4.294	4.21	4.459		6.696	7.119	6.417	7.317	8.177	6.879	6.434	6.429	6.618	7.782	7.471	7.223	7.262	7.464	7.425	6.877
S100β	5.147	4.928	4.669	5.41	4.995	5.705	5.818	5.708	5.944	5.387	4.874	5.163	5.138	5.13							4.772	5.623	5.944	5.523	5.187	5.588	5.543	5.627	5.08	4.616	5.433	5.224		5.351	5.736	5.546	6.373	6.687	6.542	6.112	6.293	5.914	5.947	5.732	5.787	5.923	5.903	5.96	6.115
VCAN	5.262	5.279	4.904	4.41	4.294	4.705	4.944	4.522	4.906	5.18	4.897	5.359	5.178	4.833							4.41	4.12	3.137	5.064	4.953	4.554	4.25	4.373	4.839	4.879	4.21	3.944		5.505	5.983	5.658	5.995	5.754	4.616	4.919	5.107	5.486	6.489	5.754	6.005	5.612	5.572	6.134	5.639
PDGFRA	5.525	5.697	5.565	4.632	4.464	5.705	5.701	5.288	4.957	5.605	5.569	5.536	5.481	5.547							4.772	5.623	5.137	5.421	5.723	5.162	5.601	5.995	5.589	4.754	5.04	4.944		5.415	5.473	5.819	5.258	6.382	5.102	5.812	5.762	5.914	6.313	6.049	5.871	6.128	5.938	5.96	5.988
OLIG2	5.449	5.535	5.343	5.525	5.102	5.236	5.722	5.37	5.584	5.716	5.555	5.536	5.486	5.762							4.772	4.705	5.722	5.556	5.566	5.02	5.355	5.76	5.424	4.879	4.848	3.722		5.974	5.934	5.767	6.258	5.754	5.464	5.756	5.955	5.851	6.511	6.067	5.656	6.178	6.049	5.949	6.216
Males
															ROI_137_GM_C6	ROI_138_GM_C6	ROI_139_GM_C6	ROI_55_GM_Z1	ROI_56_GM_Z1	ROI_57_GM_Z1
SYP															9.009	9.087	9.094	9.439	9.447	9.379
SNAP25															8.599	8.814	8.954	9.066	8.933	9.005
MAP2															8.846	8.816	8.931	8.825	8.768	8.875
GFAP															6.558	5.362	5.647	6.498	6.185	6.251
AQP4															6.033	5.784	5.838	5.498	5.58	5.707
S100β															5.429	5.39	5.408	5.498	5.378	5.439
VCAN															5.019	5.188	5.136	4.498	4.963	4.632
PDGFRA															5.914	5.809	5.847	5.013	5.471	5.284
OLIG2															5.725	5.845	5.582	5.363	5.226	5.525
[truncated: 39 more columns]

## Sheet: Fig2g
	Pairetal_MBP
Cond	CTL	ZIKV
Animal
CTL1	0.36145
CTL2	0.48205
CTL3	0.449265
CTL4	0.335491
CTL5	0.276896
CTL6	0.361088
ZIKV1		0.119829
ZIKV2		0.141157
ZIKV3		0.066187
ZIKV4		0.102044
ZIKV5		0.389459
ZIKV6
Mean	0.377707	0.163735
SD	0.0754898	0.129142
Disaggregated by sex
Females				Males
	Pairetal_MBP				Pairetal_MBP
Cond	CTL	ZIKV		Cond	CTL	ZIKV
Animal				Animal
CTL1	0.36145
CTL2	0.48205
CTL3	0.449265
CTL4	0.335491
CTL5	0.276896
				CTL6	0.361088
				ZIKV1		0.119829
ZIKV2		0.141157
ZIKV3		0.066187
ZIKV4		0.102044
ZIKV5		0.389459
ZIKV6
Mean	0.38103	0.174712		Mean	0.361088	0.119829
SD	0.0839079	0.146402		SD

## Sheet: Fig2h
	Occipital_MBP
Cond	CTL	ZIKV
Animal
CTL1	0.0537586
CTL2	0.0761279
CTL3	0.0659677
CTL4	0.0375475
CTL5
CTL6
ZIKV1		0.0281608
ZIKV2		0.0535762
ZIKV3		0.0125952
ZIKV4		0.00875742
ZIKV5		0.0310413
ZIKV6		0.00530276
Mean	0.0583504	0.0232389
SD	0.0166123	0.0181668
Disaggregated by sex
Females				Males
	Occipital_MBP				Occipital_MBP
Cond	CTL	ZIKV		Cond	CTL	ZIKV
Animal				Animal
CTL1	0.0537586
CTL2	0.0761279
CTL3	0.0659677
CTL4	0.0375475
CTL5
CTL6
				ZIKV1		0.0281608
ZIKV2		0.0535762
ZIKV3		0.0125952
ZIKV4		0.00875742
ZIKV5		0.0310413
ZIKV6		0.00530276
Mean	0.0583504	0.0222546		Mean		0.0281608
SD	0.0166123	0.0201314		SD

## Sheet: Fig2i
	olig2_Parietal
Cond	CTL	ZIKV
Animal
CTL1	0.039962
CTL2	0.03955
CTL3	0.021099
CTL4	0.016832
CTL5	0.018599
CTL6	0.077432
ZIKV1		0.033898
ZIKV2		0.050771
ZIKV3		0.013872
ZIKV4		0.04734
ZIKV5		0.08008
ZIKV6
Mean	0.035579	0.0451922
SD	0.0229612	0.0242972
Disaggregated by sex
Females				Males
	olig2_Parietal				olig2_Parietal
Cond	CTL	ZIKV		Cond	CTL	ZIKV
Animal				Animal
CTL1	0.039962
CTL2	0.03955
CTL3	0.021099
CTL4	0.016832
CTL5	0.018599
				CTL6	0.077432
				ZIKV1		0.033898
ZIKV2		0.050771
ZIKV3		0.013872
ZIKV4		0.04734
ZIKV5		0.08008
ZIKV6
Mean	0.0272084	0.0480157		Mean	0.077432	0.033898
SD	0.0115551	0.0270922		SD

## Sheet: Fig3e
	White matter vacuolation														ZIKV			CTL
	ZIKA 1	ZIKA 2	ZIKA 3	ZIKA 4	ZIKA 5	ZIKA 6		CTL_001	CTL_002	CTL_003	CTL_004	CTL_005	CTL_006		Av	SD		Av	SD
Corpus Callosum	0	0	1	2	0	0		0	0	0		0	0		0.5	0.83666		0	0
Frontal DWM	0	1	2	3	1	2		1	0	1		1	0		1.5	1.04881		0.6	0.547723
Parietal DWM	0	2	2	2	1	2		0	1	1	1	1	1		1.5	0.83666		0.833333	0.408248
Occipital DWM	1	1	3	2	2	2		1	1	3		0	1		1.83333	0.752773		1.2	1.09545
Disaggregated by sex
Females
	White matter vacuolation														ZIKV			CTL
		ZIKA 2	ZIKA 3	ZIKA 4	ZIKA 5	ZIKA 6		CTL_001	CTL_002	CTL_003	CTL_004	CTL_005			Av	SD		Av	SD
Corpus Callosum		0	1	2	0	0		0	0	0		0			0.6	0.894427		0	0
Frontal DWM		1	2	3	1	2		1	0	1		1			1.8	0.83666		0.75	0.5
Parietal DWM		2	2	2	1	2		0	1	1	1	1			1.8	0.447214		0.8	0.447214
Occipital DWM		1	3	2	2	2		1	1	3		0			2	0.707107		1.25	1.25831
Males
	White matter vacuolation														ZIKV			CTL
	ZIKA 1												CTL_006		Av	SD		Av	SD
Corpus Callosum	0												0		0			0
Frontal DWM	0												0		0			0
Parietal DWM	0												1		0			1
Occipital DWM	1												1		1			1

## Sheet: Fig4c
Num of Wraps				All animals are female - data not disaggregated by sex
CTL	ZIKA
10	6
9	9
11	7
7	10
6	12
8	9
9	12
7	8
9	6
10	5
5	6
10	6
6	11
7	7
8	11
14	11
8	9
6	8
15	11
11	9
7	12
11	9
10	8
7	8
9	15
14	4
11	6
10	5
10	6
11	6
10	8
11	16
13	9
5	6
9	6
12	9
9	6
10	5
8	10
9	7
9	5
7	6
6	6
11	6
9	7
8	14
10	8
7	8
9	7
6	4
11	6
8	9
7	5
5	5
11	6
11	7
11	7
8	9
11	5
8	10
8	12
9	5
5	15
15	8
15	7
7	10
13	11
13	7
9	9
10	12
15	18
6	11
6	8
17	5
7	8
6	8
9	9
7	5
9	14
7	6
5	7
18	9
7	6
14	11
8	7
8	14
12	12
9	4
7	4
15	14
12	7
12	4
11	6
13	4
14	15
11	10
9	16
14	6
10	8
7	7
7	7
	7
6	10
5	7
7	11
9	6
6	9
9	6
9	8
	13
11	9
7	7
10	7
15	13
9	16
7	16
9	10
8	11
10	9
8	7
7	17
8	13
8	7
10	12
7	12
17	15
12	5
9	9
6	8
8	11
7	7
5	9
10	11
8	8
11	8
6	12
8	5
7	3
9	4
9	11
8	11
5	7
13	6
11	8
14	8
7	7
11	14
9	9
12	7
10	9
7	5
20	8
7	9
6	8
9	11
9	7
7	4
10	10
9	14
7	8
	8
	5
	9
10	8
9	10
8	15
6	13
7	8
7	5
9	9
6	7
12	9
13	13
7	5
7	7
10	7
12	16
13	8
7	6
6	12
6	9
8	6
12	10
10	10
10	8
16	8
8	7
8	11
11	6
7	9
6	17
13	5
8	16
14	8
11	8
11
6
6	12
11	5
15	11
8	11
8	12
12	10
7	10
6	5
8	6
20	16
4	7
8	10
	6
8	6
12	12
9	5
11	14
8	8
11	5
7	5
5	5
8	6
12	8
14	8
8	8
9	5
12	8
13	9
7	16
14	7
10	6
6	9
4	10
7	7
5	8
11	14
10	14
6	8
10	8
8	8
8	17
9	9
9	11
8	6
11	13
4	10
11	14
9	10
9	13
7	5
15	12
5	11
6	17
5	12
7	7
12	11
7	8
5	9
4	9
6	13
5	13
8	11
10	7
14	9
14	7
7	10
8	8
10	10
13	7
13	7
8	11
7	10
9	4
12	11
11	10
15	8
9	11
9	6
9	10
11	6
13	15
11	9
7	8
10	5
8	9
9	9
11	7
12	7
17	9
9	7
7	5
7	16
9	10
10	3
6	5
7	11
6	4
7	10
6	12
9	11
13	10
9	6
9	5
6	8
10	9
10	5
11	7
13	5
10	12
5	4
14	13
4	12
7	8
7	7
14	5
7	6
8	10
8	9
12	11
8	6
13	6
9	13
5	8
7	9
11	13
6	8
15	8
8	7
7	7
14	5
8	12
9	8
9	8
11	14
13	12
8	8
9	5
8	9
12	12
11	6
8	10
8	5
10	8
8	8
5	13
8	14
8	7
10	14
12	10
11	12
8	13
7	9
8	17
8	14
11	6
8	14
16	19
11	13
6	8
11	9
11	11
8	10
7	7
7	12
9	11
6	9
12	13
6	13
10	8
9	8
9	17
8	7
9	7
7	7
7	7
15	6
11	10
9	14
8	15
11	5
11	10
7	9
9	13
8	14
6	10
7	11
11	9
9	10
7	14
8	14
10	8
7	7
6	14
8	9
7	14
5	12
7	9
8	12
4	14
9	4
8	13
7	10
7	14
8	9
10	11
8	12
7	8
6	12
8	10
5	10
10	14
10	12
12	13
5	14
8	14
10	7
8	7
8	10
10	12
12	17
9	8
12	7
7	10
6	7
11	7
4	8
5	8
5	10
4	8
7	9
7	11
10	7
8	8
8	8
10	8
6	9
6	6
11	4
5	7
18	4
5	9
11	12
7	8
9	8
7
7	6
9	7
5	7
7	4
10	8
7	9
8	7
11	6
7	5
10	3
10	10
13	11
7	8
9	8
12	9
11	7
7	9
11	6
11	5
6	4
8	9
11	8
12	7
7	7
14	11
11	10
6	10
9	3
5	4
11	5
5	7
11	7
10	5
8	8
5	11
5	8
12	12
14	7
5	7
9	9
4	5
15	6
6	7
8	10
11	6
14	7
8	5
8	4
8	4
8	7
8	4
9	8
10	6
11	8
15
12
8
11
11
14
9
13
11
9
6
13
5
14
8
11
13
7
5
11
4
8
10
13
12
8
11
7
12
10
8
8
10
9
14
14
14
5
8
11
10
7
8
11
11
8
10
10
9
9
9
9
9
11
7
9
11
13
11
11
12
7
8
11
9
8
12
12
11
9
10
9
8
9
9
10
11
12
12
11
13
15
12
9
13
7
7
12
8
9
9
11
10
13
10
14
12
9
10
11
14
6
10
10
10
9
9
9
12
10
14
16
11
12
13
13
11
8
12
7
7
11
9
9
11
7
7

## Sheet: Fig4d
Wrap thickness				All animals are female - data not disaggregated by sex
CTL	ZIKA
15.56	18
15.25	13.38
14.8	16.83
14.83	13
14.4	16.73
15.71	14.75
14.5	13.18
14.67	14
15.25	16
14.56	16.25
16	15
15.89	14.8
15.2	13.8
15.33	12.67
15.57	13.3
12.46	13.2
15	16.38
15.2	12.57
14.21	14.1
14.2	13.38
17.83	14
15.6	13.75
14.11	15.57
14.17	14.71
13.13	14.64
15.38	17.67
14.1	16.2
15.56	17.25
15.33	16
16.3	15
14.78	16.29
13.4	13.73
14.17	14.38
17.5	14.6
15.38	15.6
15.09	14.13
16.75	15.4
16.33	16.25
15	14.33
14.38	17.5
15.13	15.14
14.5	14.94
16.8	14.67
14.1	14.4
13.25	14.67
14.43	14.69
14.44	14.71
14.17	15.29
14.25	15.5
14.6	18.67
12.6	14
15.29	13.75
15.33	16.5
16.75	18.25
13	16.6
13.6	15
14.6	13.33
15.57	12.5
13.3	17.75
14.57	13.56
13.43	14.09
16.75	17
17.5	12.86
13.07	13.71
14.21	14.5
15.17	14.89
14.92	13.5
13.83	14.83
13.25	14.88
13.44	12.55
14.29	13.76
16.8	15.6
15.8	14.57
15.38	14.75
15.17	15.29
15	15.43
13.63	12.13
17	14.75
13.63	13.15
15.33	16.4
15.5	14.5
13.65	13.63
17	18.2
13.46	14.3
18.43	16.33
15.29	12.38
13.91	12
13.5	19.67
16.17	16.67
13	14.77
14.73	17.5
13.91	15.67
13.6	13.2
14.08	17
15.38	13
12.7	13.78
14	12.67
14.69	14.8
14.89	15
16	16.33
15.67	14
	14.83
17.8	15.89
16.5	14.5
14.83	15.2
14.13	15.2
14.2	14.5
14.88	14.6
13.63	14
	16.25
15.4	14
17.33	17.33
15.44	15.33
13.93	13.75
15	14
14.67	14.67
14.13	15
13.14	13.2
15.33	13.75
13.86	14.5
14.5	14.19
14	16.17
13.86	15.67
15.11	15
15.67	11.09
15.38	12.07
14.73	14.5
16	14.75
14.8	14.71
15.29	13.6
14.5	13.17
16.5	12.88
13.89	13.1
14.43	15
13.1	13.43
14.8	14.73
13.29	17.75
15.33	20
15.13	19
15.63	15.2
13.14	13.5
13.75	15.83
14.33	14.8
13.9	13.71
12.62	15
13.83	13.33
14.3	14
14.38	14.88
14.55	14.67
14.11	14.75
16.5	15.5
15.63	16.57
15.83	15.13
15.6	14.57
15.38	14
15.38	16.33
14.5	19.67
13.89	14.44
14.38	12.62
14.33	14.29
	13.43
	14
	15.88
15.33	15.14
15.38	14.22
14.57	13.64
15.2	12.5
16.5	15.71
15.83	18.5
14.38	15
15.6	14.83
13.82	13.88
12.92	13.25
14	17.5
14.33	13
14.44	16.33
12	14.2
14	15
15.5	14.6
16	13
15	12.75
14.71	16.4
15.18	14.33
13.22	14.89
13.33	14.14
14.47	14.57
13.86	15.77
12.71	12.7
13.1	14.4
14.83	13.25
13.4	14.88
14.42	15
15.71	14.8
13.62	12.86
14	14.86
13.6
15.4
14.8	12.91
13.2	15.5
13.64	12.7
15.14	13.5
14.43	13.73
14.18	12.89
14.5	13.22
14	15.5
14.14	14.8
12.16	13.53
17.33	14.67
16	13.44
	14.4
15	14.2
14.36	13.27
14.38	13.5
13.3	13.38
15	11.86
15	14.75
13.33	14
15.5	13.25
14.14	12.4
13.91	13.14
16.23	12.57
15.29	13
14	14.75
13.55	14.71
14.92	14.25
14.83	14.4
14.23	13
16	13.2
16.2	13
17.33	12.67
15.5	13.83
15	13.29
14.8	13.92
15.33	13.92
15.8	14.71
15.56	11.71
13.86	14
14.14	14.19
13.63	13.5
15.25	12.9
15.57	13
14.5	12.17
17	13.44
13.5	13.23
14.63	14.44
15	13
15.67	14
14.07	13.45
16.25	12.9
16.2	13.44
17.75	12.82
15.67	16.17
13.55	13
15.67	14.57
15.25	12.38
16.67	13.75
14.2	13.67
12.75	13.08
15.86	13.5
14.11	14.5
15.08	12.5
13.62	13.17
14.83	12.67
15.14	13.57
13.67	12.89
13.25	14
11.58	11.83
13.86	13.4
14.17	13
14.5	15.33
14.09	15.5
15.6	14.44
14.21	14.86
15.63	13.2
14.75	16.4
15	14.33
14.3	13.6
14.33	13.36
13.3	13.5
14.83	12.57
13.78	13.25
14.14	12.75
14.5	15.13
13.9	11.17
15	12.67
13.63	12.75
14.5	13.83
14.33	13.25
16.33	11.33
15.63	13.22
15.33	13.5
15.6	16
15.33	12.7
16	13.33
15	12.89
14.8	12.91
14.25	12.3
14.33	12.56
13.63	13.8
13.63	14.5
15.8	12.57
15.11	13
13.22	15
14.6	12.67
14	16.25
15.89	12.36
17.5	15.33
13.46	12.5
17	12.82
15.33	13.57
14.33	13.5
14.15	15.75
15.33	15.2
14.43	13.89
15.43	14.5
12.82	12.4
15.86	14.8
14.5	14.4
14.88	13.42
14.75	14
14.83	13.75
13.2	12.67
13.4	13.29
12.93	13.43
13.57	12.67
14.83	12
13.08	14.25
15.14	14.45
13.75	13.71
14.5	12.71
14.1	13
13.17	12.91
15.14	12.86
14.88	12.75
13.57	12.63
13.45	12.64
13.3	15
13.86	11.56
13.86	13.5
14.22	13.71
15.57	14.71
15.25	15.25
15	13.54
13.71	15.83
11.78	13.46
12.36	12.33
13.4	12.36
16.14	13.42
12.83	14.25
14.43	14.25
13.43	13.38
14.5	14.2
14.71	13.54
14.4	14.39
13.8	13.75
14.4	12.86
13.3	14.75
12.3	12.2
13.57	12.56
13.67	14.67
14.67	13.82
12.75	10.9
13.6	13.13
14.18	12.75
15	15.08
13.22	13.86
15.38	13
13.88	12.38
13.71	13.5
16	14.5
13.17	14
14.83	15.17
13.64	15.8
13.2	14.22
12.88	14.08
15.14	12.57
15.6	14
14.5	13.89
16.67	13.25
16.63	13.17
14	12.62
14.6	14.44
14.33	13.3
13.1	13.13
14.63	12.44
13	11.92
13.57	11.85
11.67	14
14.33	13.17
13.8	14.54
13	15.75
14.67	13.38
16	13.09
13.5	12.63
13.14	13.18
19.67	14.15
15.75	14
12.86	12.08
15.17	12.78
16	12.92
15	13.63
14.67	13.2
15.29	13.09
15.17	12.71
15.2	12.27
15.57	14
16	15.33
13.56	15.23
14.67	14.09
13.36	13.17
13.75	13.69
15.81	13.62
12.89	13.17
16	12.83
13.86	12.89
13	12
14.27	12.44
12.88	13.71
14	14
15.67	14.56
14.6	16.44
14.3	18.68
15.67	16.8
15	13.74
17.75	13.49
18.67	15.6
14.5	14.2
13.83	13.89
14	15.43
13.71	16.23
13.71	16.23
14.78	14.58
15.2	15.52
15.2	16.83
14.1	19.64
16.25	15.96
13.88	19.64
15.75	15.12
14.4	14.73
14.5	15.33
13.63	14.43
13.67
14.5	15.57
13	15.43
14.25	18.06
14.67	18.94
14	17.43
15.17	14.33
14.43	17.88
13.4	15.57
14.5	18.41
13.89	22.09
13.89	14.43
14.08	16.44
15	15.27
14.38	15.27
13.18	15.67
14.6	17.41
14	13.59
12.6	15.19
14.9	16.8
13.4	18.6
13.14	17.9
14.1	16.26
13.45	15.21
15	16.08
12.54	16.69
14.3	15.09
16	14.25
14.38	27.26
16.25	18.39
14.1	17.2
15.5	15.82
14.1	16.05
13.93	16.19
15.43	15.62
16	13.76
16	14.01
14.18	17.17
14.46	15.96
16	15.78
14.67	15.25
16.89	17.88
13.24	17.04
16	19.29
14.67	14.96
14.54	18.09
12.77	17.01
13.14	16.14
14.86	17.7
14.29	19.21
14.14	14.72
13.71	23.04
13.25	15.22
12.89	17.23
14.1	16.9
13
13.45
15
13.4
13.5
13.46
13.75
13.08
14.1
14.75
14.2
12.92
15
13.23
14
13.3
12.42
14.89
15
13.6
16
13.86
14
12.58
14.36
14.86
13.1
15.67
14.36
14
15
15.29
15.11
14.88
14
13.62
13.15
18.25
15
13.1
14.33
15.83
15.14
14.2
13.1
14
14.89
13.67
15.34
14.34
14
13.38
13.25
13.4
14.5
13.38
15.5
14.08
14.5
14
13.55
12.83
13.14
14.4
14.63
14.71
14.91
14.45
14.9
13.88
14
15.63
15
15.25
13.38
14.22
14
12.73
13.18
13.9
14.58
13.21
15
13.88
14.17
14.67
15
13.36
13.71
14.63
15
12.9
13.78
12.75
13.67
12.92
14
14.5
13.67
13
13.23
14.67
12.78
14.08
15.26
13
14.88
14.38
13.45
14.33
14.77
12.93
13.4
13.55
14
13.42
13.6
15.29
13.91
14.67
13.83
14.4
12.13
13.34
13.3
13.78
14.5

## Sheet: Fig4e
Animal	CTL_01	CTL_02	CTL_03	CTL_05	ZIKV3	ZIKV5	ZIKV6
axon count	99	123	171	228	182	230	76
Fraction Decompacted	0.0808081	0	0.0467836	0.0701754	0.395604	0.33913	0.236842
All animals are female - data not disaggregated by sex

## Sheet: Fig4fg Fig7de
Myelin g-ratio by axon diameter										All animals are female - data not disaggregated by sex
Axon Dia	CTL 1	CTL 2	CTL 3	CTL 5	ZIKV 3	ZIKV 5	ZIKV 6
1663	0.856
1147	0.866
576	0.8
615	0.737
1679	0.879
820	0.823
952	0.784
745	0.853
1093	0.793
1030	0.871
923	0.834
1474	0.875
945	0.861
1218	0.811
1166	0.845
1702	0.845
1434	0.85
963	0.85
1121	0.842
971	0.775
1552	0.847
1141	0.805
1385	0.809
1198	0.818
1461	0.845
1063	0.762
1224	0.82
1257	0.81
931	0.794
827	0.826
1313	0.887
1564	0.881
897	0.816
1137	0.814
737	0.813
881	0.794
1371	0.904
1320	0.84
804	0.79
587	0.761
711	0.841
1170	0.818
1370	0.834
1635	0.848
1212	0.848
1097	0.805
1520	0.882
1073	0.851
1720	0.865
1684	0.923
1212	0.768
1346	0.772
946	0.839
1074	0.75
1996	0.857
1389	0.868
577	0.705
1470	0.786
881	0.84
982	0.861
1433	0.744
759	0.807
801	0.842
1179	0.844
844	0.805
1525	0.875
1236	0.87
686	0.847
1048	0.693
950	0.786
1163	0.843
1804	0.869
2094	0.84
1191	0.824
843	0.79
758	0.739
1174		0.866
975		0.846
502		0.792
560		0.759
1740		0.885
1223		0.896
684		0.742
1031		0.825
1726		0.842
1004		0.765
1125		0.844
884		0.761
1055		0.73
921		0.793
859		0.83
796		0.779
954		0.838
1718		0.862
1181		0.859
690		0.799
755		0.794
916		0.825
875		0.763
1203		0.865
1862		0.791
1378		0.81
806		0.759
654		0.815
1049		0.831
870		0.833
940		0.877
1393		0.848
1115		0.847
1564		0.857
729		0.831
1236		0.869
1194		0.866
1742		0.878
1209		0.829
938		0.836
1135		0.912
1258		0.785
1913		0.873
1456		0.816
1148		0.874
590		0.674
844		0.786
2233		0.875
1275		0.834
1063		0.843
1543		0.722
851		0.817
905		0.853
1168		0.826
1003		0.803
706		0.802
1312		0.84
1305		0.85
1837		0.914
1190		0.836
1772		0.869
1118		0.855
783		0.739
468		0.656
320		0.611
842		0.847
810		0.804
983		0.838
392		0.63
529		0.772
1566		0.837
1239		0.8
738		0.815
879		0.836
888		0.773
1346		0.836
1568		0.824
773		0.806
561		0.778
727		0.829
936		0.82
1133		0.772
1088		0.821
1609		0.87
1728		0.799
960		0.832
822		0.822
1124		0.811
675		0.791
932		0.874
1831		0.841
1092		0.832
1678		0.826
1461		0.839
1500		0.847
1055		0.873
1734		0.921
942		0.781
1886		0.832
823		0.795
1060		0.84
1705		0.845
872		0.834
823		0.855
698		0.779
1351		0.745
451		0.813
669		0.749
1463
1406		0.87
952		0.751
718		0.757
1073		0.801
1457		0.874
1474		0.831
1763		0.917
723		0.854
943		0.826
798		0.723
1896		0.818
941		0.815
827		0.787
1276		0.811
1536			0.811
884			0.832
1038			0.737
1581			0.846
825			0.836
395			0.792
1233			0.869
415			0.776
1316			0.816
853			0.756
573			0.784
825			0.747
657			0.772
694			0.778
1273			0.854
898			0.786
1030			0.825
612			0.678
407			0.8
1294			0.827
1145			0.83
1127			0.824
574			0.753
1250			0.76
1250			0.805
703			0.813
451			0.761
603			0.762
861			0.743
856			0.82
907			0.881
818			0.891
887			0.862
675			0.869
1050			0.825
822			0.764
1407			0.782
1024			0.743
1143			0.865
1095			0.838
1039			0.809
1385			0.813
622			0.691
529			0.732
409			0.706
921			0.799
1086			0.778
709			0.694
986			0.712
968			0.795
1839			0.886
847			0.779
987			0.775
1087			0.76
1436			0.844
509			0.741
1013			0.803
714			0.783
786			0.772
1290			0.823
1232			0.789
1052			0.707
911			0.797
1017			0.855
1340			0.872
1012			0.802
986			0.781
673			0.812
862			0.824
706			0.815
605			0.771
634			0.811
775			0.773
1368			0.799
1226			0.849
1018			0.824
924			0.854
916			0.771
1174			0.831
810			0.735
830			0.712
934			0.766
943			0.871
1283			0.786
500			0.831
1021			0.847
1160			0.871
924			0.715
819			0.817
1284			0.864
867			0.801
839			0.748
830			0.789
1646			0.825
640			0.729
636			0.844
514			0.743
618			0.701
514			0.793
1175			0.764
867			0.82
1211			0.872
819			0.707
674			0.761
852			0.795
1078			0.823
821			0.744
1268			0.801
1027			0.829
579			0.709
973			0.837
1109			0.789
1255			0.825
957			0.831
782			0.801
1405			0.846
930			0.81
1123			0.902
1014			0.828
796			0.806
993			0.824
869			0.762
925			0.775
1541			0.872
1093			0.877
791			0.797
627			0.769
1157			0.8
710			0.775
1602			0.788
726			0.725
685			0.826
1136			0.81
666			0.73
805			0.809
501			0.753
1308			0.881
798			0.796
722			0.841
1299			0.806
529			0.779
1359			0.851
1566			0.864
898			0.802
711			0.787
1420			0.847
681			0.812
506			0.74
1177			0.755
1276			0.829
789			0.793
805			0.792
1054			0.772
1196			0.805
528			0.725
1124			0.809
924			0.825
559			0.793
1013			0.855
1127			0.811
1060			0.819
673			0.812
786			0.805
1072			0.836
1181			0.873
496			0.782
983			0.844
628			0.781
852			0.869
619			0.793
964			0.84
844				0.877
1374				0.845
878				0.83
913				0.834
884				0.822
919				0.814
1011				0.793
605				0.739
932				0.837
951				0.862
702				0.763
650				0.835
878				0.783
911				0.775
1277				0.813
1018				0.902
				0.85
				0.791
				0.827
1239				0.865
902				0.794
737				0.701
825				0.8
1060				0.775
1093				0.853
817				0.848
1129				0.798
597				0.864
646				0.843
620				0.814
1060				0.904
1094				0.863
924				0.848
1032				0.804
760				0.798
943				0.831
1329				0.833
1249				0.892
829				0.845
988				0.778
575				0.816
867				0.647
1078				0.895
1137				0.798
662				0.792
1233				0.85
963				0.854
816				0.824
1078				0.838
812				0.877
835				0.826
918				0.785
668				0.786
1126				0.848
1445				0.844
611				0.778
1016				0.802
974				0.796
1308				0.795
841				0.824
919				0.8
870				0.75
1250				0.811
1008				0.857
989				0.797
1053				0.779
1047				0.887
975				0.841
787				0.736
1207				0.803
946				0.84
1139				0.777
1041				0.784
752				0.825
1143				0.832
629				0.829
765				0.731
628				0.835
1195				0.809
1082				0.812
1059				0.831
809				0.863
924				0.878
1263				0.802
1231				0.766
571				0.817
936				0.8
635				0.862
1387				0.789
796				0.833
725				0.779
1443				0.832
1295				0.796
1289				0.875
887				0.81
890				0.817
1024				0.838
654				0.773
989				0.823
1017				0.814
1286				0.82
645				0.639
1087				0.786
1147				0.845
1085				0.802
1167				0.812
899				0.72
2639				0.923
1104				0.779
909				0.763
876				0.788
744				0.84
1181				0.792
778				0.866
1403				0.803
847				0.812
641				0.707
840				0.738
936				0.84
879				0.88
802				0.747
667				0.874
909				0.824
781				0.756
987				0.766
783				0.712
720				0.776
1842				0.875
987				0.84
1357				0.811
1057				0.808
929				0.816
937				0.814
973				0.782
1023				0.811
1303				0.782
1259				0.781
918				0.729
667				0.82
973				0.823
1116				0.81
1031				0.8
912				0.828
1028				0.829
847				0.749
673				0.72
923				0.825
1480				0.847
1146				0.823
				0.767
				0.796
				0.815
779				0.784
891				0.808
1021				0.792
847				0.83
1337				0.862
679				0.687
1194				0.779
1236				0.81
1032				0.787
1393				0.824
897				0.854
667				0.784
688				0.705
1066				0.82
502				0.709
1285				0.797
1371				0.812
1381				0.823
1277				0.852
766				0.752
817				0.766
1284				0.859
718				0.746
786				0.786
709				0.735
1522				0.845
1089				0.796
1473				0.836
1157				0.806
1155				0.767
1430				0.794
1113				0.771
708				0.761
1011				0.748
1136				0.866
1158				0.865
1196				0.803
781				0.803
1277				0.845
1154				0.828
833				0.764
1051				0.809
1078				0.779
1001				0.803
1042				0.756
1035				0.771
970				0.807
766				0.757
848				0.765
992				0.743
839				0.851
1323				0.852
929				0.786
1015				0.787
1023				0.831
1088				0.821
974				0.809
1058				0.781
856				0.768
1300				0.772
1340				0.775
837				0.757
1671				0.849
1263				0.79
1234				0.793
1203				0.816
1011				0.825
600				0.662
835				0.826
1022				0.86
1270				0.815
757				0.796
1100				0.838
817				0.754
777				0.825
802				0.822
698					0.795
553					0.721
741					0.786
626					0.728
746					0.67
736					0.757
934					0.763
428					0.686
546					0.773
326					0.715
394					0.725
492					0.769
717					0.722
696					0.821
532					0.667
709					0.729
656					0.715
843					0.827
981					0.777
510					0.704
581					0.654
943					0.811
1948					0.904
650					0.86
588					0.784
450					0.765
578					0.783
433					0.743
736					0.762
351					0.706
608					0.796
757					0.77
654					0.809
967					0.881
613					0.704
444					0.786
592					0.798
554					0.791
434					0.751
710					0.801
928					0.708
635					0.755
748					0.777
876					0.825
379					0.73
793					0.783
443					0.77
538					0.786
722					0.813
556					0.755
648					0.802
600					0.75
618					0.813
891					0.785
1102					0.78
709					0.839
885					0.711
548					0.74
338					0.66
885					0.768
885					0.766
761					0.81
1154					0.829
935					0.772
1231					0.725
926					0.748
926					0.819
335					0.74
487					0.695
676					0.758
959					0.832
496					0.808
499					0.593
561					0.774
505					0.744
642					0.747
545					0.75
673					0.702
471					0.706
867					0.729
901					0.773
537					0.82
351					0.778
1038					0.73
477					0.694
417					0.816
536					0.802
477					0.824
857					0.702
639					0.72
1137					0.749
734					0.832
757					0.783
621					0.76
768					0.82
844					0.826
740					0.721
1402					0.89
784					0.721
616					0.802
1238					0.842
609					0.807
562					0.741
1156					0.748
657					0.746
761					0.785
748					0.803
515					0.61
1271					0.752
685					0.797
1046					0.697
962					0.713
372					0.664
583					0.639
627					0.72
569					0.627
600					0.838
994					0.808
1039					0.834
1060					0.796
492					0.757
728					0.779
819					0.758
519					0.712
566					0.751
1002					0.756
432					0.753
1028					0.928
622					0.845
1034					0.773
845					0.758
564					0.748
537					0.784
788					0.804
560					0.727
1073					0.87
548					0.697
663					0.79
549					0.699
403					0.765
873					0.79
557					0.697
555					0.731
589					0.678
691					0.779
634					0.843
1077					0.806
1429					0.813
646					0.764
353					0.652
334					0.749
1299					0.836
597					0.738
1787					0.875
941					0.711
1048					0.777
1264					0.852
634					0.811
652					0.731
1175					0.868
640					0.742
606					0.656
447					0.762
647					0.806
836					0.81
1031					0.708
678					0.764
689					0.825
856					0.75
674					0.768
478					0.745
974					0.791
767					0.741
1062					0.843
595					0.745
585					0.756
737					0.744
539					0.789
524					0.712
1225						0.72
1026						0.895
1051						0.703
796						0.816
1496						0.878
1227						0.843
1147						0.769
1328						0.824
570						0.821
1085						0.81
728						0.729
1316						0.813
1128						0.829
1177						0.832
827						0.87
824						0.848
1064						0.724
968						0.846
974						0.801
826						0.852
584						0.804
863						0.747
817						0.883
1125						0.764
699						0.808
1114						0.904
948						0.894
1150						0.916
1043						0.894
1299						0.876
1202						0.872
1293						0.877
1341						0.919
916						0.816
1282						0.849
1554						0.782
1080						0.874
675						0.837
810						0.796
1346						0.855
765						0.822
904						0.829
1304						0.783
1310						0.783
996						0.829
907						0.847
929						0.826
1204						0.726
1033						0.827
995						0.794
1288						0.908
1276						0.814
1789						0.881
963						0.737
1329						0.836
973						0.757
1100						0.908
846						0.741
1167						0.819
1069						0.713
1359						0.828
2368						0.924
761						0.745
1140						0.848
915						0.822
901						0.804
1317						0.801
1188						0.791
1108						0.804
726						0.807
911						0.82
955						0.858
962						0.808
938						0.832
1241						0.843
877						0.839
1049						0.881
1040						0.795
1121						0.827
956						0.912
1269						0.804
923						0.78
768						0.787
1160						0.815
604						0.786
946						0.786
711						0.839
1287						0.775
1024						0.826
1006						0.851
435						0.804
657						0.763
1208						0.833
1136						0.894
1165						0.885
1691						0.892
756						0.82
838						0.888
1204						0.78
1192						0.834
1302						0.96
587						0.821
1082						0.81
713						0.899
946						0.803
927						0.766
952						0.795
883						0.796
625						0.819
982						0.894
872						0.832
922						0.816
608						0.835
597						0.797
700						0.843
1196						0.815
983						0.914
1258						0.807
1364						0.829
956						0.834
941						0.853
793						0.863
707						0.823
1022						0.803
1281						0.847
1272						0.837
817						0.847
775						0.843
1149						0.781
1077						0.846
1201						0.845
1456						0.827
960						0.838
981						0.839
1009						0.869
1070						0.881
1396						0.925
1062						0.77
1247						0.867
1013						0.851
1308						0.795
849						0.749
947						0.84
738						0.879
770						0.792
916						0.767
1084						0.878
1277						0.86
704						0.867
1096						0.851
691						0.77
1508						0.805
1171						0.769
955						0.834
1167						0.769
962						0.812
1377						0.835
1282						0.799
1174						0.837
1250						0.733
865						0.713
991						0.875
1199						0.773
1434						0.735
1484						0.818
906						0.834
925						0.797
1072						0.815
953						0.808
630						0.782
1281						0.808
962						0.815
1165						0.847
1292						0.809
1360						0.79
1149						0.856
891						0.83
821						0.675
575						0.78
888						0.836
946						0.849
795						0.814
1152						0.879
3052						0.923
1015						0.735
1055						0.75
808						0.878
763						0.753
1148						0.844
2092						0.869
1146						0.777
960						0.787
777						0.745
1675						0.889
1746						0.886
1074						0.776
1283						0.806
1090						0.848
1382						0.897
1109						0.746
1323						0.84
1188						0.773
1023						0.78
1622						0.889
937						0.764
1322						0.782
743						0.898
732						0.716
1141						0.832
850						0.717
843						0.795
1249						0.826
1358						0.825
1081						0.859
955						0.78
1007						0.8
920						0.769
1169						0.747
1028						0.768
1586						0.834
1770						0.833
1162						0.766
1282						0.89
967						0.863
900						0.795
1155						0.814
1034						0.722
880						0.821
1042						0.861
878						0.77
2124							0.915
2392							0.914
2055							0.897
1015							0.841
2703							0.918
2298							0.913
3369							0.937
2992							0.915
1501							0.89
1836							0.89
1027							0.819
1006							0.831
1352							0.845
1390							0.892
1651							0.933
1251							0.867
845							0.878
1474							0.859
1073							0.768
1618							0.883
1444							0.877
1737
1214							0.886
840							0.819
717							0.768
1501							0.93
688							0.738
931							0.802
1263							0.855
1078							0.874
1201							0.891
999							0.919
1084							0.807
2311							0.875
1129							0.841
951							0.816
1622							0.866
1101							0.841
2310							0.914
1280							0.894
1684							0.926
1393							0.926
1600							0.848
1301							0.851
1094							0.857
1374							0.877
2114							0.864
1015							0.789
1952							0.884
1035							0.905
1408							0.927
2269							0.943
1154							0.859
1344							0.875
1745							0.931
1335							0.859
1571							0.851
2114							0.915
2159							0.851
1664							0.897
1590							0.894
2488							0.911
1598							0.918
678							0.799
925							0.8
1411							0.84
1808							0.909
1217							0.856
1012							0.887
1431							0.931
676							0.854
1625							0.902
1630							0.922
1002							0.825
993							0.852
2128							0.9

## Sheet: Fig S3e
	ZIKV RNA copies per mg of tissue
	ZIKA 1			ZIKA 2
	rep1	rep2	rep3	rep1	rep2	rep3
Frontal	0	0	0	0	0	0
Parietal (P1)	19.02	16.44	18.48	257.66	242.6	252.91
Parietal (P2)	0	0	0	9.44	9.49	8.67
Parietal (P3)	0	0	0	51.25	67.03	62.91
Occipital	0	0	0	179.02	72.73	120.88
Disaggregated by sex
Females
	ZIKV RNA copies per mg of tissue
				ZIKA 2
				rep1	rep2	rep3
Frontal				0	0	0
Parietal (P1)				257.66	242.6	252.91
Parietal (P2)				9.44	9.49	8.67
Parietal (P3)				51.25	67.03	62.91
Occipital				179.02	72.73	120.88
Males
	ZIKV RNA copies per mg of tissue
	ZIKA 1
	rep1	rep2	rep3
Frontal	0	0	0
Parietal (P1)	19.02	16.44	18.48
Parietal (P2)	0	0	0
Parietal (P3)	0	0	0
Occipital	0	0	0

[truncated: 7 more sheets: Fig S4b, Fig S4c, Fig S4d, Fig S4ij, Fig S6de, FigS7bci, FigS7fgh]
